# Supplementary material for: Invariable Ribosome Stoichiometry During Murine Erythroid Differentiation: Implications for Understanding Ribosomopathies
Source: Front Mol Biosci. 2022 Feb 3;9:805541. doi: 10.3389/fmolb.2022.805541 (PMC8850788; doi:10.3389/fmolb.2022.805541)
Supplement: Supplementary file 1 [file DataSheet4.xlsx]

## Sheet: Definitions
Stoichiometry of all identified RPs related to Figure 3
Comparison between control and H48 samples
Control samples = C0, C1, C2, C3
H48 samples = H0, H1, H2, H3
RPs_Merged_Intensity sheet shows the intensity values for all RPs identified
RPs_Merged_Scaled_Intensity sheet shows the stoichiometry of each RP using the following equation: Rp(i) stoichiometry = RP(i) intensity/ Sum Intensity of all RPs

## Sheet: RPs_Merged_Intensity
Gene.names	Intensity.C0	Intensity.C1	Intensity.C2	Intensity.C3	Intensity.H0	Intensity.H1	Intensity.H2	Intensity.H3
Fau	1424700000	3524800000	3811900000	2673100000	823900000	2004800000	1949500000	2160000000
Gnb2l1	75349000000	38116000000	67333000000	112850000000	74391000000	13334000000	24537000000	35161000000
Rpl10	34914000000	13630000000	23845000000	28092000000	45076000000	7992000000	10874000000	9343100000
Rpl10a	41736000000	28040000000	35569000000	40315000000	34668000000	9077600000	14582000000	20685000000
Rpl11	40151000000	15082000000	22566000000	25137000000	43207000000	11055000000	13135000000	13465000000
Rpl12	30200000000	16573000000	29208000000	31989000000	58008000000	9924100000	12006000000	7558400000
Rpl13	65263000000	32272000000	36050000000	40596000000	48931000000	17190000000	19687000000	27117000000
Rpl13a	36213000000	13802000000	25972000000	29325000000	34237000000	8799500000	13164000000	13750000000
Rpl14	24816000000	10493000000	13061000000	16799000000	20508000000	5408300000	6284800000	7445000000
Rpl15	36486000000	14922000000	26788000000	32574000000	36044000000	11749000000	12078000000	12480000000
Rpl17	32221000000	10793000000	24793000000	21356000000	48741000000	5431900000	9669400000	9319600000
Rpl18	63466000000	23760000000	33578000000	44732000000	72365000000	12889000000	21801000000	23942000000
Rpl18a	38119000000	10463000000	21413000000	20503000000	39129000000	5909500000	7325300000	9084000000
Rpl19	29634000000	13555000000	16541000000	17981000000	23536000000	8288800000	7869100000	9559100000
Rpl21	27848000000	11136000000	21911000000	20249000000	33413000000	5263600000	8931400000	8580500000
Rpl22	30677000000	10824000000	15895000000	21242000000	29980000000	6876100000	8259400000	9865300000
Rpl22l1	967260000	426450000	506330000	714890000	422820000	179010000	183840000	232100000
Rpl23	31561000000	18855000000	23545000000	40230000000	41824000000	6587600000	12745000000	14029000000
Rpl23a	36422000000	18498000000	27361000000	29407000000	52621000000	16097000000	15846000000	14514000000
Rpl24	22218000000	11795000000	20261000000	20726000000	33140000000	7511300000	9998900000	11058000000
Rpl26	28961000000	12396000000	17735000000	19150000000	37530000000	9450400000	10182000000	9747800000
Rpl27	57396000000	17975000000	33496000000	41330000000	60399000000	12009000000	13194000000	16944000000
Rpl27a	33651000000	11105000000	21980000000	25755000000	37229000000	7123400000	8553200000	8349800000
Rpl28	21127000000	8696300000	21043000000	23299000000	23659000000	8429700000	7294000000	8171200000
Rpl29	8955000000	4901200000	6842700000	5742200000	8374800000	3191900000	3997500000	3625700000
Rpl3	66060000000	32396000000	52644000000	56503000000	50491000000	12532000000	23209000000	25458000000
Rpl30	28409000000	7484600000	9103200000	13764000000	30622000000	1746200000	3808100000	6168400000
Rpl31	27496000000	11830000000	18127000000	24758000000	32397000000	7631900000	9147000000	9194900000
Rpl32	35469000000	9005400000	19372000000	22331000000	38228000000	7348400000	6326900000	9152900000
Rpl34	20056000000	10107000000	9900400000	15782000000	19592000000	6576000000	7161200000	8567700000
Rpl35	27588000000	8570800000	15597000000	18197000000	25986000000	7043900000	6332300000	7777100000
Rpl35a	16204000000	7392000000	7011200000	9460300000	16576000000	4518000000	3723700000	6122900000
Rpl36	9904300000	8552700000	7856600000	13976000000	12786000000	4110900000	4541800000	6725900000
Rpl36a	5007100000	3626800000	3485000000	4769900000	7083100000	1985900000	2235300000	3047500000
Rpl37a	5855800000	2807100000	4390600000	4917900000	7179900000	797570000	930290000	1582200000
Rpl38	5184000000	3257100000	5186800000	5522500000	4598400000	652250000	1620300000	1379700000
Rpl39	814200000	1485400000	1531200000	1225100000	502630000	498940000	523620000	514130000
Rpl4	124700000000	58837000000	92454000000	114220000000	71213000000	20428000000	44321000000	40380000000
Rpl5	53331000000	24726000000	38580000000	70809000000	35441000000	13438000000	17846000000	21593000000
Rpl6	74741000000	39586000000	59571000000	75707000000	50239000000	17959000000	24158000000	23866000000
Rpl7	97518000000	41460000000	63149000000	86017000000	64177000000	21882000000	26854000000	40189000000
Rpl7a	109290000000	37174000000	62401000000	94477000000	74418000000	19655000000	23241000000	35793000000
Rpl8	56695000000	18119000000	27026000000	34963000000	36991000000	11278000000	12365000000	18743000000
Rpl9	21240000000	5431000000	11085000000	10586000000	32176000000	2247100000	4607800000	4650100000
Rplp0	32112000000	28715000000	57172000000	70599000000	30295000000	9987500000	16218000000	14382000000
Rplp1	2318600000	9805800	6996200000	10870000000	4534500000	10174000	78572000	23240000
Rplp2	10751000000	14877000000	22367000000	39214000000	15458000000	4811900000	9993500000	11328000000
Rps10	12059000000	6413900000	13839000000	17699000000	37382000000	2517100000	5499400000	2404300000
Rps11	50143000000	15831000000	29558000000	29631000000	63351000000	9726600000	10551000000	7303600000
Rps12	16016000000	5577700000	5626500000	8065900000	21754000000	2289700000	2627000000	4158400000
Rps13	53651000000	13158000000	28759000000	38026000000	64400000000	11687000000	11579000000	11997000000
Rps14	30640000000	17782000000	26833000000	34636000000	38893000000	10614000000	13061000000	15240000000
Rps15	1796100000	2892100000	5829500000	6839800000	7200300000	2653900000	2384200000	2026600000
Rps15a	33913000000	17194000000	19448000000	28932000000	44224000000	8304400000	11268000000	13185000000
Rps16	73848000000	25658000000	38972000000	53400000000	75959000000	13600000000	18183000000	23367000000
Rps17	11702000000	4591500000	14403000000	19700000000	25929000000	2935500000	3535200000	3333800000
Rps18	46029000000	17159000000	34297000000	40183000000	52520000000	12357000000	13740000000	16700000000
Rps19	33637000000	22302000000	26130000000	38730000000	37336000000	11704000000	15206000000	17521000000
Rps2	63069000000	36876000000	53423000000	87663000000	51808000000	17453000000	24884000000	27771000000
Rps20	33369000000	16206000000	16942000000	27404000000	40078000000	7793800000	10899000000	12827000000
Rps21	1494600000	4152900000	4772400000	5915200000	1786400000	1444400000	1770200000	2098400000
Rps23	17324000000	6952300000	13040000000	15223000000	28389000000	4013200000	5052500000	5598900000
Rps24	6984700000	5598300000	16110000000	19208000000	15779000000	3825900000	4334500000	4839200000
Rps25	33039000000	14723000000	28994000000	36338000000	47979000000	12618000000	12373000000	14986000000
Rps26	4747300000	5715700000	9696200000	16398000000	17753000000	3504800000	4557100000	5089800000
Rps27	10784000000	4451600000	6613100000	7592700000	8798500000	1871400000	1892000000	2714500000
Rps27a	4730900000	1496700000	2405400000	2561000000	7165400000	720010000	1203100000	1807000000
Rps27l	228680000	1091500000	1069000000	1448700000	483840000	375000000	393260000	627140000
Rps28	525630000	4118500000	3793900000	4532400000	213240000	712040000	1447400000	1862100000
Rps3	77624000000	47767000000	96765000000	121250000000	77576000000	25421000000	34831000000	56836000000
Rps3a	57091000000	35277000000	47778000000	82634000000	42840000000	17302000000	24830000000	28474000000
Rps4x	77170000000	44287000000	76388000000	95076000000	75604000000	19498000000	28697000000	40451000000
Rps5	22318000000	11030000000	20262000000	20005000000	31741000000	3856500000	8283700000	8157600000
Rps6	26387000000	20690000000	28179000000	44866000000	15517000000	9172300000	13361000000	16193000000
Rps7	16883000000	10738000000	20652000000	19826000000	34817000000	6983000000	9872000000	10039000000
Rps8	85090000000	30149000000	39761000000	48938000000	66779000000	10602000000	16529000000	20082000000
Rps9	75574000000	31135000000	66210000000	52280000000	94886000000	17391000000	28846000000	28024000000
Rpsa	63819000000	35574000000	45787000000	69696000000	51122000000	16522000000	26970000000	27552000000

## Sheet: RPs_Merged_Scaled_Intensity
Gene.names	Scaled.Intensity.C0	Scaled.Intensity.C1	Scaled.Intensity.C2	Scaled.Intensity.C3	Scaled.Intensity.H0	Scaled.Intensity.H1	Scaled.Intensity.H2	Scaled.Intensity.H3
Fau	0.000523362	0.00278933	0.00187922	0.0010257	0.000296441	0.00304505	0.00218542	0.00208476
Gnb2l1	0.0276794	0.0301629	0.0331944	0.0433017	0.026766	0.0202528	0.0275063	0.0339362
Rpl10	0.0128256	0.010786	0.0117553	0.0107792	0.0162184	0.0121389	0.0121899	0.00901764
Rpl10a	0.0153317	0.0221893	0.0175351	0.0154693	0.0124736	0.0137878	0.0163466	0.0199645
Rpl11	0.0147494	0.0119351	0.0111248	0.00964532	0.015546	0.0167912	0.0147245	0.012996
Rpl12	0.0110939	0.013115	0.0143992	0.0122745	0.0208714	0.0150735	0.0134589	0.00729511
Rpl13	0.0239743	0.0255383	0.0177722	0.0155771	0.0176055	0.0261096	0.0220694	0.0261724
Rpl13a	0.0133028	0.0109221	0.0128039	0.0112523	0.0123185	0.0133654	0.014757	0.013271
Rpl14	0.00911613	0.00830358	0.00643892	0.00644595	0.00737882	0.00821456	0.00704535	0.00718566
Rpl15	0.0134031	0.0118084	0.0132062	0.012499	0.0129687	0.0178453	0.0135396	0.0120453
Rpl17	0.0118364	0.00854098	0.0122227	0.00819451	0.0175371	0.00825041	0.0108395	0.00899496
Rpl18	0.0233142	0.0188023	0.0165535	0.0171641	0.0260371	0.0195768	0.0244392	0.023108
Rpl18a	0.014003	0.00827984	0.0105564	0.00786721	0.0140787	0.00897582	0.00821177	0.00876756
Rpl19	0.010886	0.0107267	0.00815451	0.00689949	0.0084683	0.0125897	0.00882137	0.00922611
Rpl21	0.0102299	0.00881241	0.0108019	0.00776975	0.0120221	0.00799478	0.0100122	0.0082816
Rpl22	0.0112692	0.00856551	0.00783604	0.00815077	0.0107869	0.010444	0.00925891	0.00952165
Rpl22l1	0.000355322	0.000337469	0.000249615	0.000274311	0.000152132	0.000271895	0.000206087	0.000224015
Rpl23	0.0115939	0.0149208	0.0116074	0.0154367	0.0150484	0.0100058	0.0142873	0.0135403
Rpl23a	0.0133796	0.0146383	0.0134886	0.0112838	0.0189331	0.0244494	0.0177636	0.0140084
Rpl24	0.00816176	0.00933391	0.00998843	0.00795278	0.0119238	0.0114088	0.0112089	0.0106728
Rpl26	0.0106388	0.00980951	0.00874314	0.00734805	0.0135034	0.014354	0.0114142	0.00940824
Rpl27	0.0210844	0.0142244	0.0165131	0.0158587	0.0217317	0.0182402	0.0147907	0.0163538
Rpl27a	0.0123617	0.00878788	0.0108359	0.00988246	0.0133951	0.0108196	0.00958826	0.00805894
Rpl28	0.00776098	0.00688177	0.0103739	0.00894006	0.00851256	0.0128037	0.00817668	0.00788656
Rpl29	0.00328961	0.00387854	0.00337337	0.00220334	0.00301327	0.00484811	0.00448125	0.0034994
Rpl3	0.0242671	0.0256364	0.0259529	0.0216808	0.0181668	0.0190346	0.0260176	0.0245712
Rpl30	0.010436	0.0059229	0.00448777	0.00528139	0.0110179	0.00265227	0.00426893	0.00595353
Rpl31	0.0101006	0.00936161	0.00893639	0.0094999	0.0116565	0.0115919	0.0102539	0.0088746
Rpl32	0.0130295	0.00712637	0.00955016	0.00856863	0.0137545	0.0111613	0.00709255	0.00883406
Rpl34	0.00736755	0.00799812	0.00488078	0.00605571	0.00704924	0.00998816	0.00802781	0.00826925
Rpl35	0.0101344	0.00678246	0.00768913	0.00698237	0.00934982	0.0106988	0.0070986	0.00750619
Rpl35a	0.00595252	0.00584962	0.00345644	0.00363001	0.00596408	0.0068623	0.00417432	0.00590961
Rpl36	0.00363833	0.00676813	0.00387321	0.00536273	0.00460043	0.00624397	0.00509142	0.00649161
Rpl36a	0.00183935	0.00287005	0.00171806	0.00183026	0.00254851	0.00301634	0.0025058	0.00294134
Rpl37a	0.00215112	0.00222138	0.00216451	0.00188705	0.00258334	0.00121141	0.00104287	0.00152709
Rpl38	0.00190434	0.00257749	0.00255703	0.00211904	0.00165451	0.00099069	0.00181638	0.00133164
Rpl39	0.000299096	0.00117546	0.000754863	0.000470083	0.000180847	0.00075783	0.000586986	0.000496221
Rpl4	0.0458084	0.0465603	0.0455787	0.0438274	0.0256226	0.0310277	0.0496845	0.0389734
Rpl5	0.0195911	0.0195668	0.0190195	0.0271701	0.0127517	0.0204107	0.0200056	0.0208408
Rpl6	0.027456	0.0313262	0.0293678	0.0290495	0.0180761	0.0272776	0.0270815	0.0230346
Rpl7	0.0358231	0.0328091	0.0311317	0.0330056	0.023091	0.0332361	0.0301037	0.038789
Rpl7a	0.0401476	0.0294174	0.0307629	0.0362518	0.0267758	0.0298536	0.0260535	0.0345462
Rpl8	0.0208269	0.0143384	0.0133235	0.0134157	0.0133094	0.0171299	0.0138613	0.0180901
Rpl9	0.00780249	0.00429779	0.00546477	0.00406196	0.011577	0.00341308	0.00516541	0.00448812
Rplp0	0.0117963	0.0227235	0.0281851	0.0270896	0.0109002	0.0151698	0.0181806	0.013881
Rplp1	0.000851735	7.75977e-06	0.00344904	0.00417093	0.00163152	1.54531e-05	8.80803e-05	2.24304e-05
Rplp2	0.00394937	0.0117728	0.0110267	0.0150468	0.00556182	0.0073087	0.0112029	0.0109334
Rps10	0.00442986	0.0050756	0.00682246	0.00679129	0.0134501	0.00382317	0.00616491	0.00232055
Rps11	0.01842	0.0125278	0.0145717	0.0113697	0.0227938	0.0147735	0.0118278	0.00704918
Rps12	0.00588346	0.00441388	0.0027738	0.00309497	0.00782713	0.00347778	0.0029449	0.00401354
Rps13	0.0197086	0.0104125	0.0141778	0.014591	0.0231713	0.0177512	0.0129802	0.0115791
Rps14	0.0112556	0.0140717	0.0132283	0.0132902	0.0139938	0.0161214	0.0146416	0.0147091
Rps15	0.000659796	0.00228865	0.00287387	0.0026245	0.00259068	0.00403096	0.00267272	0.001956
Rps15a	0.0124579	0.0136064	0.00958763	0.0111015	0.0159119	0.0126134	0.0126316	0.0127257
Rps16	0.027128	0.0203043	0.0192127	0.0204901	0.0273302	0.0206568	0.0203834	0.022553
Rps17	0.00429872	0.00363346	0.00710051	0.00755909	0.00932931	0.00445867	0.00396301	0.00321767
Rps18	0.0169087	0.0135787	0.016908	0.0154186	0.0188968	0.0187688	0.0154027	0.0161183
Rps19	0.0123565	0.0176486	0.0128818	0.0148611	0.0134336	0.017777	0.0170461	0.0169107
Rps2	0.0231683	0.0291816	0.0263369	0.0336372	0.0186406	0.026509	0.0278953	0.0268036
Rps20	0.0122581	0.0128245	0.0083522	0.0105152	0.0144201	0.0118378	0.0122179	0.0123802
Rps21	0.00054904	0.00328637	0.00235274	0.00226972	0.00064275	0.00219387	0.00198442	0.0020253
Rps23	0.00636395	0.00550166	0.00642856	0.00584122	0.0102144	0.00609557	0.00566392	0.00540387
Rps24	0.00256582	0.00443018	0.00794204	0.00737031	0.00567732	0.00581108	0.00485904	0.00467063
Rps25	0.0121368	0.011651	0.0142937	0.0139433	0.0172629	0.0191652	0.0138703	0.014464
Rps26	0.00174392	0.00452309	0.00478011	0.00629208	0.00638757	0.00532337	0.00510857	0.0049125
Rps27	0.00396149	0.00352275	0.00326018	0.0029134	0.00316572	0.00284243	0.00212096	0.00261994
Rps27a	0.00173789	0.00118441	0.00118583	0.000982682	0.00257813	0.00109361	0.00134869	0.00174405
Rps27l	8.40054e-05	0.000863753	0.000527004	0.000555881	0.000174087	0.00056958	0.00044085	0.000605294
Rps28	0.00019309	0.00325915	0.00187035	0.00173913	7.67242e-05	0.0010815	0.00162256	0.00179723
Rps3	0.0285151	0.0378002	0.047704	0.0465249	0.027912	0.0386115	0.039046	0.0548562
Rps3a	0.0209723	0.0279163	0.023554	0.0317075	0.0154139	0.0262797	0.0278348	0.0274821
Rps4x	0.0283483	0.0350463	0.0376584	0.0364816	0.0272025	0.0296151	0.0321697	0.0390419
Rps5	0.0081985	0.00872853	0.00998892	0.00767612	0.0114205	0.00585756	0.00928615	0.00787344
Rps6	0.00969324	0.0163729	0.0138919	0.0172155	0.00558305	0.0139316	0.0149779	0.0156289
Rps7	0.00620195	0.00849746	0.0101812	0.00760744	0.0125272	0.0106063	0.0110667	0.0096893
Rps8	0.0312577	0.0238582	0.0196017	0.018778	0.0240272	0.0161032	0.0185292	0.0193825
Rps9	0.027762	0.0246385	0.0326407	0.0200604	0.0341402	0.0264148	0.0323368	0.0270478
Rpsa	0.0234438	0.0281513	0.0225724	0.0267431	0.0183938	0.0250949	0.0302338	0.0265922
