# Supplementary material for: Invariable Ribosome Stoichiometry During Murine Erythroid Differentiation: Implications for Understanding Ribosomopathies
Source: Front Mol Biosci. 2022 Feb 3;9:805541. doi: 10.3389/fmolb.2022.805541 (PMC8850788; doi:10.3389/fmolb.2022.805541)
Supplement: Supplementary file 2 [file DataSheet3.xlsx]

## Sheet: Definitions
MaxQuant analysis of the 2nd, 3rd and 4th biological replications of the proteomics experiment
Comparison between control and H48 samples
Control samples = C1, C2, C3
H48 samples = H1, H2, H3
Majority protein IDs	These are the IDs of those proteins that have at least half of the peptides that the leading protein has
Peptide counts (all)	Number of peptides associated with each protein in protein group, occurring in the order as the protein IDs occur in the 'Protein IDs' column. Here distinct peptide sequences are counted. Modified forms or different charges are counted as one peptide.
Peptide counts (razor+unique)	Number of peptides associated with each protein in protein group, occurring in the order as the protein IDs occur in the 'Protein IDs' column. Here distinct peptide sequences are counted. Modified forms or different charges are counted as one peptide.
Peptide counts (unique)	Number of peptides associated with each protein in protein group, occurring in the order as the protein IDs occur in the 'Protein IDs' column. Here distinct peptide sequences are counted. Modified forms or different charges are counted as one peptide.
Protein names	Names of proteins contained within the group
Gene names	Names of the genes associated to the proteins contained within the group.
Fasta headers	Fasta headers(s) of protein(s) contained within the group
Number of proteins	Number of proteins contained within the group. This corresponds to the number of entries in the column 'Protein IDs'.
Peptides	The total number of peptide sequences associated with the protein group (i.e. for all the proteins in the group).
Razor + unique peptides	The total number of razor + unique peptides associated with the protein group (i.e. these peptides are shared with another protein group).
Unique peptides	The total number of unique peptides associated with the protein group (i.e. these peptides are not shared with another protein group).
Peptides C1, C2, C3	Number of peptides (distinct peptide sequences) in experiment C1, C2, C3
Peptides H1, H2, H3	Number of peptides (distinct peptide sequences) in experiment H1, H2, H3
Razor + unique peptides C1, C2, C3	Number of razor + unique peptides (distinct peptide sequences) in experiment C1, C2, C3
Razor + unique peptides H1, H2, H3	Number of razor + unique peptides (distinct peptide sequences) in experiment H1, H2, H3
Unique peptides C1, C2, C3	Number of unique peptides (distinct peptide sequences) in experiment C1, C2, C3
Unique peptides H1, H2, H3	Number of unique peptides (distinct peptide sequences) in experiment H1, H2, H3
Mol. weight [kDa]	Molecular weight of the leading protein sequence contained in the protein group.
Intensity C1, C2, C3	Summed up eXtracted Ion Current (XIC) of all isotopic clusters associated with the identified AA sequence.
Intensity H1, H2, H3	Summed up eXtracted Ion Current (XIC) of all isotopic clusters associated with the identified AA sequence.

## Sheet: proteinGroups
Protein IDs	Majority protein IDs	Peptide counts (all)	Peptide counts (razor+unique)	Peptide counts (unique)	Protein names	Gene names	Fasta headers	Number of proteins	Peptides	Razor + unique peptides	Unique peptides	Peptides C1	Peptides C2	Peptides C3	Peptides H1	Peptides H2	Peptides H3	Razor + unique peptides C1	Razor + unique peptides C2	Razor + unique peptides C3	Razor + unique peptides H1	Razor + unique peptides H2	Razor + unique peptides H3	Unique peptides C1	Unique peptides C2	Unique peptides C3	Unique peptides H1	Unique peptides H2	Unique peptides H3	Sequence coverage [%]	Unique + razor sequence coverage [%]	Unique sequence coverage [%]	Mol. weight [kDa]	Sequence length	Sequence lengths	Q-value	Score	Identification type C1	Identification type C2	Identification type C3	Identification type H1	Identification type H2	Identification type H3	Sequence coverage C1 [%]	Sequence coverage C2 [%]	Sequence coverage C3 [%]	Sequence coverage H1 [%]	Sequence coverage H2 [%]	Sequence coverage H3 [%]
A2AG58	A2AG58	3	3	3	Uncharacterized protein CXorf23 homolog		sp|A2AG58|BCLA3_MOUSE BCLAF1 and THRAP3 family member 3 OS=Mus musculus OX=10090 GN=Bclaf3 PE=1 SV=1	1	3	3	3	1	1	1	2	1	3	1	1	1	2	1	3	1	1	1	2	1	3	4.7	4.7	4.7	90.11	752	752	0	21.033	By MS/MS	By MS/MS	By matching	By MS/MS	By MS/MS	By MS/MS	2.1	2.1	2.1	3.2	2.1	4.7
A2AGT5	A2AGT5	2	2	2	Cytoskeleton-associated protein 5	Ckap5	sp|A2AGT5|CKAP5_MOUSE Cytoskeleton-associated protein 5 OS=Mus musculus OX=10090 GN=Ckap5 PE=1 SV=1	1	2	2	2	1	2	0	1	1	2	1	2	0	1	1	2	1	2	0	1	1	2	1	1	1	225.63	2032	2032	0	11.347	By MS/MS	By MS/MS		By MS/MS	By MS/MS	By MS/MS	0.6	1	0	0.6	0.6	1
A2AJI0	A2AJI0	6	6	6	MAP7 domain-containing protein 1	Map7d1	sp|A2AJI0|MA7D1_MOUSE MAP7 domain-containing protein 1 OS=Mus musculus OX=10090 GN=Map7d1 PE=1 SV=1	1	6	6	6	5	5	5	2	3	5	5	5	5	2	3	5	5	5	5	2	3	5	9.5	9.5	9.5	93.275	846	846	0	38.259	By MS/MS	By MS/MS	By MS/MS	By MS/MS	By MS/MS	By MS/MS	7.8	7.8	7.7	3.1	4.4	7.8
A2BE28	A2BE28	6	6	6	Ribosomal biogenesis protein LAS1L	Las1l	sp|A2BE28|LAS1L_MOUSE Ribosomal biogenesis protein LAS1L OS=Mus musculus OX=10090 GN=Las1l PE=1 SV=1	1	6	6	6	5	6	6	1	3	6	5	6	6	1	3	6	5	6	6	1	3	6	10.8	10.8	10.8	89.413	776	776	0	54.397	By MS/MS	By MS/MS	By MS/MS	By matching	By MS/MS	By MS/MS	9.8	10.8	10.8	1.2	6.1	10.8
B1AZI6	B1AZI6	2	2	2	THO complex subunit 2	Thoc2	sp|B1AZI6|THOC2_MOUSE THO complex subunit 2 OS=Mus musculus OX=10090 GN=Thoc2 PE=1 SV=1	1	2	2	2	0	2	2	0	2	1	0	2	2	0	2	1	0	2	2	0	2	1	1.6	1.6	1.6	182.77	1594	1594	0	13.653		By MS/MS	By MS/MS		By MS/MS	By MS/MS	0	1.6	1.6	0	1.6	0.8
B2RQC6	B2RQC6	20	20	20	CAD protein;Glutamine-dependent carbamoyl-phosphate synthase;Aspartate carbamoyltransferase;Dihydroorotase	Cad	sp|B2RQC6|PYR1_MOUSE CAD protein OS=Mus musculus OX=10090 GN=Cad PE=1 SV=1	1	20	20	20	13	19	19	4	8	12	13	19	19	4	8	12	13	19	19	4	8	12	14.3	14.3	14.3	243.24	2225	2225	0	186.35	By MS/MS	By MS/MS	By MS/MS	By MS/MS	By MS/MS	By MS/MS	8.8	13.3	13.3	2.3	5.1	7.5
B9EJ86	B9EJ86	2	2	2	Oxysterol-binding protein	Osbpl8	sp|B9EJ86|OSBL8_MOUSE Oxysterol-binding protein-related protein 8 OS=Mus musculus OX=10090 GN=Osbpl8 PE=1 SV=1	1	2	2	2	1	2	2	0	1	1	1	2	2	0	1	1	1	2	2	0	1	1	2.9	2.9	2.9	101.27	889	889	0	11.672	By MS/MS	By MS/MS	By MS/MS		By MS/MS	By MS/MS	1.2	2.9	2.9	0	1.2	1.2
C0HKE1;P04908;C0HKE7;C0HKE6;C0HKE5;C0HKE4;C0HKE3;C0HKE2;C0HKE8;C0HKE9;Q99878;Q8R1M2;Q8CGP6;Q8BFU2;Q93077;P20671;P0C0S8;Q8CGP5;Q96KK5;Q7L7L0;Q8CGP7;P27661;Q96QV6;Q8IUE6;Q9C944;Q9SII0;O04848;Q9S9K7;O23628;Q9LD28;Q9C681;Q9LHQ5;Q94F49;O81826;Q9T0H7;Q9FJE8	C0HKE1;P04908;C0HKE7;C0HKE6;C0HKE5;C0HKE4;C0HKE3;C0HKE2;C0HKE8;C0HKE9;Q99878;Q8R1M2;Q8CGP6;Q8BFU2;Q93077;P20671;P0C0S8;Q8CGP5;Q96KK5;Q7L7L0;Q8CGP7;P27661;Q96QV6;Q8IUE6;Q9C944	4;4;4;4;4;4;4;4;4;4;4;4;4;4;4;4;4;4;4;4;4;3;2;2;2;1;1;1;1;1;1;1;1;1;1;1	4;4;4;4;4;4;4;4;4;4;4;4;4;4;4;4;4;4;4;4;4;3;2;2;2;1;1;1;1;1;1;1;1;1;1;1	1;1;1;1;1;1;1;1;1;1;1;1;1;1;1;1;1;1;1;1;1;1;0;1;0;0;0;0;0;0;0;0;0;0;0;0	Histone H2A type 1-B/E;Histone H2A type 1-J;Histone H2A.J;Histone H2A type 1-H;Histone H2A type 3;Histone H2A type 1-C;Histone H2A type 1-D;Histone H2A type 1;Histone H2A type 1-F;Histone H2A type 1-K;Histone H2AX;Histone H2A type 1-A;Histone H2A type 2-B;Probable histone H2A variant 3	HIST1H2AB;HIST1H2AJ;H2afj;Hist1h2ah;Hist3h2a;HIST1H2AC;HIST1H2AD;HIST1H2AG;Hist1h2af;HIST1H2AH;HIST3H2A;Hist1h2ak;H2afx;HIST1H2AA;HIST2H2AB	sp|C0HKE1|H2A1B_MOUSE Histone H2A type 1-B OS=Mus musculus OX=10090 GN=Hist1h2ab PE=1 SV=1;sp|P04908|H2A1B_HUMAN Histone H2A type 1-B/E OS=Homo sapiens OX=9606 GN=HIST1H2AB PE=1 SV=2;sp|C0HKE7|H2A1N_MOUSE Histone H2A type 1-N OS=Mus musculus OX=10090 GN=Hi	36	4	4	1	3	4	4	3	4	3	3	4	4	3	4	3	1	1	1	1	1	1	49.2	49.2	22.3	14.135	130	130;130;130;130;130;130;130;130;130;130;128;129;128;130;130;130;130;130;128;130;130;143;131;130;134;136;142;142;136;130;132;132;150;131;118;150	0	54.362	By MS/MS	By MS/MS	By MS/MS	By MS/MS	By MS/MS	By MS/MS	34.6	49.2	49.2	34.6	49.2	34.6
E9PVA8	E9PVA8	5	4	4		Gcn1l1	sp|E9PVA8|GCN1_MOUSE eIF-2-alpha kinase activator GCN1 OS=Mus musculus OX=10090 GN=Gcn1 PE=1 SV=1	1	5	4	4	4	4	5	2	2	2	3	3	4	1	1	1	3	3	4	1	1	1	2.5	2.2	2.2	293.02	2671	2671	0	23.754	By MS/MS	By MS/MS	By MS/MS	By matching	By MS/MS	By MS/MS	2.1	2.1	2.5	0.7	0.7	0.7
E9PVX6;P46013	E9PVX6	26;2	26;2	26;2		Mki67	sp|E9PVX6|KI67_MOUSE Proliferation marker protein Ki-67 OS=Mus musculus OX=10090 GN=Mki67 PE=1 SV=1	2	26	26	26	19	19	21	15	13	18	19	19	21	15	13	18	19	19	21	15	13	18	12.7	12.7	12.7	350.86	3177	3177;3256	0	234.85	By MS/MS	By MS/MS	By MS/MS	By MS/MS	By MS/MS	By MS/MS	8.9	9.7	10.8	7.5	6.6	8.7
E9Q557	E9Q557	3	3	3	Desmoplakin	Dsp	sp|E9Q557|DESP_MOUSE Desmoplakin OS=Mus musculus OX=10090 GN=Dsp PE=1 SV=1	1	3	3	3	2	3	2	1	1	1	2	3	2	1	1	1	2	3	2	1	1	1	1.5	1.5	1.5	332.91	2883	2883	0	19.742	By MS/MS	By MS/MS	By MS/MS	By MS/MS	By MS/MS	By MS/MS	0.9	1.5	1.2	0.3	0.3	0.3
E9Q5C9	E9Q5C9	2	2	2		Nolc1	sp|E9Q5C9|NOLC1_MOUSE Nucleolar and coiled-body phosphoprotein 1 OS=Mus musculus OX=10090 GN=Nolc1 PE=1 SV=1	1	2	2	2	1	2	2	0	0	1	1	2	2	0	0	1	1	2	2	0	0	1	3.1	3.1	3.1	73.697	702	702	0	13.325	By MS/MS	By MS/MS	By MS/MS			By MS/MS	1.4	3.1	3.1	0	0	1.7
E9Q7E2	E9Q7E2	2	2	2		Arid2	sp|E9Q7E2|ARID2_MOUSE AT-rich interactive domain-containing protein 2 OS=Mus musculus OX=10090 GN=Arid2 PE=1 SV=1	1	2	2	2	1	1	2	0	0	1	1	1	2	0	0	1	1	1	2	0	0	1	2.2	2.2	2.2	195.99	1828	1828	0.0015396	10.855	By matching	By MS/MS	By MS/MS			By matching	0.5	0.5	2.2	0	0	0.5
E9Q7G0	E9Q7G0	3	3	3		Numa1	sp|E9Q7G0|NUMA1_MOUSE Nuclear mitotic apparatus protein 1 OS=Mus musculus OX=10090 GN=Numa1 PE=1 SV=1	1	3	3	3	1	1	1	0	0	3	1	1	1	0	0	3	1	1	1	0	0	3	1.5	1.5	1.5	235.63	2094	2094	0	17.335	By matching	By matching	By MS/MS			By MS/MS	0.5	0.5	0.5	0	0	1.5
E9QAM5	E9QAM5	5	5	5	Helicase with zinc finger domain 2	Helz2	sp|E9QAM5|HELZ2_MOUSE Helicase with zinc finger domain 2 OS=Mus musculus OX=10090 GN=Helz2 PE=1 SV=1	1	5	5	5	4	4	3	2	3	5	4	4	3	2	3	5	4	4	3	2	3	5	2.7	2.7	2.7	331.56	2947	2947	0	34.014	By MS/MS	By MS/MS	By matching	By MS/MS	By MS/MS	By MS/MS	2.2	2.2	1.7	1	1.6	2.7
Q6Q477;G5E829;Q16720	Q6Q477;G5E829;Q16720	2;2;1	2;2;1	2;2;1	Calcium-transporting ATPase;Plasma membrane calcium-transporting ATPase 1;Plasma membrane calcium-transporting ATPase 3	Atp2b4;Atp2b1;ATP2B3	sp|Q6Q477|AT2B4_MOUSE Plasma membrane calcium-transporting ATPase 4 OS=Mus musculus OX=10090 GN=Atp2b4 PE=1 SV=1;sp|G5E829|AT2B1_MOUSE Plasma membrane calcium-transporting ATPase 1 OS=Mus musculus OX=10090 GN=Atp2b1 PE=1 SV=1;sp|Q16720|AT2B3_HUMAN Plasma m	3	2	2	2	1	2	2	0	1	1	1	2	2	0	1	1	1	2	2	0	1	1	2.9	2.9	2.9	133.07	1205	1205;1220;1220	0	14.694	By MS/MS	By MS/MS	By MS/MS		By MS/MS	By MS/MS	1.5	2.9	2.9	0	1.5	1.5
O08582;O00178	O08582;O00178	3;3	3;3	3;3	GTP-binding protein 1	Gtpbp1;GTPBP1	sp|O08582|GTPB1_MOUSE GTP-binding protein 1 OS=Mus musculus OX=10090 GN=Gtpbp1 PE=1 SV=2;sp|O00178|GTPB1_HUMAN GTP-binding protein 1 OS=Homo sapiens OX=9606 GN=GTPBP1 PE=1 SV=3	2	3	3	3	1	0	0	0	3	3	1	0	0	0	3	3	1	0	0	0	3	3	5.2	5.2	5.2	72.3	668	668;669	0	17.884	By MS/MS				By MS/MS	By MS/MS	2.4	0	0	0	5.2	5.2
O08547	O08547	6	6	6	Vesicle-trafficking protein SEC22b	Sec22b	sp|O08547|SC22B_MOUSE Vesicle-trafficking protein SEC22b OS=Mus musculus OX=10090 GN=Sec22b PE=1 SV=3	1	6	6	6	2	1	4	2	6	4	2	1	4	2	6	4	2	1	4	2	6	4	38.1	38.1	38.1	24.74	215	215	0	37.9	By MS/MS	By MS/MS	By MS/MS	By MS/MS	By MS/MS	By MS/MS	12.6	8.8	22.8	8.4	38.1	22.8
O08579	O08579	7	7	7	Emerin	Emd	sp|O08579|EMD_MOUSE Emerin OS=Mus musculus OX=10090 GN=Emd PE=1 SV=1	1	7	7	7	6	6	7	4	4	4	6	6	7	4	4	4	6	6	7	4	4	4	40.5	40.5	40.5	29.435	259	259	0	72.988	By MS/MS	By MS/MS	By MS/MS	By MS/MS	By MS/MS	By MS/MS	34	35.1	40.5	19.7	19.7	19.7
O08583;Q9JJW6	O08583;Q9JJW6	4;2	4;2	4;2	THO complex subunit 4;Aly/REF export factor 2	Alyref;Alyref2	sp|O08583|THOC4_MOUSE THO complex subunit 4 OS=Mus musculus OX=10090 GN=Alyref PE=1 SV=3;sp|Q9JJW6|ALRF2_MOUSE Aly/REF export factor 2 OS=Mus musculus OX=10090 GN=Alyref2 PE=1 SV=1	2	4	4	4	4	4	4	1	2	4	4	4	4	1	2	4	4	4	4	1	2	4	22.4	22.4	22.4	26.94	255	255;218	0	25.479	By MS/MS	By MS/MS	By MS/MS	By matching	By MS/MS	By MS/MS	22.4	22.4	22.4	5.1	12.2	22.4
O08585	O08585	3	3	3	Clathrin light chain A	Clta	sp|O08585|CLCA_MOUSE Clathrin light chain A OS=Mus musculus OX=10090 GN=Clta PE=1 SV=2	1	3	3	3	2	3	2	3	2	3	2	3	2	3	2	3	2	3	2	3	2	3	10.6	10.6	10.6	25.604	235	235	0	17.594	By MS/MS	By MS/MS	By MS/MS	By MS/MS	By MS/MS	By MS/MS	6.4	10.6	7.7	10.6	7.7	10.6
O08663	O08663	5	5	5	Methionine aminopeptidase 2	Metap2	sp|O08663|MAP2_MOUSE Methionine aminopeptidase 2 OS=Mus musculus OX=10090 GN=Metap2 PE=1 SV=1	1	5	5	5	1	2	3	3	5	5	1	2	3	3	5	5	1	2	3	3	5	5	12.6	12.6	12.6	52.921	478	478	0	32.616	By matching	By matching	By matching	By MS/MS	By MS/MS	By MS/MS	2.1	5	6.9	6.1	12.6	12.6
O08709	O08709	10	10	10	Peroxiredoxin-6	Prdx6	sp|O08709|PRDX6_MOUSE Peroxiredoxin-6 OS=Mus musculus OX=10090 GN=Prdx6 PE=1 SV=3	1	10	10	10	6	8	5	9	10	9	6	8	5	9	10	9	6	8	5	9	10	9	39.3	39.3	39.3	24.87	224	224	0	78.859	By MS/MS	By MS/MS	By MS/MS	By MS/MS	By MS/MS	By MS/MS	27.7	38.4	27.2	39.3	39.3	38.4
O08715	O08715	4	4	4	A-kinase anchor protein 1, mitochondrial	Akap1	sp|O08715|AKAP1_MOUSE A-kinase anchor protein 1, mitochondrial OS=Mus musculus OX=10090 GN=Akap1 PE=1 SV=4	1	4	4	4	2	4	3	2	1	3	2	4	3	2	1	3	2	4	3	2	1	3	7.4	7.4	7.4	92.194	857	857	0	31.542	By MS/MS	By MS/MS	By MS/MS	By matching	By matching	By MS/MS	3	7.4	6.3	3	1.3	4.1
O08749	O08749	6	6	6	Dihydrolipoyl dehydrogenase, mitochondrial	Dld	sp|O08749|DLDH_MOUSE Dihydrolipoyl dehydrogenase, mitochondrial OS=Mus musculus OX=10090 GN=Dld PE=1 SV=2	1	6	6	6	1	1	2	5	6	5	1	1	2	5	6	5	1	1	2	5	6	5	13.9	13.9	13.9	54.272	509	509	0	41.387	By matching	By matching	By matching	By MS/MS	By MS/MS	By MS/MS	2.8	2.8	4.3	11.2	13.9	12.4
O08756	O08756	3	3	3	3-hydroxyacyl-CoA dehydrogenase type-2	Hsd17b10	sp|O08756|HCD2_MOUSE 3-hydroxyacyl-CoA dehydrogenase type-2 OS=Mus musculus OX=10090 GN=Hsd17b10 PE=1 SV=4	1	3	3	3	0	1	1	2	3	3	0	1	1	2	3	3	0	1	1	2	3	3	17.2	17.2	17.2	27.418	261	261	0	40.814		By matching	By matching	By MS/MS	By MS/MS	By MS/MS	0	4.6	4.6	10.7	17.2	17.2
O08810	O08810	15	14	14	116 kDa U5 small nuclear ribonucleoprotein component	Eftud2	sp|O08810|U5S1_MOUSE 116 kDa U5 small nuclear ribonucleoprotein component OS=Mus musculus OX=10090 GN=Eftud2 PE=1 SV=1	1	15	14	14	11	13	14	8	11	11	11	13	14	7	10	10	11	13	14	7	10	10	21.5	20.5	20.5	109.36	971	971	0	162.62	By MS/MS	By MS/MS	By MS/MS	By MS/MS	By MS/MS	By MS/MS	15.6	18.8	20.5	10.3	14.9	14.9
O08992	O08992	2	2	2	Syntenin-1	Sdcbp	sp|O08992|SDCB1_MOUSE Syntenin-1 OS=Mus musculus OX=10090 GN=Sdcbp PE=1 SV=1	1	2	2	2	1	2	2	2	2	2	1	2	2	2	2	2	1	2	2	2	2	2	6.7	6.7	6.7	32.379	299	299	0	13.14	By MS/MS	By MS/MS	By MS/MS	By MS/MS	By matching	By MS/MS	3.3	6.7	6.7	6.7	6.7	6.7
O09061	O09061	4	4	4	Proteasome subunit beta type-1	Psmb1	sp|O09061|PSB1_MOUSE Proteasome subunit beta type-1 OS=Mus musculus OX=10090 GN=Psmb1 PE=1 SV=1	1	4	4	4	4	4	3	2	4	4	4	4	3	2	4	4	4	4	3	2	4	4	24.2	24.2	24.2	26.372	240	240	0	51.185	By MS/MS	By MS/MS	By MS/MS	By MS/MS	By MS/MS	By MS/MS	24.2	24.2	20	11.7	24.2	24.2
O09106	O09106	2	2	1	Histone deacetylase 1	Hdac1	sp|O09106|HDAC1_MOUSE Histone deacetylase 1 OS=Mus musculus OX=10090 GN=Hdac1 PE=1 SV=1	1	2	2	1	1	1	2	1	1	1	1	1	2	1	1	1	0	0	1	0	0	0	7.3	7.3	4.8	55.074	482	482	0	12.477	By matching	By MS/MS	By MS/MS	By MS/MS	By MS/MS	By MS/MS	2.5	2.5	7.3	2.5	2.5	2.5
O09111	O09111	2	2	2	NADH dehydrogenase [ubiquinone] 1 beta subcomplex subunit 11, mitochondrial	Ndufb11	sp|O09111|NDUBB_MOUSE NADH dehydrogenase [ubiquinone] 1 beta subcomplex subunit 11, mitochondrial OS=Mus musculus OX=10090 GN=Ndufb11 PE=1 SV=2	1	2	2	2	1	2	2	0	1	1	1	2	2	0	1	1	1	2	2	0	1	1	23.8	23.8	23.8	17.444	151	151	0	13.336	By MS/MS	By MS/MS	By MS/MS		By MS/MS	By MS/MS	11.3	23.8	23.8	0	11.3	11.3
O09167	O09167	9	9	9	60S ribosomal protein L21	Rpl21	sp|O09167|RL21_MOUSE 60S ribosomal protein L21 OS=Mus musculus OX=10090 GN=Rpl21 PE=1 SV=3	1	9	9	9	9	9	9	7	8	9	9	9	9	7	8	9	9	9	9	7	8	9	43.8	43.8	43.8	18.562	160	160	0	149.91	By MS/MS	By MS/MS	By MS/MS	By MS/MS	By MS/MS	By MS/MS	43.8	43.8	43.8	32.5	43.8	43.8
O09172	O09172	3	3	3	Glutamate--cysteine ligase regulatory subunit	Gclm	sp|O09172|GSH0_MOUSE Glutamate--cysteine ligase regulatory subunit OS=Mus musculus OX=10090 GN=Gclm PE=1 SV=1	1	3	3	3	0	0	0	2	2	2	0	0	0	2	2	2	0	0	0	2	2	2	13.1	13.1	13.1	30.534	274	274	0	19.397				By MS/MS	By MS/MS	By MS/MS	0	0	0	7.7	10.2	10.2
O35129	O35129	13	13	13	Prohibitin-2	Phb2	sp|O35129|PHB2_MOUSE Prohibitin-2 OS=Mus musculus OX=10090 GN=Phb2 PE=1 SV=1	1	13	13	13	12	11	13	8	10	9	12	11	13	8	10	9	12	11	13	8	10	9	49.5	49.5	49.5	33.296	299	299	0	183.8	By MS/MS	By MS/MS	By MS/MS	By MS/MS	By MS/MS	By MS/MS	43.1	40.8	49.5	31.1	38.1	31.4
O35215	O35215	3	3	3	D-dopachrome decarboxylase	Ddt	sp|O35215|DOPD_MOUSE D-dopachrome decarboxylase OS=Mus musculus OX=10090 GN=Ddt PE=1 SV=3	1	3	3	3	1	0	1	1	2	1	1	0	1	1	2	1	1	0	1	1	2	1	32.2	32.2	32.2	13.077	118	118	0	18.275	By MS/MS		By matching	By MS/MS	By MS/MS	By MS/MS	9.3	0	9.3	12.7	19.5	9.3
O35286;F4JMJ3;Q8VY00;F4IJV4;Q38953;A2A4P0	O35286	17;1;1;1;1;1	17;1;1;1;1;1	17;1;1;1;1;1	Pre-mRNA-splicing factor ATP-dependent RNA helicase DHX15	Dhx15	sp|O35286|DHX15_MOUSE Pre-mRNA-splicing factor ATP-dependent RNA helicase DHX15 OS=Mus musculus OX=10090 GN=Dhx15 PE=1 SV=2	6	17	17	17	12	13	15	12	11	12	12	13	15	12	11	12	12	13	15	12	11	12	24.3	24.3	24.3	91.006	795	795;883;1044;1044;1168;1244	0	117.62	By MS/MS	By MS/MS	By MS/MS	By MS/MS	By MS/MS	By MS/MS	17.2	19.5	22.1	18.1	15.3	18.4
O35326;Q13243;Q8VE97	O35326;Q13243	7;7;1	7;7;1	6;6;0	Serine/arginine-rich splicing factor 5	Srsf5;SRSF5	sp|Q09167|SRSF5_RAT Serine/arginine-rich splicing factor 5 OS=Rattus norvegicus OX=10116 GN=Srsf5 PE=1 SV=1;sp|O35326|SRSF5_MOUSE Serine/arginine-rich splicing factor 5 OS=Mus musculus OX=10090 GN=Srsf5 PE=1 SV=2;sp|Q13243|SRSF5_HUMAN Serine/arginine-rich	4	7	7	6	6	6	7	4	5	6	6	6	7	4	5	6	5	5	6	3	4	5	22.7	22.7	19.3	30.891	269	269;269;272;489	0	56.466	By MS/MS	By MS/MS	By MS/MS	By MS/MS	By MS/MS	By MS/MS	22.7	22.7	22.7	13	20.1	22.7
O35350	O35350	2	2	2	Calpain-1 catalytic subunit	Capn1	sp|O35350|CAN1_MOUSE Calpain-1 catalytic subunit OS=Mus musculus OX=10090 GN=Capn1 PE=1 SV=1	1	2	2	2	2	1	1	0	1	2	2	1	1	0	1	2	2	1	1	0	1	2	3.4	3.4	3.4	82.105	713	713	0	13.278	By MS/MS	By matching	By matching		By matching	By MS/MS	3.4	1.5	1.8	0	1.5	3.4
O35381;Q64G17	O35381	5;2	4;1	4;1	Acidic leucine-rich nuclear phosphoprotein 32 family member A	Anp32a	sp|O35381|AN32A_MOUSE Acidic leucine-rich nuclear phosphoprotein 32 family member A OS=Mus musculus OX=10090 GN=Anp32a PE=1 SV=1	2	5	4	4	2	3	2	2	5	4	1	2	1	1	4	3	1	2	1	1	4	3	23.1	19.8	19.8	28.537	247	247;123	0	34.937	By MS/MS	By MS/MS	By MS/MS	By matching	By MS/MS	By MS/MS	8.5	15	9.7	6.9	23.1	16.6
O35454	O35454	2	2	2	Chloride transport protein 6	Clcn6	sp|O35454|CLCN6_MOUSE Chloride transport protein 6 OS=Mus musculus OX=10090 GN=Clcn6 PE=1 SV=1	1	2	2	2	1	2	1	0	0	0	1	2	1	0	0	0	1	2	1	0	0	0	2.8	2.8	2.8	96.979	870	870	0	12.72	By matching	By MS/MS	By MS/MS				1	2.8	1	0	0	0
O35465;Q14318	O35465;Q14318	4;2	4;2	4;2	Peptidyl-prolyl cis-trans isomerase FKBP8	Fkbp8;FKBP8	sp|O35465|FKBP8_MOUSE Peptidyl-prolyl cis-trans isomerase FKBP8 OS=Mus musculus OX=10090 GN=Fkbp8 PE=1 SV=2;sp|Q14318|FKBP8_HUMAN Peptidyl-prolyl cis-trans isomerase FKBP8 OS=Homo sapiens OX=9606 GN=FKBP8 PE=1 SV=2	2	4	4	4	3	4	3	1	2	3	3	4	3	1	2	3	3	4	3	1	2	3	14.9	14.9	14.9	43.528	402	402;412	0	42.879	By MS/MS	By MS/MS	By MS/MS	By MS/MS	By matching	By matching	11.2	14.9	10.9	3.2	7.7	11.2
Q9LT08;O35593	Q9LT08;O35593	2;2	2;2	2;2	26S proteasome non-ATPase regulatory subunit 14 homolog;26S proteasome non-ATPase regulatory subunit 14	RPN11;Psmd14	sp|Q9LT08|PSDE_ARATH 26S proteasome non-ATPase regulatory subunit 14 homolog OS=Arabidopsis thaliana OX=3702 GN=RPN11 PE=1 SV=1;sp|O35593|PSDE_MOUSE 26S proteasome non-ATPase regulatory subunit 14 OS=Mus musculus OX=10090 GN=Psmd14 PE=1 SV=2	2	2	2	2	2	2	2	2	2	2	2	2	2	2	2	2	2	2	2	2	2	2	6.5	6.5	6.5	34.353	308	308;310	0	12.615	By MS/MS	By MS/MS	By MS/MS	By MS/MS	By MS/MS	By MS/MS	6.5	6.5	6.5	6.5	6.5	6.5
O35609	O35609	4	4	4	Secretory carrier-associated membrane protein 3	Scamp3	sp|O35609|SCAM3_MOUSE Secretory carrier-associated membrane protein 3 OS=Mus musculus OX=10090 GN=Scamp3 PE=1 SV=3	1	4	4	4	4	4	4	2	3	3	4	4	4	2	3	3	4	4	4	2	3	3	22.1	22.1	22.1	38.458	349	349	0	51.957	By MS/MS	By MS/MS	By MS/MS	By MS/MS	By MS/MS	By MS/MS	22.1	22.1	22.1	9.2	14.9	14.9
O35639	O35639	2	2	2	Annexin A3	Anxa3	sp|O35639|ANXA3_MOUSE Annexin A3 OS=Mus musculus OX=10090 GN=Anxa3 PE=1 SV=4	1	2	2	2	0	0	0	2	2	2	0	0	0	2	2	2	0	0	0	2	2	2	7.1	7.1	7.1	36.384	323	323	0	11.415				By matching	By MS/MS	By matching	0	0	0	7.1	7.1	7.1
O35685	O35685	3	3	3	Nuclear migration protein nudC	Nudc	sp|O35685|NUDC_MOUSE Nuclear migration protein nudC OS=Mus musculus OX=10090 GN=Nudc PE=1 SV=1	1	3	3	3	0	0	1	2	3	3	0	0	1	2	3	3	0	0	1	2	3	3	10.8	10.8	10.8	38.358	332	332	0	18.756			By matching	By MS/MS	By MS/MS	By MS/MS	0	0	3.6	8.1	10.8	10.8
O35737	O35737	11	9	4	Heterogeneous nuclear ribonucleoprotein H;Heterogeneous nuclear ribonucleoprotein H, N-terminally processed	Hnrnph1	sp|O35737|HNRH1_MOUSE Heterogeneous nuclear ribonucleoprotein H OS=Mus musculus OX=10090 GN=Hnrnph1 PE=1 SV=3	1	11	9	4	7	10	11	6	11	8	6	8	9	5	9	7	3	4	4	2	4	3	29	22.9	8.5	49.199	449	449	0	124.83	By MS/MS	By MS/MS	By MS/MS	By MS/MS	By MS/MS	By MS/MS	20.9	28.3	29	18.3	29	25.2
O35658	O35658	3	3	3	Complement component 1 Q subcomponent-binding protein, mitochondrial	C1qbp	sp|O35658|C1QBP_MOUSE Complement component 1 Q subcomponent-binding protein, mitochondrial OS=Mus musculus OX=10090 GN	2	4	4	4	2	4	4	0	2	2	2	4	4	0	2	2	2	4	4	0	2	2	27.2	27.2	27.2	30.997	279	279;278	0	42.393	By MS/MS	By MS/MS	By MS/MS		By MS/MS	By MS/MS	12.2	27.2	27.2	0	12.2	12.2
O35841	O35841	4	4	4	Apoptosis inhibitor 5	Api5	sp|O35841|API5_MOUSE Apoptosis inhibitor 5 OS=Mus musculus OX=10090 GN=Api5 PE=1 SV=2	1	4	4	4	2	1	0	3	4	3	2	1	0	3	4	3	2	1	0	3	4	3	10.1	10.1	10.1	56.784	504	504	0	29.07	By matching	By matching		By MS/MS	By MS/MS	By MS/MS	4.4	2.2	0	6.9	10.1	6.9
O35887	O35887	7	7	7	Calumenin	Calu	sp|O35887|CALU_MOUSE Calumenin OS=Mus musculus OX=10090 GN=Calu PE=1 SV=1	1	7	7	7	0	1	0	5	7	7	0	1	0	5	7	7	0	1	0	5	7	7	29.5	29.5	29.5	37.063	315	315	0	49.506		By matching		By MS/MS	By MS/MS	By MS/MS	0	2.2	0	17.5	29.5	29.5
O35972	O35972	3	3	3	39S ribosomal protein L23, mitochondrial	Mrpl23	sp|O35972|RM23_MOUSE 39S ribosomal protein L23, mitochondrial OS=Mus musculus OX=10090 GN=Mrpl23 PE=1 SV=1	1	3	3	3	3	3	3	1	2	3	3	3	3	1	2	3	3	3	3	1	2	3	29.5	29.5	29.5	17.121	146	146	0	61.066	By MS/MS	By MS/MS	By MS/MS	By MS/MS	By MS/MS	By MS/MS	29.5	29.5	29.5	8.9	19.2	29.5
O54984;O43681	O54984;O43681	2;2	2;2	2;2	ATPase Asna1;ATPase ASNA1	Asna1;ASNA1	sp|O54984|ASNA_MOUSE ATPase Asna1 OS=Mus musculus OX=10090 GN=Asna1 PE=1 SV=2;sp|O43681|ASNA_HUMAN ATPase ASNA1 OS=Homo sapiens OX=9606 GN=ASNA1 PE=1 SV=2	2	2	2	2	0	1	0	2	1	2	0	1	0	2	1	2	0	1	0	2	1	2	5.5	5.5	5.5	38.822	348	348;348	0	12.249		By matching		By MS/MS	By MS/MS	By MS/MS	0	2.6	0	5.5	2.6	5.5
O54734	O54734	8	8	8	Dolichyl-diphosphooligosaccharide--protein glycosyltransferase 48 kDa subunit	Ddost	sp|O54734|OST48_MOUSE Dolichyl-diphosphooligosaccharide--protein glycosyltransferase 48 kDa subunit OS=Mus musculus OX=10090 GN=Ddost PE=1 SV=2	1	8	8	8	7	8	8	4	6	5	7	8	8	4	6	5	7	8	8	4	6	5	22.7	22.7	22.7	49.027	441	441	0	92.193	By MS/MS	By MS/MS	By MS/MS	By MS/MS	By MS/MS	By MS/MS	16.1	22.7	22.7	11.1	12.7	11.1
O54781	O54781	2	2	2	SRSF protein kinase 2;SRSF protein kinase 2 N-terminal;SRSF protein kinase 2 C-terminal	Srpk2	sp|O54781|SRPK2_MOUSE SRSF protein kinase 2 OS=Mus musculus OX=10090 GN=Srpk2 PE=1 SV=2	1	2	2	2	2	2	1	1	2	2	2	2	1	1	2	2	2	2	1	1	2	2	3.1	3.1	3.1	76.756	681	681	0	13.207	By MS/MS	By MS/MS	By MS/MS	By matching	By MS/MS	By MS/MS	3.1	3.1	1.3	1.3	3.1	3.1
O54825	O54825	2	2	2	Bystin	Bysl	sp|O54825|BYST_MOUSE Bystin OS=Mus musculus OX=10090 GN=Bysl PE=1 SV=3	1	2	2	2	2	2	2	2	2	2	2	2	2	2	2	2	2	2	2	2	2	2	3.9	3.9	3.9	49.783	436	436	0	14.935	By MS/MS	By MS/MS	By MS/MS	By MS/MS	By MS/MS	By MS/MS	3.9	3.9	3.9	3.9	3.9	3.9
O54879;O15347	O54879;O15347	3;2	3;2	3;2	High mobility group protein B3	Hmgb3;HMGB3	sp|O54879|HMGB3_MOUSE High mobility group protein B3 OS=Mus musculus OX=10090 GN=Hmgb3 PE=1 SV=3;sp|O15347|HMGB3_HUMAN High mobility group protein B3 OS=Homo sapiens OX=9606 GN=HMGB3 PE=1 SV=4	2	3	3	3	2	1	1	3	3	3	2	1	1	3	3	3	2	1	1	3	3	3	19.5	19.5	19.5	23.01	200	200;200	0	19.728	By matching	By matching	By matching	By MS/MS	By MS/MS	By MS/MS	13	6.5	6.5	19.5	19.5	19.5
O54941	O54941	2	2	2	SWI/SNF-related matrix-associated actin-dependent regulator of chromatin subfamily E member 1	Smarce1	sp|O54941|SMCE1_MOUSE SWI/SNF-related matrix-associated actin-dependent regulator of chromatin subfamily E member 1 OS=Mus musculus OX=10090 GN=Smarce1 PE=1 SV=1	1	2	2	2	0	1	1	0	1	0	0	1	1	0	1	0	0	1	1	0	1	0	6.8	6.8	6.8	46.638	411	411	0	17.34		By matching	By MS/MS		By MS/MS		0	3.6	3.6	0	3.2	0
O54946;Q9QYI8	O54946;Q9QYI8	2;1	2;1	2;1	DnaJ homolog subfamily B member 6;DnaJ homolog subfamily B member 7	Dnajb6;Dnajb7	sp|O54946|DNJB6_MOUSE DnaJ homolog subfamily B member 6 OS=Mus musculus OX=10090 GN=Dnajb6 PE=1 SV=4;sp|Q9QYI8|DNJB7_MOUSE DnaJ homolog subfamily B member 7 OS=Mus musculus OX=10090 GN=Dnajb7 PE=2 SV=2	2	2	2	2	1	1	2	0	1	1	1	1	2	0	1	1	1	1	2	0	1	1	7.1	7.1	7.1	39.807	365	365;312	0	13.643	By MS/MS	By MS/MS	By MS/MS		By MS/MS	By MS/MS	3	3	7.1	0	3	3
O54962	O54962	2	2	2	Barrier-to-autointegration factor;Barrier-to-autointegration factor, N-terminally processed	Banf1	sp|O54962|BAF_MOUSE Barrier-to-autointegration factor OS=Mus musculus OX=10090 GN=Banf1 PE=1 SV=1	1	2	2	2	1	1	2	0	1	1	1	1	2	0	1	1	1	1	2	0	1	1	40.4	40.4	40.4	10.102	89	89	0	20.799	By MS/MS	By MS/MS	By MS/MS		By MS/MS	By matching	27	27	40.4	0	27	27
O55022	O55022	4	3	3	Membrane-associated progesterone receptor component 1	Pgrmc1	sp|O55022|PGRC1_MOUSE Membrane-associated progesterone receptor component 1 OS=Mus musculus OX=10090 GN=Pgrmc1 PE=1 SV=4	1	4	3	3	3	3	4	3	3	3	2	2	3	2	2	2	2	2	3	2	2	2	26.2	21.5	21.5	21.694	195	195	0	23.593	By MS/MS	By MS/MS	By MS/MS	By MS/MS	By MS/MS	By MS/MS	15.9	15.9	26.2	15.9	15.9	15.9
O55023	O55023	4	4	4	Inositol monophosphatase 1	Impa1	sp|O55023|IMPA1_MOUSE Inositol monophosphatase 1 OS=Mus musculus OX=10090 GN=Impa1 PE=1 SV=1	1	4	4	4	0	0	0	3	4	4	0	0	0	3	4	4	0	0	0	3	4	4	15.2	15.2	15.2	30.436	277	277	0	25.784				By MS/MS	By MS/MS	By MS/MS	0	0	0	11.2	15.2	15.2
O55029	O55029	9	9	9	Coatomer subunit beta	Copb2	sp|O55029|COPB2_MOUSE Coatomer subunit beta OS=Mus musculus OX=10090 GN=Copb2 PE=1 SV=2	1	9	9	9	7	8	8	3	4	7	7	8	8	3	4	7	7	8	8	3	4	7	13.9	13.9	13.9	102.45	905	905	0	84.216	By MS/MS	By MS/MS	By MS/MS	By MS/MS	By MS/MS	By MS/MS	9.9	12	11.4	3.1	5.1	9.9
O55106	O55106	3	3	3	Striatin	Strn	sp|O55106|STRN_MOUSE Striatin OS=Mus musculus OX=10090 GN=Strn PE=1 SV=2	1	3	3	3	2	1	1	1	0	2	2	1	1	1	0	2	2	1	1	1	0	2	6.2	6.2	6.2	85.965	780	780	0	21.908	By MS/MS	By MS/MS	By MS/MS	By matching		By MS/MS	3.5	1.8	2.7	1.7	0	3.5
O55128	O55128	2	2	2	Histone deacetylase complex subunit SAP18	Sap18	sp|O55128|SAP18_MOUSE Histone deacetylase complex subunit SAP18 OS=Mus musculus OX=10090 GN=Sap18 PE=1 SV=1	1	2	2	2	2	2	2	2	2	2	2	2	2	2	2	2	2	2	2	2	2	2	14.4	14.4	14.4	17.595	153	153	0	12.305	By MS/MS	By MS/MS	By MS/MS	By MS/MS	By MS/MS	By MS/MS	14.4	14.4	14.4	14.4	14.4	14.4
O55131;Q9DA97;Q8C650	O55131;Q9DA97;Q8C650	2;1;1	2;1;1	2;1;1	Septin-7;Septin-14;Septin-10	Sept7;Sept14;Sept10	sp|O55131|SEPT7_MOUSE Septin-7 OS=Mus musculus OX=10090 GN=Sept7 PE=1 SV=1;sp|Q9DA97|SEP14_MOUSE Septin-14 OS=Mus musculus OX=10090 GN=Sept14 PE=1 SV=3;sp|Q8C650|SEP10_MOUSE Septin-10 OS=Mus musculus OX=10090 GN=Sept10 PE=1 SV=1	3	2	2	2	1	1	1	1	2	2	1	1	1	1	2	2	1	1	1	1	2	2	6	6	6	50.549	436	436;430;452	0	12.905	By MS/MS	By MS/MS	By MS/MS	By MS/MS	By MS/MS	By MS/MS	2.1	2.1	2.1	2.1	6	6
O55135	O55135	3	3	3	Eukaryotic translation initiation factor 6	Eif6	sp|O55135|IF6_MOUSE Eukaryotic translation initiation factor 6 OS=Mus musculus OX=10090 GN=Eif6 PE=1 SV=2	1	3	3	3	3	3	3	2	2	3	3	3	3	2	2	3	3	3	3	2	2	3	15.9	15.9	15.9	26.511	245	245	0	16.286	By matching	By MS/MS	By matching	By MS/MS	By MS/MS	By MS/MS	15.9	15.9	15.9	8.6	8.6	15.9
O55142	O55142	7	7	7	60S ribosomal protein L35a	Rpl35a	sp|O55142|RL35A_MOUSE 60S ribosomal protein L35a OS=Mus musculus OX=10090 GN=Rpl35a PE=1 SV=2	1	7	7	7	7	7	7	7	7	7	7	7	7	7	7	7	7	7	7	7	7	7	40	40	40	12.554	110	110	0	61.79	By MS/MS	By MS/MS	By MS/MS	By MS/MS	By MS/MS	By MS/MS	40	40	40	40	40	40
O55143;P13585;Q8R429;Q64518	O55143	17;5;5;2	17;5;5;2	17;5;5;2	Sarcoplasmic/endoplasmic reticulum calcium ATPase 2	Atp2a2	sp|O55143|AT2A2_MOUSE Sarcoplasmic/endoplasmic reticulum calcium ATPase 2 OS=Mus musculus OX=10090 GN=Atp2a2 PE=1 SV=2	4	17	17	17	12	17	16	7	4	7	12	17	16	7	4	7	12	17	16	7	4	7	18.4	18.4	18.4	114.86	1044	1044;994;994;1038	0	152.56	By MS/MS	By MS/MS	By MS/MS	By MS/MS	By MS/MS	By MS/MS	13.6	18.4	18.3	8.6	5.4	9.4
O55222	O55222	2	2	2	Integrin-linked protein kinase	Ilk	sp|O55222|ILK_MOUSE Integrin-linked protein kinase OS=Mus musculus OX=10090 GN=Ilk PE=1 SV=2	1	2	2	2	1	1	1	1	1	1	1	1	1	1	1	1	1	1	1	1	1	1	5.3	5.3	5.3	51.373	452	452	0.0007776	11.045	By MS/MS	By matching	By MS/MS	By MS/MS	By matching	By MS/MS	3.1	2.2	2.2	3.1	3.1	3.1
O55234	O55234	7	7	7	Proteasome subunit beta type-5	Psmb5	sp|O55234|PSB5_MOUSE Proteasome subunit beta type-5 OS=Mus musculus OX=10090 GN=Psmb5 PE=1 SV=3	1	7	7	7	5	5	3	4	7	4	5	5	3	4	7	4	5	5	3	4	7	4	31.4	31.4	31.4	28.532	264	264	0	63.779	By MS/MS	By MS/MS	By MS/MS	By MS/MS	By MS/MS	By MS/MS	21.6	22.3	13.3	20.1	31.4	18.6
Q60575;O60333;O35071;P33173	Q60575;O60333	3;3;1;1	3;3;1;1	3;3;1;1	Kinesin-like protein KIF1B	Kif1b;KIF1B	sp|Q60575|KIF1B_MOUSE Kinesin-like protein KIF1B OS=Mus musculus OX=10090 GN=Kif1b PE=1 SV=2;sp|O60333|KIF1B_HUMAN Kinesin-like protein KIF1B OS=Homo sapiens OX=9606 GN=KIF1B PE=1 SV=5	4	3	3	3	1	1	1	0	0	3	1	1	1	0	0	3	1	1	1	0	0	3	2.3	2.3	2.3	204.08	1816	1816;1816;1100;1695	0	19.455	By matching	By MS/MS	By MS/MS			By MS/MS	0.6	0.6	0.6	0	0	2.3
Q7TMK9;O60506	Q7TMK9;O60506	8;8	8;8	8;8	Heterogeneous nuclear ribonucleoprotein Q	Syncrip;SYNCRIP	sp|Q7TMK9|HNRPQ_MOUSE Heterogeneous nuclear ribonucleoprotein Q OS=Mus musculus OX=10090 GN=Syncrip PE=1 SV=2;sp|O60506|HNRPQ_HUMAN Heterogeneous nuclear ribonucleoprotein Q OS=Homo sapiens OX=9606 GN=SYNCRIP PE=1 SV=2	2	8	8	8	5	6	5	7	7	7	5	6	5	7	7	7	5	6	5	7	7	7	13.3	13.3	13.3	69.632	623	623;623	0	58.258	By MS/MS	By MS/MS	By MS/MS	By MS/MS	By MS/MS	By MS/MS	8.8	10.3	8.8	10.6	13	13
O60814;Q6ZWY9;Q99880;Q99879;Q99877;Q93079;Q8CGP2;Q64525;Q8CGP1;Q64478;Q64475;P62807;P58876;P10854;P10853;Q96A08;P70696;Q9LFF6	O60814;Q6ZWY9;Q99880;Q99879;Q99877;Q93079;Q8CGP2;Q64525;Q8CGP1;Q64478;Q64475;P62807;P58876;P10854;P10853	5;5;5;5;5;5;5;5;5;5;5;5;5;5;5;2;2;1	5;5;5;5;5;5;5;5;5;5;5;5;5;5;5;2;2;1	2;2;2;2;2;2;2;2;2;2;2;2;2;2;2;0;0;0	Histone H2B type 1-K;Histone H2B type 1-C/E/G;Histone H2B type 1-L;Histone H2B type 1-M;Histone H2B type 1-N;Histone H2B type 1-H;Histone H2B type 1-P;Histone H2B type 2-B;Histone H2B type 1-B;Histone H2B type 1-C/E/F/G/I;Histone H2B type 1-D;Histone H2B type 1-F/J/L	HIST1H2BK;Hist1h2bc;HIST1H2BL;HIST1H2BM;HIST1H2BN;HIST1H2BH;Hist1h2bp;Hist2h2bb;Hist1h2bk;Hist1h2bh;Hist1h2bb;HIST1H2BC;HIST1H2BD;Hist1h2bm;Hist1h2bf	sp|O60814|H2B1K_HUMAN Histone H2B type 1-K OS=Homo sapiens OX=9606 GN=HIST1H2BK PE=1 SV=3;sp|Q6ZWY9|H2B1C_MOUSE Histone H2B type 1-C/E/G OS=Mus musculus OX=10090 GN=Hist1h2bc PE=1 SV=3;sp|Q99880|H2B1L_HUMAN Histone H2B type 1-L OS=Homo sapiens OX=9606 GN=H	18	5	5	2	5	5	5	4	5	5	5	5	5	4	5	5	2	2	2	2	2	2	32.5	32.5	7.9	13.89	126	126;126;126;126;126;126;126;126;126;126;126;126;126;126;126;127;127;138	0	46.306	By MS/MS	By MS/MS	By MS/MS	By MS/MS	By MS/MS	By MS/MS	32.5	32.5	32.5	20.6	32.5	32.5
O70133	O70133	17	17	17	ATP-dependent RNA helicase A	Dhx9	sp|O70133|DHX9_MOUSE ATP-dependent RNA helicase A OS=Mus musculus OX=10090 GN=Dhx9 PE=1 SV=2	1	17	17	17	14	15	15	11	12	14	14	15	15	11	12	14	14	15	15	11	12	14	14.5	14.5	14.5	149.47	1380	1380	0	184.09	By MS/MS	By MS/MS	By MS/MS	By MS/MS	By MS/MS	By MS/MS	11.4	12.8	12.8	8.6	9.9	11.8
O70194	O70194	9	9	9	Eukaryotic translation initiation factor 3 subunit D	Eif3d	sp|O70194|EIF3D_MOUSE Eukaryotic translation initiation factor 3 subunit D OS=Mus musculus OX=10090 GN=Eif3d PE=1 SV=2	1	9	9	9	6	7	9	4	5	6	6	7	9	4	5	6	6	7	9	4	5	6	26.6	26.6	26.6	63.988	548	548	0	81.499	By MS/MS	By MS/MS	By MS/MS	By MS/MS	By MS/MS	By MS/MS	15.7	21.9	26.6	8.2	13.5	15.7
O70237;P70338	O70237	3;1	3;1	3;1	Zinc finger protein Gfi-1b	Gfi1b	sp|O70237|GFI1B_MOUSE Zinc finger protein Gfi-1b OS=Mus musculus OX=10090 GN=Gfi1b PE=1 SV=1	2	3	3	3	1	2	3	1	2	3	1	2	3	1	2	3	1	2	3	1	2	3	14.2	14.2	14.2	37.442	330	330;423	0	28.115	By MS/MS	By MS/MS	By MS/MS	By MS/MS	By MS/MS	By MS/MS	5.2	10.3	14.2	3.9	9.1	14.2
O70251	O70251	2	2	2	Elongation factor 1-beta	Eef1b	sp|O70251|EF1B_MOUSE Elongation factor 1-beta OS=Mus musculus OX=10090 GN=Eef1b PE=1 SV=5	1	2	2	2	2	2	2	1	2	0	2	2	2	1	2	0	2	2	2	1	2	0	12.4	12.4	12.4	24.693	225	225	0	31.357	By MS/MS	By MS/MS	By MS/MS	By matching	By MS/MS		12.4	12.4	12.4	5.8	12.4	0
O70252	O70252	6	6	6	Heme oxygenase 2	Hmox2	sp|O70252|HMOX2_MOUSE Heme oxygenase 2 OS=Mus musculus OX=10090 GN=Hmox2 PE=1 SV=1	1	6	6	6	3	4	5	1	4	2	3	4	5	1	4	2	3	4	5	1	4	2	26.3	26.3	26.3	35.738	315	315	0	38.762	By MS/MS	By MS/MS	By MS/MS	By MS/MS	By MS/MS	By MS/MS	13.7	17.5	23.5	2.9	16.8	7.9
O70305	O70305	3	3	3	Ataxin-2	Atxn2	sp|O70305|ATX2_MOUSE Ataxin-2 OS=Mus musculus OX=10090 GN=Atxn2 PE=1 SV=1	1	3	3	3	2	3	3	2	2	2	2	3	3	2	2	2	2	3	3	2	2	2	4.4	4.4	4.4	136.48	1285	1285	0	25.721	By MS/MS	By MS/MS	By MS/MS	By MS/MS	By matching	By MS/MS	2.5	4.4	4.4	2.5	2.5	2.5
O70310	O70310	5	2	2	Glycylpeptide N-tetradecanoyltransferase 1	Nmt1	sp|O70310|NMT1_MOUSE Glycylpeptide N-tetradecanoyltransferase 1 OS=Mus musculus OX=10090 GN=Nmt1 PE=1 SV=1	1	5	2	2	2	2	4	3	3	3	1	1	1	2	2	2	1	1	1	2	2	2	13.1	5	5	56.888	496	496	0	17.977	By matching	By matching	By matching	By MS/MS	By MS/MS	By MS/MS	4	4	10.7	6.5	6.5	6.5
O70311	O70311	6	6	3	Glycylpeptide N-tetradecanoyltransferase 2	Nmt2	sp|O70311|NMT2_MOUSE Glycylpeptide N-tetradecanoyltransferase 2 OS=Mus musculus OX=10090 GN=Nmt2 PE=1 SV=1	1	6	6	3	4	4	6	2	3	4	4	4	6	2	3	4	3	3	3	1	2	3	15.3	15.3	7.8	60.484	529	529	0	39.916	By MS/MS	By MS/MS	By MS/MS	By MS/MS	By MS/MS	By MS/MS	9.1	9.1	15.3	3.8	6.6	9.1
O70378	O70378	2	2	2	ER membrane protein complex subunit 8	Emc8	sp|O70378|EMC8_MOUSE ER membrane protein complex subunit 8 OS=Mus musculus OX=10090 GN=Emc8 PE=1 SV=1	1	2	2	2	2	2	2	0	2	0	2	2	2	0	2	0	2	2	2	0	2	0	15.9	15.9	15.9	23.348	207	207	0	36.827	By MS/MS	By MS/MS	By MS/MS		By MS/MS		15.9	15.9	15.9	0	15.9	0
O70435	O70435	5	5	5	Proteasome subunit alpha type-3	Psma3	sp|O70435|PSA3_MOUSE Proteasome subunit alpha type-3 OS=Mus musculus OX=10090 GN=Psma3 PE=1 SV=3	1	5	5	5	4	4	5	1	4	5	4	4	5	1	4	5	4	4	5	1	4	5	25.1	25.1	25.1	28.405	255	255	0	50.669	By MS/MS	By MS/MS	By MS/MS	By MS/MS	By MS/MS	By MS/MS	21.2	21.2	25.1	4.7	21.2	25.1
O70492	O70492	2	2	2	Sorting nexin-3	Snx3	sp|O70492|SNX3_MOUSE Sorting nexin-3 OS=Mus musculus OX=10090 GN=Snx3 PE=1 SV=3	1	2	2	2	2	1	1	2	2	2	2	1	1	2	2	2	2	1	1	2	2	2	13.6	13.6	13.6	18.757	162	162	0	12.155	By MS/MS	By MS/MS	By MS/MS	By MS/MS	By MS/MS	By MS/MS	13.6	8.6	8.6	13.6	13.6	13.6
O70503	O70503	5	5	5	Very-long-chain 3-oxoacyl-CoA reductase	Hsd17b12	sp|O70503|DHB12_MOUSE Very-long-chain 3-oxoacyl-CoA reductase OS=Mus musculus OX=10090 GN=Hsd17b12 PE=1 SV=1	1	5	5	5	2	4	4	0	1	1	2	4	4	0	1	1	2	4	4	0	1	1	23.1	23.1	23.1	34.741	312	312	0	54.32	By matching	By MS/MS	By MS/MS		By matching	By matching	10.3	20.2	17.9	0	5.1	5.1
O70551	O70551	2	2	2	SRSF protein kinase 1	Srpk1	sp|O70551|SRPK1_MOUSE SRSF protein kinase 1 OS=Mus musculus OX=10090 GN=Srpk1 PE=1 SV=2	1	2	2	2	1	2	1	0	0	1	1	2	1	0	0	1	1	2	1	0	0	1	4.6	4.6	4.6	73.088	648	648	0	25.28	By MS/MS	By MS/MS	By matching			By MS/MS	2.2	4.6	2.2	0	0	2.2
O88342	O88342	7	7	7	WD repeat-containing protein 1	Wdr1	sp|O88342|WDR1_MOUSE WD repeat-containing protein 1 OS=Mus musculus OX=10090 GN=Wdr1 PE=1 SV=3	1	7	7	7	5	4	4	5	6	7	5	4	4	5	6	7	5	4	4	5	6	7	16.7	16.7	16.7	66.406	606	606	0	50.176	By MS/MS	By MS/MS	By MS/MS	By MS/MS	By MS/MS	By MS/MS	9.9	9.9	7.6	9.9	13.5	16.7
O88441	O88441	2	2	2	Metaxin-2	Mtx2	sp|O88441|MTX2_MOUSE Metaxin-2 OS=Mus musculus OX=10090 GN=Mtx2 PE=1 SV=1	1	2	2	2	2	2	1	1	1	2	2	2	1	1	1	2	2	2	1	1	1	2	8.7	8.7	8.7	29.758	263	263	0	13.103	By MS/MS	By matching	By matching	By matching	By MS/MS	By MS/MS	8.7	8.7	3.8	4.9	4.9	8.7
O88532;Q96KR1	O88532;Q96KR1	8;4	8;4	8;4	Zinc finger RNA-binding protein	Zfr;ZFR	sp|O88532|ZFR_MOUSE Zinc finger RNA-binding protein OS=Mus musculus OX=10090 GN=Zfr PE=1 SV=2;sp|Q96KR1|ZFR_HUMAN Zinc finger RNA-binding protein OS=Homo sapiens OX=9606 GN=ZFR PE=1 SV=2	2	8	8	8	3	7	5	1	4	6	3	7	5	1	4	6	3	7	5	1	4	6	11.4	11.4	11.4	116.86	1074	1074;1074	0	61.971	By MS/MS	By MS/MS	By MS/MS	By MS/MS	By MS/MS	By MS/MS	3.5	9.8	7.6	1.3	4.7	7.9
O88569	O88569	9	9	9	Heterogeneous nuclear ribonucleoproteins A2/B1	Hnrnpa2b1	sp|O88569|ROA2_MOUSE Heterogeneous nuclear ribonucleoproteins A2/B1 OS=Mus musculus OX=10090 GN=Hnrnpa2b1 PE=1 SV=2	1	9	9	9	5	6	4	8	9	9	5	6	4	8	9	9	5	6	4	8	9	9	32.6	32.6	32.6	37.402	353	353	0	71.434	By MS/MS	By MS/MS	By MS/MS	By MS/MS	By MS/MS	By MS/MS	16.1	19.5	12.5	30.3	32.6	32.6
O88685	O88685	4	4	3	26S protease regulatory subunit 6A	Psmc3	sp|O88685|PRS6A_MOUSE 26S proteasome regulatory subunit 6A OS=Mus musculus OX=10090 GN=Psmc3 PE=1 SV=2	1	4	4	3	1	3	2	0	2	1	1	3	2	0	2	1	1	2	1	0	1	1	14	14	10.4	49.548	442	442	0	31.938	By MS/MS	By MS/MS	By MS/MS		By MS/MS	By MS/MS	3.6	11.3	7.2	0	6.3	3.6
O88700	O88700	4	4	4	Bloom syndrome protein homolog	Blm	sp|O88700|BLM_MOUSE Bloom syndrome protein homolog OS=Mus musculus OX=10090 GN=Blm PE=1 SV=1	1	4	4	4	4	3	3	1	1	3	4	3	3	1	1	3	4	3	3	1	1	3	4	4	4	158.36	1416	1416	0	26.199	By MS/MS	By MS/MS	By MS/MS	By matching	By matching	By MS/MS	4	2.8	2.8	0.8	0.8	2.8
O88844	O88844	6	6	6	Isocitrate dehydrogenase [NADP] cytoplasmic	Idh1	sp|O88844|IDHC_MOUSE Isocitrate dehydrogenase [NADP] cytoplasmic OS=Mus musculus OX=10090 GN=Idh1 PE=1 SV=2	1	6	6	6	2	2	1	6	6	6	2	2	1	6	6	6	2	2	1	6	6	6	16.7	16.7	16.7	46.674	414	414	0	38.401	By matching	By MS/MS	By matching	By MS/MS	By MS/MS	By MS/MS	5.6	5.6	2.9	16.7	16.7	16.7
O88967	O88967	3	3	3	ATP-dependent zinc metalloprotease YME1L1	Yme1l1	sp|O88967|YMEL1_MOUSE ATP-dependent zinc metalloprotease YME1L1 OS=Mus musculus OX=10090 GN=Yme1l1 PE=1 SV=1	1	3	3	3	1	2	3	1	1	1	1	2	3	1	1	1	1	2	3	1	1	1	6.4	6.4	6.4	80.027	715	715	0	22.361	By matching	By MS/MS	By MS/MS	By matching	By MS/MS	By matching	1.7	4.5	6.4	1.7	1.7	1.7
O89079	O89079	6	6	6	Coatomer subunit epsilon	Cope	sp|O89079|COPE_MOUSE Coatomer subunit epsilon OS=Mus musculus OX=10090 GN=Cope PE=1 SV=3	1	6	6	6	5	4	6	1	4	3	5	4	6	1	4	3	5	4	6	1	4	3	32.1	32.1	32.1	34.567	308	308	0	69.32	By MS/MS	By MS/MS	By MS/MS	By MS/MS	By MS/MS	By MS/MS	27.6	22.1	32.1	3.9	23.1	17.5
O89086	O89086	3	3	3	RNA-binding protein 3	Rbm3	sp|O89086|RBM3_MOUSE RNA-binding protein 3 OS=Mus musculus OX=10090 GN=Rbm3 PE=1 SV=1	1	3	3	3	1	1	1	2	2	2	1	1	1	2	2	2	1	1	1	2	2	2	27.5	27.5	27.5	16.604	153	153	0	20.687	By MS/MS	By matching	By matching	By MS/MS	By MS/MS	By MS/MS	11.8	11.8	11.8	18.3	20.9	18.3
Q9EPL8;O95373	Q9EPL8;O95373	3;3	3;3	3;3	Importin-7	Ipo7;IPO7	sp|Q9EPL8|IPO7_MOUSE Importin-7 OS=Mus musculus OX=10090 GN=Ipo7 PE=1 SV=2;sp|O95373|IPO7_HUMAN Importin-7 OS=Homo sapiens OX=9606 GN=IPO7 PE=1 SV=1	2	3	3	3	2	3	3	0	2	1	2	3	3	0	2	1	2	3	3	0	2	1	3.8	3.8	3.8	119.49	1038	1038;1038	0	22.108	By MS/MS	By MS/MS	By MS/MS		By MS/MS	By matching	2.1	3.8	3.8	0	2.1	1.1
P00375;P00374;Q920D2	P00375	4;1;1	4;1;1	4;1;1	Dihydrofolate reductase	Dhfr	sp|P00375|DYR_MOUSE Dihydrofolate reductase OS=Mus musculus OX=10090 GN=Dhfr PE=1 SV=3	3	4	4	4	0	0	0	3	4	4	0	0	0	3	4	4	0	0	0	3	4	4	23	23	23	21.606	187	187;187;187	0	24.639				By MS/MS	By MS/MS	By MS/MS	0	0	0	14.4	23	23
Q64531;P00493;P00494	Q64531;P00493;P00494	3;3;2	3;3;2	3;3;2	Hypoxanthine-guanine phosphoribosyltransferase	Hprt1	sp|Q64531|HPRT_MUSSP Hypoxanthine-guanine phosphoribosyltransferase (Fragment) OS=Mus spretus OX=10096 GN=Hprt1 PE=1 SV=3;sp|P00493|HPRT_MOUSE Hypoxanthine-guanine phosphoribosyltransferase OS=Mus musculus OX=10090 GN=Hprt1 PE=1 SV=3;sp|P00494|HPRT_CRIGR H	3	3	3	3	0	1	1	1	1	2	0	1	1	1	1	2	0	1	1	1	1	2	15.9	15.9	15.9	24.082	214	214;218;218	0	17.217		By matching	By matching	By MS/MS	By MS/MS	By MS/MS	0	4.7	4.7	6.1	5.1	9.8
P00920;P00918	P00920	9;1	9;1	9;1	Carbonic anhydrase 2	Ca2	sp|P00920|CAH2_MOUSE Carbonic anhydrase 2 OS=Mus musculus OX=10090 GN=Ca2 PE=1 SV=4	2	9	9	9	4	4	5	7	7	8	4	4	5	7	7	8	4	4	5	7	7	8	40.8	40.8	40.8	29.032	260	260;260	0	98.958	By MS/MS	By matching	By MS/MS	By MS/MS	By MS/MS	By MS/MS	15.8	23.5	26.5	27.7	27.7	31.2
P01631	P01631	3	3	3	Ig kappa chain V-II region 26-10		sp|P01631|KV2A7_MOUSE Ig kappa chain V-II region 26-10 OS=Mus musculus OX=10090 PE=1 SV=1	1	3	3	3	3	3	3	3	3	3	3	3	3	3	3	3	3	3	3	3	3	3	17.7	17.7	17.7	12.273	113	113	0	26.433	By MS/MS	By MS/MS	By MS/MS	By MS/MS	By MS/MS	By MS/MS	17.7	17.7	17.7	17.7	17.7	17.7
P01837	P01837	2	2	2	Ig kappa chain C region		sp|P01837|IGKC_MOUSE Immunoglobulin kappa constant OS=Mus musculus OX=10090 GN=Igkc PE=1 SV=2	1	2	2	2	2	2	2	2	2	2	2	2	2	2	2	2	2	2	2	2	2	2	17.8	17.8	17.8	11.934	107	107	0	17.198	By MS/MS	By MS/MS	By MS/MS	By MS/MS	By MS/MS	By MS/MS	17.8	17.8	17.8	17.8	17.8	17.8
P01868;P01869;P20760;P20759	P01868;P01869;P20760;P20759	2;2;1;1	2;2;1;1	2;2;1;1	Ig gamma-1 chain C region secreted form;Ig gamma-1 chain C region, membrane-bound form;Ig gamma-2A chain C region;Ig gamma-1 chain C region	Ighg1;Igg-2a	sp|P01868|IGHG1_MOUSE Ig gamma-1 chain C region secreted form OS=Mus musculus OX=10090 GN=Ighg1 PE=1 SV=1;sp|P01869|IGH1M_MOUSE Ig gamma-1 chain C region, membrane-bound form OS=Mus musculus OX=10090 GN=Ighg1 PE=1 SV=2;sp|P20760|IGG2A_RAT Ig gamma-2A chain	4	2	2	2	1	1	1	2	2	2	1	1	1	2	2	2	1	1	1	2	2	2	6.8	6.8	6.8	35.704	324	324;393;322;326	0	13.637	By MS/MS	By MS/MS	By MS/MS	By MS/MS	By MS/MS	By MS/MS	3.1	3.1	3.1	6.8	6.8	6.8
P01902;P01901	P01902	6;1	6;1	5;1	H-2 class I histocompatibility antigen, K-D alpha chain	H2-K1	sp|P01902|HA1D_MOUSE H-2 class I histocompatibility antigen, K-D alpha chain OS=Mus musculus OX=10090 GN=H2-K1 PE=1 SV=1	2	6	6	5	1	3	2	2	5	2	1	3	2	2	5	2	1	3	2	2	4	2	22.8	22.8	19.6	41.489	368	368;369	0	36.085	By MS/MS	By MS/MS	By MS/MS	By MS/MS	By MS/MS	By MS/MS	2.4	10.3	6.5	6.5	19	6.5
P01942;B3EWD5;B3EWD3	P01942;B3EWD5	6;3;2	6;3;2	5;2;1	Hemoglobin subunit alpha	Hba	sp|P01942|HBA_MOUSE Hemoglobin subunit alpha OS=Mus musculus OX=10090 GN=Hba PE=1 SV=2;sp|B3EWD5|HBA_PERCA Hemoglobin subunit alpha OS=Peromyscus californicus OX=42520 PE=1 SV=1	3	6	6	5	4	4	4	5	6	6	4	4	4	5	6	6	4	4	4	4	5	5	51.4	51.4	45.1	15.085	142	142;141;141	0	95.664	By MS/MS	By MS/MS	By MS/MS	By MS/MS	By MS/MS	By MS/MS	36.6	36.6	36.6	43	51.4	51.4
P02088;P11758;B3EWD6;B3EWD4;Q28496;P02104	P02088	11;3;3;3;1;1	11;3;3;3;1;1	5;0;0;0;0;0	Hemoglobin subunit beta-1	Hbb-b1	sp|P02088|HBB1_MOUSE Hemoglobin subunit beta-1 OS=Mus musculus OX=10090 GN=Hbb-b1 PE=1 SV=2	6	11	11	5	7	6	8	9	11	11	7	6	8	9	11	11	3	3	3	3	5	5	83	83	39.5	15.84	147	147;146;146;146;147;147	0	126.93	By MS/MS	By MS/MS	By MS/MS	By MS/MS	By MS/MS	By MS/MS	61.9	53.7	62.6	71.4	83	83
P02089	P02089	9	3	3	Hemoglobin subunit beta-2	Hbb-b2	sp|P02089|HBB2_MOUSE Hemoglobin subunit beta-2 OS=Mus musculus OX=10090 GN=Hbb-b2 PE=1 SV=2	1	9	3	3	6	5	7	9	9	9	2	2	2	3	3	3	2	2	2	3	3	3	72.8	29.3	29.3	15.878	147	147	0	50.081	By MS/MS	By MS/MS	By MS/MS	By MS/MS	By MS/MS	By MS/MS	51	42.9	56.5	72.8	72.8	72.8
P02340	P02340	2	2	2	Cellular tumor antigen p53	Tp53	sp|P02340|P53_MOUSE Cellular tumor antigen p53 OS=Mus musculus OX=10090 GN=Tp53 PE=1 SV=3	1	2	2	2	2	2	2	0	0	0	2	2	2	0	0	0	2	2	2	0	0	0	9	9	9	43.155	387	387	0	15.669	By MS/MS	By MS/MS	By MS/MS				9	9	9	0	0	0
P02545;P48678	P02545;P48678	7;7	7;7	7;7	Prelamin-A/C;Lamin-A/C	LMNA;Lmna	sp|P02545|LMNA_HUMAN Prelamin-A/C OS=Homo sapiens OX=9606 GN=LMNA PE=1 SV=1;sp|P48678|LMNA_MOUSE Prelamin-A/C OS=Mus musculus OX=10090 GN=Lmna PE=1 SV=2	2	7	7	7	5	6	5	4	4	5	5	6	5	4	4	5	5	6	5	4	4	5	12.5	12.5	12.5	74.139	664	664;665	0	53.331	By MS/MS	By MS/MS	By MS/MS	By MS/MS	By MS/MS	By MS/MS	8.9	10.8	8.7	7.1	6.2	9
P03388;P10404;P15073;P03389;P03393	P03388;P10404;P15073;P03389	9;8;7;6;3	5;5;4;5;3	1;1;0;1;0	MLV-related proviral Env polyprotein;Surface protein;Transmembrane protein		sp|P03388|ENV_MCFF3 Envelope glycoprotein OS=Mink cell focus-forming murine leukemia virus (isolate CI-3) OX=11936 GN=env PE=3 SV=1;sp|P10404|ENV1_MOUSE MLV-related proviral Env polyprotein OS=Mus musculus OX=10090 PE=1 SV=3;sp|P15073|ENV_MCFF Envelope gly	5	9	5	1	7	7	7	7	6	7	5	3	4	4	4	4	1	1	1	1	1	1	16.4	10.8	2.7	69.725	640	640;641;636;408;409	0	34.481	By MS/MS	By MS/MS	By MS/MS	By MS/MS	By MS/MS	By MS/MS	14.2	12.7	12.5	11.1	12.2	12.5
P03958	P03958	3	3	3	Adenosine deaminase	Ada	sp|P03958|ADA_MOUSE Adenosine deaminase OS=Mus musculus OX=10090 GN=Ada PE=1 SV=3	1	3	3	3	1	1	0	2	3	3	1	1	0	2	3	3	1	1	0	2	3	3	10.8	10.8	10.8	39.991	352	352	0	20.792	By matching	By matching		By MS/MS	By MS/MS	By MS/MS	4	4	0	6.8	10.8	10.8
P03975	P03975	17	4	2	IgE-binding protein	Iap	sp|P03975|IGEB_MOUSE IgE-binding protein OS=Mus musculus OX=10090 GN=Iap PE=2 SV=1	1	17	4	2	16	15	16	15	16	17	4	3	4	3	4	4	2	2	2	2	2	2	34.1	10.4	4.8	62.747	557	557	0	67.177	By MS/MS	By MS/MS	By MS/MS	By MS/MS	By MS/MS	By MS/MS	31.4	29.8	31.4	27.3	31.4	34.1
P07607	P07607	2	2	2	Thymidylate synthase	TYMS;Tyms	sp|P07607|TYSY_MOUSE Thymidylate synthase OS=Mus musculus OX=10090 GN=Tyms PE=1 SV=1	3	4	4	4	2	3	2	1	3	3	2	3	2	1	3	3	2	3	2	1	3	3	11.8	11.8	11.8	35.716	313	313;307;307	0	22.217	By MS/MS	By MS/MS	By MS/MS	By MS/MS	By MS/MS	By MS/MS	3.2	7.3	3.2	3.2	7.3	11.8
P05064	P05064	10	10	10	Fructose-bisphosphate aldolase A	Aldoa	sp|P05064|ALDOA_MOUSE Fructose-bisphosphate aldolase A OS=Mus musculus OX=10090 GN=Aldoa PE=1 SV=2	1	10	10	10	6	8	10	6	8	8	6	8	10	6	8	8	6	8	10	6	8	8	36.5	36.5	36.5	39.355	364	364	0	82.863	By MS/MS	By MS/MS	By MS/MS	By MS/MS	By MS/MS	By MS/MS	20.1	32.4	36.5	14.6	32.7	24.2
P05201	P05201	6	6	6	Aspartate aminotransferase, cytoplasmic	Got1	sp|P05201|AATC_MOUSE Aspartate aminotransferase, cytoplasmic OS=Mus musculus OX=10090 GN=Got1 PE=1 SV=3	1	6	6	6	2	4	4	5	5	5	2	4	4	5	5	5	2	4	4	5	5	5	19.9	19.9	19.9	46.247	413	413	0	46.848	By MS/MS	By MS/MS	By MS/MS	By MS/MS	By MS/MS	By MS/MS	5.3	13.1	14.8	15.3	15.3	15.3
P05202	P05202	9	9	9	Aspartate aminotransferase, mitochondrial	Got2	sp|P05202|AATM_MOUSE Aspartate aminotransferase, mitochondrial OS=Mus musculus OX=10090 GN=Got2 PE=1 SV=1	1	9	9	9	4	3	3	6	9	6	4	3	3	6	9	6	4	3	3	6	9	6	21.9	21.9	21.9	47.411	430	430	0	61.739	By MS/MS	By matching	By MS/MS	By MS/MS	By MS/MS	By MS/MS	10.7	8.4	8.4	12.6	21.9	16.5
P05977;P09541;P09542	P05977	3;1;1	3;1;1	3;1;1	Myosin light chain 1/3, skeletal muscle isoform	Myl1	sp|P05977|MYL1_MOUSE Myosin light chain 1/3, skeletal muscle isoform OS=Mus musculus OX=10090 GN=Myl1 PE=1 SV=2	3	3	3	3	3	3	3	3	3	3	3	3	3	3	3	3	3	3	3	3	3	3	14.9	14.9	14.9	20.594	188	188;193;204	0	20.309	By MS/MS	By MS/MS	By MS/MS	By MS/MS	By MS/MS	By MS/MS	14.9	14.9	14.9	14.9	14.9	14.9
P06151	P06151	9	9	7	L-lactate dehydrogenase A chain	Ldha	sp|P06151|LDHA_MOUSE L-lactate dehydrogenase A chain OS=Mus musculus OX=10090 GN=Ldha PE=1 SV=3	1	9	9	7	8	9	7	5	8	7	8	9	7	5	8	7	6	7	5	3	6	5	30.7	30.7	24.1	36.498	332	332	0	95.189	By MS/MS	By MS/MS	By MS/MS	By MS/MS	By MS/MS	By MS/MS	26.5	30.7	24.1	17.2	26.5	22
P06745;CON__Q3ZBD7;P06744	P06745;CON__Q3ZBD7	6;3;2	6;3;2	6;3;2	Glucose-6-phosphate isomerase	Gpi	sp|P06745|G6PI_MOUSE Glucose-6-phosphate isomerase OS=Mus musculus OX=10090 GN=Gpi PE=1 SV=4;	3	6	6	6	4	4	6	4	5	2	4	4	6	4	5	2	4	4	6	4	5	2	12.9	12.9	12.9	62.766	558	558;557;558	0	42.029	By MS/MS	By MS/MS	By MS/MS	By MS/MS	By MS/MS	By MS/MS	9.5	7.2	12.9	7.3	9.9	4.3
P06800	P06800	3	3	3	Receptor-type tyrosine-protein phosphatase C	Ptprc	sp|P06800|PTPRC_MOUSE Receptor-type tyrosine-protein phosphatase C OS=Mus musculus OX=10090 GN=Ptprc PE=1 SV=4	1	3	3	3	2	2	3	0	0	0	2	2	3	0	0	0	2	2	3	0	0	0	3.6	3.6	3.6	144.84	1293	1293	0	18.803	By matching	By MS/MS	By MS/MS				1.6	1.6	3.6	0	0	0
P07356	P07356	5	5	5	Annexin A2	ANXA2;Anxa2	sp|P07356|ANXA2_MOUSE Annexin A2 OS=Mus musculus OX=10090 GN=Anxa2 PE=1 SV=2	2	6	6	6	2	3	4	4	2	4	2	3	4	4	2	4	2	3	4	4	2	4	22.4	22.4	22.4	38.604	339	339;339	0	38.206	By MS/MS	By MS/MS	By MS/MS	By MS/MS	By MS/MS	By MS/MS	8.3	12.4	15.6	14.5	8.3	14.2
P07742	P07742	3	3	3	Ribonucleoside-diphosphate reductase large subunit	Rrm1	sp|P07742|RIR1_MOUSE Ribonucleoside-diphosphate reductase large subunit OS=Mus musculus OX=10090 GN=Rrm1 PE=1 SV=2	1	3	3	3	1	1	1	3	3	3	1	1	1	3	3	3	1	1	1	3	3	3	4.8	4.8	4.8	90.209	792	792	0	24.397	By matching	By MS/MS	By MS/MS	By MS/MS	By MS/MS	By MS/MS	1.6	1.3	1.3	4.8	4.8	4.8
P07901	P07901	27	17	3	Heat shock protein HSP 90-alpha	Hsp90aa1	sp|P07901|HS90A_MOUSE Heat shock protein HSP 90-alpha OS=Mus musculus OX=10090 GN=Hsp90aa1 PE=1 SV=4	1	27	17	3	21	24	25	20	24	25	14	15	16	13	16	16	3	3	3	3	3	3	37.4	24.6	4.5	84.787	733	733	0	225.28	By MS/MS	By MS/MS	By MS/MS	By MS/MS	By MS/MS	By MS/MS	28.6	33.6	37.1	25	31	31.8
P08003	P08003	10	10	10	Protein disulfide-isomerase A4	Pdia4	sp|P08003|PDIA4_MOUSE Protein disulfide-isomerase A4 OS=Mus musculus OX=10090 GN=Pdia4 PE=1 SV=3	1	10	10	10	2	2	2	7	8	10	2	2	2	7	8	10	2	2	2	7	8	10	20.7	20.7	20.7	71.982	638	638	0	74.116	By MS/MS	By MS/MS	By matching	By MS/MS	By MS/MS	By MS/MS	4.2	4.1	5.3	13	17.4	20.7
P08113;Q9SIF2	P08113	16;1	15;1	15;1	Endoplasmin	Hsp90b1	sp|P08113|ENPL_MOUSE Endoplasmin OS=Mus musculus OX=10090 GN=Hsp90b1 PE=1 SV=2	2	16	15	15	10	11	10	10	13	15	9	10	9	9	12	14	9	10	9	9	12	14	22.4	20.9	20.9	92.475	802	802;780	0	120.9	By MS/MS	By MS/MS	By MS/MS	By MS/MS	By MS/MS	By MS/MS	14.7	17	15.3	12.3	17.6	21.4
P08228;P07632	P08228;P07632	6;4	6;4	5;3	Superoxide dismutase [Cu-Zn]	Sod1	sp|P08228|SODC_MOUSE Superoxide dismutase [Cu-Zn] OS=Mus musculus OX=10090 GN=Sod1 PE=1 SV=2;sp|P07632|SODC_RAT Superoxide dismutase [Cu-Zn] OS=Rattus norvegicus OX=10116 GN=Sod1 PE=1 SV=2	2	6	6	5	4	4	3	6	6	6	4	4	3	6	6	6	3	3	2	5	5	5	43.5	43.5	37	15.942	154	154;154	0	133.14	By MS/MS	By MS/MS	By MS/MS	By MS/MS	By MS/MS	By MS/MS	29.9	29.9	22.1	43.5	43.5	43.5
P11499;P08238;Q9SB00;Q9STX5	P11499;P08238	29;29;1;1	29;29;1;1	16;16;1;0	Heat shock protein HSP 90-beta	Hsp90ab1;HSP90AB1	sp|P11499|HS90B_MOUSE Heat shock protein HSP 90-beta OS=Mus musculus OX=10090 GN=Hsp90ab1 PE=1 SV=3;sp|P08238|HS90B_HUMAN Heat shock protein HSP 90-beta OS=Homo sapiens OX=9606 GN=HSP90AB1 PE=1 SV=4	4	29	29	16	23	27	28	22	25	25	23	27	28	22	25	25	13	15	16	12	14	13	42.8	42.8	25.4	83.28	724	724;724;496;823	0	323.31	By MS/MS	By MS/MS	By MS/MS	By MS/MS	By MS/MS	By MS/MS	32.2	41.4	42.8	31.4	33.6	33
P08249;P40926	P08249;P40926	14;9	14;9	14;9	Malate dehydrogenase, mitochondrial	Mdh2;MDH2	sp|P08249|MDHM_MOUSE Malate dehydrogenase, mitochondrial OS=Mus musculus OX=10090 GN=Mdh2 PE=1 SV=3;sp|P40926|MDHM_HUMAN Malate dehydrogenase, mitochondrial OS=Homo sapiens OX=9606 GN=MDH2 PE=1 SV=3	2	14	14	14	11	10	12	12	13	12	11	10	12	12	13	12	11	10	12	12	13	12	52.4	52.4	52.4	35.611	338	338;338	0	148.69	By MS/MS	By MS/MS	By MS/MS	By MS/MS	By MS/MS	By MS/MS	38.5	40.2	45	42	45.9	42
P08752;B2RSH2;P20612;Q3V3I2;P50149;P18872;Q8CGK7;P18064;P63094;Q6R0H7	P08752	5;2;1;1;1;1;1;1;1;1	5;2;1;1;1;1;1;1;1;1	3;0;0;0;0;0;0;0;0;0	Guanine nucleotide-binding protein G(i) subunit alpha-2	Gnai2	sp|P08752|GNAI2_MOUSE Guanine nucleotide-binding protein G(i) subunit alpha-2 OS=Mus musculus OX=10090 GN=Gnai2 PE=1 SV=5	10	5	5	3	3	4	4	2	3	2	3	4	4	2	3	2	2	3	2	1	1	1	17.7	17.7	12.1	40.489	355	355;354;350;354;354;354;381;383;394;1133	0	34.986	By MS/MS	By MS/MS	By MS/MS	By MS/MS	By MS/MS	By MS/MS	10.4	15.2	14.6	7.3	9.9	7.3
P09055	P09055	3	3	3	Integrin beta-1	Itgb1	sp|P09055|ITB1_MOUSE Integrin beta-1 OS=Mus musculus OX=10090 GN=Itgb1 PE=1 SV=1	1	3	3	3	3	3	3	0	0	2	3	3	3	0	0	2	3	3	3	0	0	2	5	5	5	88.231	798	798	0	19.641	By MS/MS	By MS/MS	By MS/MS			By MS/MS	5	5	5	0	0	2.9
P09103	P09103	15	15	15	Protein disulfide-isomerase	P4hb	sp|P09103|PDIA1_MOUSE Protein disulfide-isomerase OS=Mus musculus OX=10090 GN=P4hb PE=1 SV=2	1	15	15	15	5	7	7	12	15	14	5	7	7	12	15	14	5	7	7	12	15	14	29.3	29.3	29.3	57.058	509	509	0	167.87	By MS/MS	By MS/MS	By MS/MS	By MS/MS	By MS/MS	By MS/MS	12	18.3	18.3	22.8	29.3	29.1
P09405	P09405	19	19	19	Nucleolin	Ncl	sp|P09405|NUCL_MOUSE Nucleolin OS=Mus musculus OX=10090 GN=Ncl PE=1 SV=2	1	19	19	19	15	19	18	12	15	15	15	19	18	12	15	15	15	19	18	12	15	15	27.2	27.2	27.2	76.722	707	707	0	272.49	By MS/MS	By MS/MS	By MS/MS	By MS/MS	By MS/MS	By MS/MS	21.8	27.2	27.2	16.4	20.7	20.2
P09411;P09041	P09411	19;4	19;4	19;4	Phosphoglycerate kinase 1	Pgk1	sp|P09411|PGK1_MOUSE Phosphoglycerate kinase 1 OS=Mus musculus OX=10090 GN=Pgk1 PE=1 SV=4	2	19	19	19	9	9	11	11	18	16	9	9	11	11	18	16	9	9	11	11	18	16	60.2	60.2	60.2	44.55	417	417;417	0	323.31	By MS/MS	By MS/MS	By MS/MS	By MS/MS	By MS/MS	By MS/MS	32.6	28.3	42.9	30.5	54	49.4
P63158;P09429	P63158;P09429	6;6	6;6	5;5	High mobility group protein B1	Hmgb1;HMGB1	sp|P63158|HMGB1_MOUSE High mobility group protein B1 OS=Mus musculus OX=10090 GN=Hmgb1 PE=1 SV=2;sp|P09429|HMGB1_HUMAN High mobility group protein B1 OS=Homo sapiens OX=9606 GN=HMGB1 PE=1 SV=3	2	6	6	5	4	3	2	6	6	6	4	3	2	6	6	6	3	2	2	5	5	5	27.4	27.4	21.9	24.893	215	215;215	0	66.985	By MS/MS	By MS/MS	By MS/MS	By MS/MS	By MS/MS	By MS/MS	19.1	12.6	7	27.4	27.4	27.4
P09528	P09528	2	2	2	Ferritin heavy chain;Ferritin heavy chain, N-terminally processed	Fth1	sp|P09528|FRIH_MOUSE Ferritin heavy chain OS=Mus musculus OX=10090 GN=Fth1 PE=1 SV=2	1	2	2	2	2	2	2	1	1	2	2	2	2	1	1	2	2	2	2	1	1	2	14.3	14.3	14.3	21.066	182	182	0	13.495	By MS/MS	By MS/MS	By MS/MS	By MS/MS	By MS/MS	By MS/MS	14.3	14.3	14.3	6	8.2	14.3
P49312	P49312	6	6	6	Heterogeneous nuclear ribonucleoprotein A1;Heterogeneous nuclear ribonucleoprotein A1, N-terminally processed	Hnrnpa1	sp|P49312|ROA1_MOUSE Heterogeneous nuclear ribonucleoprotein A1 OS=Mus musculus OX=10090 GN=Hnrnpa1 PE=1 SV=2	2	6	6	6	3	3	2	5	6	6	3	3	2	5	6	6	3	3	2	5	6	6	25	25	25	34.196	320	320;320	0	37.932	By MS/MS	By MS/MS	By MS/MS	By MS/MS	By MS/MS	By MS/MS	10.3	11.2	7.2	20.3	25	25
Q3THW5;P0C0S6	Q3THW5;P0C0S6	4;4	2;2	2;2	Histone H2A.V;Histone H2A.Z	H2afv;H2afz	sp|Q3THW5|H2AV_MOUSE Histone H2A.V OS=Mus musculus OX=10090 GN=H2afv PE=1 SV=3;sp|P0C0S6|H2AZ_MOUSE Histone H2A.Z OS=Mus musculus OX=10090 GN=H2afz PE=1 SV=2	2	4	2	2	4	4	4	4	4	4	2	2	2	2	2	2	2	2	2	2	2	2	31.2	18.8	18.8	13.509	128	128;128	0	14.162	By MS/MS	By MS/MS	By MS/MS	By MS/MS	By MS/MS	By MS/MS	31.2	31.2	31.2	31.2	31.2	31.2
P0DP28;P0DP27;P0DP26;Q9D6P8;Q682T9;Q03509;P59220;P0DH98;P0DH97;P0DH96;P0DH95;P20801	P0DP28;P0DP27;P0DP26;Q9D6P8	6;6;6;3;2;2;2;2;2;2;2;1	6;6;6;3;2;2;2;2;2;2;2;1	6;6;6;3;2;2;2;2;2;2;2;1	Calmodulin-like protein 3	Calml3	sp|P0DP28|CALM3_MOUSE Calmodulin-3 OS=Mus musculus OX=10090 GN=Calm3 PE=1 SV=1;sp|P0DP27|CALM2_MOUSE Calmodulin-2 OS=Mus musculus OX=10090 GN=Calm2 PE=1 SV=1;sp|P0DP26|CALM1_MOUSE Calmodulin-1 OS=Mus musculus OX=10090 GN=Calm1 PE=1 SV=1;sp|Q9D6P8|CALL3_MOU	12	6	6	6	5	4	4	6	6	6	5	4	4	6	6	6	5	4	4	6	6	6	41.6	41.6	41.6	16.837	149	149;149;149;149;149;149;149;149;149;149;149;160	0	149.65	By MS/MS	By MS/MS	By MS/MS	By MS/MS	By MS/MS	By MS/MS	30.9	30.9	30.9	41.6	41.6	41.6
P10126;P68104;Q05639;P62631;Q8W4H7;Q8GTY0;Q0WL56;P0DH99	P10126;P68104	14;13;5;5;3;3;3;3	14;13;5;5;3;3;3;3	14;13;5;5;3;3;3;3	Elongation factor 1-alpha 1	Eef1a1;EEF1A1	sp|P10126|EF1A1_MOUSE Elongation factor 1-alpha 1 OS=Mus musculus OX=10090 GN=Eef1a1 PE=1 SV=3;sp|P68104|EF1A1_HUMAN Elongation factor 1-alpha 1 OS=Homo sapie	9	14	14	14	9	14	13	10	12	12	9	14	13	10	12	12	9	14	13	10	12	12	36.8	36.8	36.8	50.113	462	462;462;462;463;463;449;449;449;449	0	131.13	By MS/MS	By MS/MS	By MS/MS	By MS/MS	By MS/MS	By MS/MS	19.3	36.8	36.6	21.4	27.9	27.9
P10518;P06214	P10518;P06214	7;6	7;6	7;6	Delta-aminolevulinic acid dehydratase	Alad	sp|P10518|HEM2_MOUSE Delta-aminolevulinic acid dehydratase OS=Mus musculus OX=10090 GN=Alad PE=1 SV=1;sp|P06214|HEM2_RAT Delta-aminolevulinic acid dehydratase OS=Rattus norvegicus OX=10116 GN=Alad PE=1 SV=1	2	7	7	7	0	0	0	6	7	6	0	0	0	6	7	6	0	0	0	6	7	6	24.2	24.2	24.2	36.023	330	330;330	0	77.298				By MS/MS	By MS/MS	By MS/MS	0	0	0	19.7	24.2	19.7
P10605	P10605	3	3	3	Cathepsin B;Cathepsin B light chain;Cathepsin B heavy chain	Ctsb	sp|P10605|CATB_MOUSE Cathepsin B OS=Mus musculus OX=10090 GN=Ctsb PE=1 SV=2	1	3	3	3	1	1	1	1	3	2	1	1	1	1	3	2	1	1	1	1	3	2	13	13	13	37.279	339	339	0	21.118	By MS/MS	By MS/MS	By MS/MS	By MS/MS	By MS/MS	By MS/MS	3.8	3.8	3.8	3.8	13	8
P10639	P10639	2	2	2	Thioredoxin	Txn	sp|P10639|THIO_MOUSE Thioredoxin OS=Mus musculus OX=10090 GN=Txn PE=1 SV=3	1	2	2	2	2	2	2	2	2	2	2	2	2	2	2	2	2	2	2	2	2	2	21	21	21	11.675	105	105	0	14.777	By MS/MS	By MS/MS	By MS/MS	By MS/MS	By MS/MS	By MS/MS	21	21	21	21	21	21
P10711	P10711	2	2	2	Transcription elongation factor A protein 1	Tcea1	sp|P10711|TCEA1_MOUSE Transcription elongation factor A protein 1 OS=Mus musculus OX=10090 GN=Tcea1 PE=1 SV=2	1	2	2	2	1	1	0	0	1	2	1	1	0	0	1	2	1	1	0	0	1	2	9	9	9	33.88	301	301	0	11.836	By matching	By matching			By MS/MS	By MS/MS	4.7	4.7	0	0	4.7	9
P10852	P10852	3	3	3	4F2 cell-surface antigen heavy chain	Slc3a2	sp|P10852|4F2_MOUSE 4F2 cell-surface antigen heavy chain OS=Mus musculus OX=10090 GN=Slc3a2 PE=1 SV=1	1	3	3	3	3	3	3	3	2	3	3	3	3	3	2	3	3	3	3	3	2	3	8	8	8	58.336	526	526	0	34.315	By MS/MS	By MS/MS	By MS/MS	By MS/MS	By MS/MS	By MS/MS	8	8	8	8	5.9	8
P10922	P10922	3	3	3	Histone H1.0;Histone H1.0, N-terminally processed	H1f0	sp|P10922|H10_MOUSE Histone H1.0 OS=Mus musculus OX=10090 GN=H1f0 PE=2 SV=4	1	3	3	3	1	1	1	3	3	3	1	1	1	3	3	3	1	1	1	3	3	3	15.5	15.5	15.5	20.861	194	194	0	19.03	By matching	By matching	By matching	By MS/MS	By MS/MS	By MS/MS	4.1	4.1	4.1	15.5	15.5	15.5
P11031	P11031	5	5	5	Activated RNA polymerase II transcriptional coactivator p15	Sub1	sp|P11031|TCP4_MOUSE Activated RNA polymerase II transcriptional coactivator p15 OS=Mus musculus OX=10090 GN=Sub1 PE=1 SV=3	1	5	5	5	4	5	4	5	5	5	4	5	4	5	5	5	4	5	4	5	5	5	44.9	44.9	44.9	14.427	127	127	0	50.766	By MS/MS	By MS/MS	By MS/MS	By MS/MS	By MS/MS	By MS/MS	34.6	44.9	34.6	44.9	44.9	44.9
P11087	P11087	3	3	3	Collagen alpha-1(I) chain	Col1a1	sp|P11087|CO1A1_MOUSE Collagen alpha-1(I) chain OS=Mus musculus OX=10090 GN=Col1a1 PE=1 SV=4	1	3	3	3	2	3	3	2	2	2	2	3	3	2	2	2	2	3	3	2	2	2	3.1	3.1	3.1	138.03	1453	1453	0	39.245	By MS/MS	By MS/MS	By MS/MS	By MS/MS	By MS/MS	By MS/MS	2.3	3.1	3.1	2.3	2.3	2.3
P11103;Q11207	P11103	3;1	3;1	3;1	Poly [ADP-ribose] polymerase 1	Parp1	sp|P11103|PARP1_MOUSE Poly [ADP-ribose] polymerase 1 OS=Mus musculus OX=10090 GN=Parp1 PE=1 SV=3	2	3	3	3	2	2	2	2	2	3	2	2	2	2	2	3	2	2	2	2	2	3	4.7	4.7	4.7	113.1	1013	1013;637	0	18.373	By MS/MS	By MS/MS	By MS/MS	By MS/MS	By MS/MS	By MS/MS	2.8	2.8	2.8	2.8	2.8	4.7
P63017;P11142;P17156;O65719	P63017;P11142	32;32;10;4	32;32;10;4	25;25;5;0	Heat shock cognate 71 kDa protein	Hspa8;HSPA8	sp|P63017|HSP7C_MOUSE Heat shock cognate 71 kDa protein OS=Mus musculus OX=10090 GN=Hspa8 PE=1 SV=1;sp|P11142|HSP7C_HUMAN Heat shock cognate 71 kDa protein OS=Homo sapiens OX=9606 GN=HSPA8 PE=1 SV=1	4	32	32	25	27	32	32	30	29	27	27	32	32	30	29	27	21	25	25	24	23	22	59	59	45.5	70.87	646	646;646;633;649	0	323.31	By MS/MS	By MS/MS	By MS/MS	By MS/MS	By MS/MS	By MS/MS	41	59	59	49.5	46	41.5
P11440	P11440	4	4	3	Cyclin-dependent kinase 1	Cdk1	sp|P11440|CDK1_MOUSE Cyclin-dependent kinase 1 OS=Mus musculus OX=10090 GN=Cdk1 PE=1 SV=3	1	4	4	3	1	1	2	4	4	4	1	1	2	4	4	4	0	0	1	3	3	3	14.8	14.8	12.1	34.106	297	297	0	28.57	By matching	By matching	By matching	By MS/MS	By MS/MS	By MS/MS	2.7	2.7	7.4	14.8	14.8	14.8
P11679	P11679	10	3	1	Keratin, type II cytoskeletal 8	Krt8	sp|P11679|K2C8_MOUSE Keratin, type II cytoskeletal 8 OS=Mus musculus OX=10090 GN=Krt8 PE=1 SV=4	1	10	3	1	7	7	8	8	9	10	2	2	3	1	3	3	0	0	1	1	1	1	13.7	8	2.4	54.565	490	490	0	18.632	By MS/MS	By MS/MS	By matching	By matching	By MS/MS	By MS/MS	10.4	10.4	11.4	8.2	11.8	13.7
P11983;P18279;P28480;P17987;P50157;P12613	P11983;P18279;P28480;P17987	13;12;12;11;1;1	13;12;12;11;1;1	13;12;12;11;1;1	T-complex protein 1 subunit alpha	Tcp1;TCP1	sp|P11983|TCPA_MOUSE T-complex protein 1 subunit alpha OS=Mus musculus OX=10090 GN=Tcp1 PE=1 SV=3;sp|P18279|TCPA_CRIGR T-complex protein 1 subunit alpha OS=Cricetulus griseus OX=10029 GN=TCP1 PE=2 SV=1;sp|P28480|TCPA_RAT T-complex protein 1 subunit alpha O	6	13	13	13	7	9	12	9	9	10	7	9	12	9	9	10	7	9	12	9	9	10	32.2	32.2	32.2	60.448	556	556;556;556;556;173;557	0	104.96	By MS/MS	By MS/MS	By MS/MS	By MS/MS	By MS/MS	By MS/MS	15.1	21.2	30	19.2	19.1	21.2
P12382;Q9WUA3	P12382	3;1	3;1	3;1	ATP-dependent 6-phosphofructokinase, liver type	Pfkl	sp|P12382|PFKAL_MOUSE ATP-dependent 6-phosphofructokinase, liver type OS=Mus musculus OX=10090 GN=Pfkl PE=1 SV=4	2	3	3	3	0	0	1	0	0	3	0	0	1	0	0	3	0	0	1	0	0	3	5.3	5.3	5.3	85.359	780	780;784	0	20.974			By MS/MS			By MS/MS	0	0	0.9	0	0	5.3
P12787	P12787	2	2	2	Cytochrome c oxidase subunit 5A, mitochondrial	Cox5a	sp|P12787|COX5A_MOUSE Cytochrome c oxidase subunit 5A, mitochondrial OS=Mus musculus OX=10090 GN=Cox5a PE=1 SV=2	1	2	2	2	2	2	2	2	2	2	2	2	2	2	2	2	2	2	2	2	2	2	16.4	16.4	16.4	16.101	146	146	0	21.172	By MS/MS	By MS/MS	By MS/MS	By MS/MS	By MS/MS	By MS/MS	16.4	16.4	16.4	16.4	16.4	16.4
P12815	P12815	2	2	2	Programmed cell death protein 6	Pdcd6	sp|P12815|PDCD6_MOUSE Programmed cell death protein 6 OS=Mus musculus OX=10090 GN=Pdcd6 PE=1 SV=2	1	2	2	2	2	2	2	0	2	2	2	2	2	0	2	2	2	2	2	0	2	2	11	11	11	21.867	191	191	0	15.152	By MS/MS	By MS/MS	By MS/MS		By MS/MS	By MS/MS	11	11	11	0	11	11
P12970	P12970	23	23	23	60S ribosomal protein L7a	Rpl7a	sp|P12970|RL7A_MOUSE 60S ribosomal protein L7a OS=Mus musculus OX=10090 GN=Rpl7a PE=1 SV=2	1	23	23	23	22	23	23	23	22	23	22	23	23	23	22	23	22	23	23	23	22	23	48.5	48.5	48.5	29.976	266	266	0	323.31	By MS/MS	By MS/MS	By MS/MS	By MS/MS	By MS/MS	By MS/MS	48.5	48.5	48.5	48.5	45.5	48.5
P13011;Q6T707;Q99PL7;P13516	P13011	4;1;1;1	4;1;1;1	4;1;1;1	Acyl-CoA desaturase 2	Scd2	sp|P13011|ACOD2_MOUSE Acyl-CoA desaturase 2 OS=Mus musculus OX=10090 GN=Scd2 PE=1 SV=2	4	4	4	4	3	3	4	1	1	0	3	3	4	1	1	0	3	3	4	1	1	0	12	12	12	40.916	358	358;353;359;355	0	27.778	By MS/MS	By MS/MS	By MS/MS	By matching	By matching		12	12	12	3.9	3.4	0
P13439	P13439	3	3	3	Uridine 5-monophosphate synthase;Orotate phosphoribosyltransferase;Orotidine 5-phosphate decarboxylase	Umps	sp|P13439|UMPS_MOUSE Uridine 5-monophosphate synthase OS=Mus musculus OX=10090 GN=Umps PE=1 SV=3	1	3	3	3	1	2	1	1	3	3	1	2	1	1	3	3	1	2	1	1	3	3	5.8	5.8	5.8	52.292	481	481	0	17.259	By matching	By matching	By MS/MS	By MS/MS	By MS/MS	By MS/MS	2.1	3.5	2.1	1.5	5.8	5.8
P13542	P13542	11	5	4	Myosin-8	Myh8	sp|P13542|MYH8_MOUSE Myosin-8 OS=Mus musculus OX=10090 GN=Myh8 PE=2 SV=2	1	11	5	4	10	10	9	9	11	10	4	4	4	3	5	4	3	3	3	3	4	3	5.6	2.5	1.9	222.7	1937	1937	0	30.532	By MS/MS	By MS/MS	By MS/MS	By MS/MS	By MS/MS	By MS/MS	4.9	4.9	4.9	4.3	5.6	4.9
P13634	P13634	13	13	13	Carbonic anhydrase 1	Ca1	sp|P13634|CAH1_MOUSE Carbonic anhydrase 1 OS=Mus musculus OX=10090 GN=Ca1 PE=1 SV=4	1	13	13	13	11	11	12	10	12	11	11	11	12	10	12	11	11	11	12	10	12	11	79.3	79.3	79.3	28.33	261	261	0	240.33	By MS/MS	By MS/MS	By MS/MS	By MS/MS	By MS/MS	By MS/MS	61.3	61.3	70.1	51.7	70.5	61.3
P13864	P13864	2	2	2	DNA (cytosine-5)-methyltransferase 1	Dnmt1	sp|P13864|DNMT1_MOUSE DNA (cytosine-5)-methyltransferase 1 OS=Mus musculus OX=10090 GN=Dnmt1 PE=1 SV=5	1	2	2	2	1	2	2	1	0	1	1	2	2	1	0	1	1	2	2	1	0	1	1.9	1.9	1.9	183.19	1620	1620	0	13.994	By matching	By MS/MS	By MS/MS	By matching		By matching	1	1.9	1.9	1	0	1
P14115;Q9LR33;P49637	P14115	7;1;1	7;1;1	2;0;0	60S ribosomal protein L27a	Rpl27a	sp|P14115|RL27A_MOUSE 60S ribosomal protein L27a OS=Mus musculus OX=10090 GN=Rpl27a PE=1 SV=5	3	7	7	2	7	7	7	7	7	7	7	7	7	7	7	7	2	2	2	2	2	2	33.1	33.1	8.8	16.605	148	148;146;146	0	96.489	By MS/MS	By MS/MS	By MS/MS	By MS/MS	By MS/MS	By MS/MS	33.1	33.1	33.1	33.1	33.1	33.1
P14131;Q9M8X9;Q9SK22;Q42340	P14131	15;3;2;2	15;3;2;2	15;3;2;2	40S ribosomal protein S16	Rps16	sp|P14131|RS16_MOUSE 40S ribosomal protein S16 OS=Mus musculus OX=10090 GN=Rps16 PE=1 SV=4	4	15	15	15	13	14	15	13	14	13	13	14	15	13	14	13	13	14	15	13	14	13	65.8	65.8	65.8	16.445	146	146;146;146;146	0	141.27	By MS/MS	By MS/MS	By MS/MS	By MS/MS	By MS/MS	By MS/MS	62.3	62.3	65.8	62.3	62.3	61
P14148	P14148	30	30	30	60S ribosomal protein L7	Rpl7	sp|P14148|RL7_MOUSE 60S ribosomal protein L7 OS=Mus musculus OX=10090 GN=Rpl7 PE=1 SV=2	1	30	30	30	28	30	30	29	29	29	28	30	30	29	29	29	28	30	30	29	29	29	61.5	61.5	61.5	31.419	270	270	0	321.46	By MS/MS	By MS/MS	By MS/MS	By MS/MS	By MS/MS	By MS/MS	54.4	61.5	61.5	54.8	54.8	54.8
P14152;P40925	P14152;P40925	6;4	6;4	6;4	Malate dehydrogenase, cytoplasmic	Mdh1;MDH1	sp|P14152|MDHC_MOUSE Malate dehydrogenase, cytoplasmic OS=Mus musculus OX=10090 GN=Mdh1 PE=1 SV=3;sp|P40925|MDHC_HUMAN Malate dehydrogenase, cytoplasmic OS=Homo sapiens OX=9606 GN=MDH1 PE=1 SV=4	2	6	6	6	3	3	2	4	6	6	3	3	2	4	6	6	3	3	2	4	6	6	24.9	24.9	24.9	36.511	334	334;334	0	54.69	By MS/MS	By MS/MS	By matching	By MS/MS	By MS/MS	By MS/MS	11.4	13.2	8.1	14.4	24.9	24.9
P14206	P14206	18	18	18	40S ribosomal protein SA	Rpsa	sp|P14206|RSSA_MOUSE 40S ribosomal protein SA OS=Mus musculus OX=10090 GN=Rpsa PE=1 SV=4	1	18	18	18	13	17	17	14	14	13	13	17	17	14	14	13	13	17	17	14	14	13	63.4	63.4	63.4	32.838	295	295	0	323.31	By MS/MS	By MS/MS	By MS/MS	By MS/MS	By MS/MS	By MS/MS	45.4	63.4	63.4	57.6	54.6	45.4
P14211;Q8L4J2	P14211	15;1	15;1	15;1	Calreticulin	Calr	sp|P14211|CALR_MOUSE Calreticulin OS=Mus musculus OX=10090 GN=Calr PE=1 SV=1	2	15	15	15	10	11	9	12	15	15	10	11	9	12	15	15	10	11	9	12	15	15	45.2	45.2	45.2	47.994	416	416;429	0	178.28	By MS/MS	By MS/MS	By MS/MS	By MS/MS	By MS/MS	By MS/MS	32	37.7	30.3	28.8	45.2	45.2
P14576	P14576	9	9	9	Signal recognition particle 54 kDa protein	Srp54	sp|P14576|SRP54_MOUSE Signal recognition particle 54 kDa protein OS=Mus musculus OX=10090 GN=Srp54 PE=1 SV=2	1	9	9	9	6	8	9	3	4	5	6	8	9	3	4	5	6	8	9	3	4	5	27.8	27.8	27.8	55.72	504	504	0	74.981	By MS/MS	By MS/MS	By MS/MS	By MS/MS	By MS/MS	By MS/MS	16.1	23.8	27.8	7.3	9.3	13.5
P14685	P14685	8	8	8	26S proteasome non-ATPase regulatory subunit 3	Psmd3	sp|P14685|PSMD3_MOUSE 26S proteasome non-ATPase regulatory subunit 3 OS=Mus musculus OX=10090 GN=Psmd3 PE=1 SV=3	1	8	8	8	6	6	6	5	7	8	6	6	6	5	7	8	6	6	6	5	7	8	17.2	17.2	17.2	60.718	530	530	0	53.911	By MS/MS	By MS/MS	By MS/MS	By MS/MS	By MS/MS	By MS/MS	12.6	12.6	12.6	10.4	14.3	17.2
P14719	P14719	3	3	3	Interleukin-1 receptor-like 1	Il1rl1	sp|P14719|ILRL1_MOUSE Interleukin-1 receptor-like 1 OS=Mus musculus OX=10090 GN=Il1rl1 PE=1 SV=2	1	3	3	3	1	2	3	1	0	0	1	2	3	1	0	0	1	2	3	1	0	0	7.8	7.8	7.8	64.801	567	567	0	23.692	By MS/MS	By MS/MS	By MS/MS	By matching			3.5	5.3	7.8	1.8	0	0
P14733	P14733	2	2	2	Lamin-B1	Lmnb1	sp|P14733|LMNB1_MOUSE Lamin-B1 OS=Mus musculus OX=10090 GN=Lmnb1 PE=1 SV=3	1	2	2	2	1	2	2	0	0	1	1	2	2	0	0	1	1	2	2	0	0	1	5.1	5.1	5.1	66.785	588	588	0	20.383	By MS/MS	By MS/MS	By MS/MS			By MS/MS	2.2	5.1	5.1	0	0	2.2
P14824	P14824	6	6	6	Annexin A6	Anxa6	sp|P14824|ANXA6_MOUSE Annexin A6 OS=Mus musculus OX=10090 GN=Anxa6 PE=1 SV=3	1	6	6	6	2	0	2	4	3	6	2	0	2	4	3	6	2	0	2	4	3	6	11.3	11.3	11.3	75.884	673	673	0	40.585	By matching		By matching	By MS/MS	By MS/MS	By MS/MS	2.7	0	2.7	7.3	4.3	11.3
P14869	P14869	18	18	18	60S acidic ribosomal protein P0	Rplp0	sp|P14869|RLA0_MOUSE 60S acidic ribosomal protein P0 OS=Mus musculus OX=10090 GN=Rplp0 PE=1 SV=3	1	18	18	18	15	18	18	12	15	13	15	18	18	12	15	13	15	18	18	12	15	13	53.3	53.3	53.3	34.216	317	317	0	323.31	By MS/MS	By MS/MS	By MS/MS	By MS/MS	By MS/MS	By MS/MS	52.7	53.3	53.3	42.3	48.6	42.3
Q02257;P14923	Q02257;P14923	3;3	3;3	3;3	Junction plakoglobin	Jup;JUP	sp|Q02257|PLAK_MOUSE Junction plakoglobin OS=Mus musculus OX=10090 GN=Jup PE=1 SV=3;sp|P14923|PLAK_HUMAN Junction plakoglobin OS=Homo sapiens OX=9606 GN=JUP PE=1 SV=3	2	3	3	3	2	1	1	1	2	2	2	1	1	1	2	2	2	1	1	1	2	2	4.2	4.2	4.2	81.8	745	745;745	0	16.531	By matching	By MS/MS	By matching	By matching	By MS/MS	By MS/MS	2.8	1.9	1.9	0.9	2.8	2.3
P15508	P15508	7	7	7	Spectrin beta chain, erythrocytic	Sptb	sp|P15508|SPTB1_MOUSE Spectrin beta chain, erythrocytic OS=Mus musculus OX=10090 GN=Sptb PE=1 SV=4	1	7	7	7	1	1	1	3	6	7	1	1	1	3	6	7	1	1	1	3	6	7	5.2	5.2	5.2	245.25	2128	2128	0	64.184	By MS/MS	By matching	By matching	By MS/MS	By MS/MS	By MS/MS	0.6	0.6	0.6	2.2	4.6	5.2
P15532	P15532	6	6	4	Nucleoside diphosphate kinase A	Nme1	sp|P15532|NDKA_MOUSE Nucleoside diphosphate kinase A OS=Mus musculus OX=10090 GN=Nme1 PE=1 SV=1	1	6	6	4	1	1	4	6	6	6	1	1	4	6	6	6	0	1	2	4	4	4	41.4	41.4	24.3	17.208	152	152	0	38.63	By MS/MS	By matching	By MS/MS	By MS/MS	By MS/MS	By MS/MS	11.2	6.6	30.3	41.4	41.4	41.4
P15702	P15702	2	2	2	Leukosialin	Spn	sp|P15702|LEUK_MOUSE Leukosialin OS=Mus musculus OX=10090 GN=Spn PE=1 SV=1	1	2	2	2	2	2	2	0	0	2	2	2	2	0	0	2	2	2	2	0	0	2	6.8	6.8	6.8	40.038	395	395	0	18.436	By MS/MS	By MS/MS	By MS/MS			By matching	6.8	6.8	6.8	0	0	6.8
P15920	P15920	5	5	5	V-type proton ATPase 116 kDa subunit a isoform 2	Atp6v0a2	sp|P15920|VPP2_MOUSE V-type proton ATPase 116 kDa subunit a isoform 2 OS=Mus musculus OX=10090 GN=Atp6v0a2 PE=1 SV=2	1	5	5	5	2	3	5	1	1	1	2	3	5	1	1	1	2	3	5	1	1	1	8.4	8.4	8.4	98.144	856	856	0	34.612	By MS/MS	By MS/MS	By MS/MS	By MS/MS	By MS/MS	By MS/MS	3.6	5	8.4	2.1	2.1	2.1
P16045	P16045	3	3	3	Galectin-1	Lgals1	sp|P16045|LEG1_MOUSE Galectin-1 OS=Mus musculus OX=10090 GN=Lgals1 PE=1 SV=3	1	3	3	3	1	1	1	1	3	3	1	1	1	1	3	3	1	1	1	1	3	3	26.7	26.7	26.7	14.866	135	135	0	21.845	By matching	By matching	By matching	By MS/MS	By MS/MS	By MS/MS	5.9	5.9	5.9	5.9	26.7	26.7
P16254	P16254	3	3	3	Signal recognition particle 14 kDa protein;Signal recognition particle 14 kDa protein, N-terminally processed	Srp14	sp|P16254|SRP14_MOUSE Signal recognition particle 14 kDa protein OS=Mus musculus OX=10090 GN=Srp14 PE=1 SV=1	1	3	3	3	1	2	2	0	1	2	1	2	2	0	1	2	1	2	2	0	1	2	32.7	32.7	32.7	12.51	110	110	0	23.43	By MS/MS	By MS/MS	By MS/MS		By MS/MS	By MS/MS	9.1	21.8	21.8	0	9.1	20
P16858;Q5E924;Q64467	P16858	11;2;2	11;2;2	7;1;1	Glyceraldehyde-3-phosphate dehydrogenase	Gapdh	sp|P16858|G3P_MOUSE Glyceraldehyde-3-phosphate dehydrogenase OS=Mus musculus OX=10090 GN=Gapdh PE=1 SV=2	3	11	11	7	8	8	8	7	11	9	8	8	8	7	11	9	5	6	6	5	7	6	38.7	38.7	27.6	35.81	333	333;420;440	0	161.46	By MS/MS	By MS/MS	By MS/MS	By MS/MS	By MS/MS	By MS/MS	31.8	35.7	35.7	21.6	38.7	32.1
P17047	P17047	2	2	2	Lysosome-associated membrane glycoprotein 2	Lamp2	sp|P17047|LAMP2_MOUSE Lysosome-associated membrane glycoprotein 2 OS=Mus musculus OX=10090 GN=Lamp2 PE=1 SV=2	1	2	2	2	1	2	2	2	2	2	1	2	2	2	2	2	1	2	2	2	2	2	4.3	4.3	4.3	45.681	415	415	0	11.229	By MS/MS	By MS/MS	By MS/MS	By MS/MS	By MS/MS	By MS/MS	1.9	4.3	4.3	4.3	4.3	4.3
P17182;P21550;P17183	P17182	12;1;1	12;1;1	5;0;0	Alpha-enolase	Eno1	sp|P17182|ENOA_MOUSE Alpha-enolase OS=Mus musculus OX=10090 GN=Eno1 PE=1 SV=3	3	12	12	5	10	11	11	7	10	10	10	11	11	7	10	10	4	5	4	3	4	4	41.2	41.2	18.2	47.14	434	434;434;434	0	209.87	By MS/MS	By MS/MS	By MS/MS	By MS/MS	By MS/MS	By MS/MS	29.7	36.6	34.3	19.8	29.7	29.7
P17225	P17225	6	6	5	Polypyrimidine tract-binding protein 1	Ptbp1	sp|P17225|PTBP1_MOUSE Polypyrimidine tract-binding protein 1 OS=Mus musculus OX=10090 GN=Ptbp1 PE=1 SV=2	1	6	6	5	3	4	5	3	4	4	3	4	5	3	4	4	2	3	4	2	3	3	17.5	17.5	15.9	56.477	527	527	0	46.427	By MS/MS	By MS/MS	By MS/MS	By MS/MS	By MS/MS	By MS/MS	6.3	10.1	14.4	6.3	9.3	9.3
P17563;Q63836;Q8VIF7	P17563;Q63836	8;8;3	8;8;3	8;8;3	Selenium-binding protein 1;Selenium-binding protein 2	Selenbp1;Selenbp2	sp|P17563|SBP1_MOUSE Methanethiol oxidase OS=Mus musculus OX=10090 GN=Selenbp1 PE=1 SV=2;sp|Q63836|SBP2_MOUSE Selenium-binding protein 2 OS=Mus musculus OX=10090 GN=Selenbp2 PE=1 SV=2	3	8	8	8	5	6	5	5	8	8	5	6	5	5	8	8	5	6	5	5	8	8	22.9	22.9	22.9	52.513	472	472;472;472	0	57.689	By MS/MS	By MS/MS	By MS/MS	By MS/MS	By MS/MS	By MS/MS	15.5	17.2	15.5	12.9	22.9	22.9
P17710	P17710	2	2	2	Hexokinase-1	Hk1	sp|P17710|HXK1_MOUSE Hexokinase-1 OS=Mus musculus OX=10090 GN=Hk1 PE=1 SV=3	1	2	2	2	0	0	0	1	1	2	0	0	0	1	1	2	0	0	0	1	1	2	3.2	3.2	3.2	108.3	974	974	0	12.733				By MS/MS	By matching	By MS/MS	0	0	0	1.1	1.1	3.2
P17742;Q38867	P17742	11;1	11;1	11;1	Peptidyl-prolyl cis-trans isomerase A;Peptidyl-prolyl cis-trans isomerase A, N-terminally processed	Ppia	sp|P17742|PPIA_MOUSE Peptidyl-prolyl cis-trans isomerase A OS=Mus musculus OX=10090 GN=Ppia PE=1 SV=2	2	11	11	11	6	7	8	9	10	8	6	7	8	9	10	8	6	7	8	9	10	8	70.7	70.7	70.7	17.971	164	164;176	0	88.43	By MS/MS	By MS/MS	By MS/MS	By MS/MS	By MS/MS	By MS/MS	29.3	32.9	43.9	43.3	59.8	39
P17751;P48491;Q9SKP6	P17751	9;1;1	9;1;1	9;1;1	Triosephosphate isomerase	Tpi1	sp|P17751|TPIS_MOUSE Triosephosphate isomerase OS=Mus musculus OX=10090 GN=Tpi1 PE=1 SV=4	3	9	9	9	9	8	7	9	9	9	9	8	7	9	9	9	9	8	7	9	9	9	38.1	38.1	38.1	32.191	299	299;254;315	0	81.712	By MS/MS	By MS/MS	By MS/MS	By MS/MS	By MS/MS	By MS/MS	38.1	33.8	30.1	38.1	38.1	38.1
Q61696;P17879;P0DMV9;P0DMV8	Q61696;P17879;P0DMV9;P0DMV8	8;8;7;7	4;4;4;4	2;2;2;2	Heat shock 70 kDa protein 1A;Heat shock 70 kDa protein 1B	Hspa1a;Hspa1b;HSPA1B;HSPA1A	sp|Q61696|HS71A_MOUSE Heat shock 70 kDa protein 1A OS=Mus musculus OX=10090 GN=Hspa1a PE=1 SV=2;sp|P17879|HS71B_MOUSE Heat shock 70 kDa protein 1B OS=Mus musculus OX=10090 GN=Hspa1b PE=1 SV=3;sp|P0DMV9|HS71B_HUMAN Heat shock 70 kDa protein 1B OS=Homo sapie	4	8	4	2	7	7	6	6	7	5	4	3	2	3	4	3	2	1	1	2	2	2	16.8	8.3	4.1	70.078	641	641;642;641;641	0	29.273	By MS/MS	By MS/MS	By MS/MS	By MS/MS	By MS/MS	By MS/MS	13.1	15.3	12.9	11.2	13.1	10.1
P17918	P17918	7	7	7	Proliferating cell nuclear antigen	Pcna	sp|P17918|PCNA_MOUSE Proliferating cell nuclear antigen OS=Mus musculus OX=10090 GN=Pcna PE=1 SV=2	1	7	7	7	2	1	4	7	7	6	2	1	4	7	7	6	2	1	4	7	7	6	31.8	31.8	31.8	28.785	261	261	0	70.452	By matching	By matching	By MS/MS	By MS/MS	By MS/MS	By MS/MS	8.4	2.7	18.8	31.8	31.8	26.8
P18242	P18242	3	3	3	Cathepsin D	Ctsd	sp|P18242|CATD_MOUSE Cathepsin D OS=Mus musculus OX=10090 GN=Ctsd PE=1 SV=1	1	3	3	3	1	1	1	2	3	3	1	1	1	2	3	3	1	1	1	2	3	3	11.2	11.2	11.2	44.953	410	410	0	23.152	By MS/MS	By MS/MS	By matching	By MS/MS	By MS/MS	By MS/MS	4.4	4.4	4.4	6.8	11.2	11.2
P18572	P18572	4	4	4	Basigin	Bsg	sp|P18572|BASI_MOUSE Basigin OS=Mus musculus OX=10090 GN=Bsg PE=1 SV=2	1	4	4	4	4	4	4	3	4	4	4	4	4	3	4	4	4	4	4	3	4	4	12.1	12.1	12.1	42.444	389	389	0	38.505	By MS/MS	By MS/MS	By MS/MS	By MS/MS	By MS/MS	By MS/MS	12.1	12.1	12.1	8.2	12.1	12.1
P18760;P45591	P18760	4;1	4;1	4;1	Cofilin-1	Cfl1	sp|P18760|COF1_MOUSE Cofilin-1 OS=Mus musculus OX=10090 GN=Cfl1 PE=1 SV=3	2	4	4	4	3	3	3	3	4	3	3	3	3	3	4	3	3	3	3	3	4	3	28.9	28.9	28.9	18.559	166	166;166	0	29.391	By MS/MS	By MS/MS	By MS/MS	By MS/MS	By MS/MS	By MS/MS	20.5	20.5	22.3	20.5	28.9	20.5
P19096	P19096	7	7	7	Fatty acid synthase;[Acyl-carrier-protein] S-acetyltransferase;[Acyl-carrier-protein] S-malonyltransferase;3-oxoacyl-[acyl-carrier-protein] synthase;3-oxoacyl-[acyl-carrier-protein] reductase;3-hydroxyacyl-[acyl-carrier-protein] dehydratase;Enoyl-[acyl-carrier-protein] reductase;Oleoyl-[acyl-carrier-protein] hydrolase	Fasn	sp|P19096|FAS_MOUSE Fatty acid synthase OS=Mus musculus OX=10090 GN=Fasn PE=1 SV=2	1	7	7	7	3	6	5	2	3	6	3	6	5	2	3	6	3	6	5	2	3	6	3.7	3.7	3.7	272.43	2504	2504	0	45.513	By MS/MS	By MS/MS	By MS/MS	By MS/MS	By matching	By MS/MS	1.4	3.1	2.6	1	1.6	3
P19157;P46425	P19157;P46425	4;2	4;2	4;2	Glutathione S-transferase P 1;Glutathione S-transferase P 2	Gstp1;Gstp2	sp|P19157|GSTP1_MOUSE Glutathione S-transferase P 1 OS=Mus musculus OX=10090 GN=Gstp1 PE=1 SV=2;sp|P46425|GSTP2_MOUSE Glutathione S-transferase P 2 OS=Mus musculus OX=10090 GN=Gstp2 PE=1 SV=2	2	4	4	4	2	1	1	3	4	4	2	1	1	3	4	4	2	1	1	3	4	4	25.7	25.7	25.7	23.609	210	210;210	0	31.854	By MS/MS	By MS/MS	By MS/MS	By MS/MS	By MS/MS	By MS/MS	12.9	7.6	7.6	18.1	25.7	25.7
P19253;P40429	P19253;P40429	15;9	15;9	15;9	60S ribosomal protein L13a	Rpl13a;RPL13A	sp|P19253|RL13A_MOUSE 60S ribosomal protein L13a OS=Mus musculus OX=10090 GN=Rpl13a PE=1 SV=4;sp|P40429|RL13A_HUMAN 60S ribosomal protein L13a OS=Homo sapiens OX=9606 GN=RPL13A PE=1 SV=2	2	15	15	15	11	15	14	10	12	12	11	15	14	10	12	12	11	15	14	10	12	12	47.3	47.3	47.3	23.464	203	203;203	0	173.6	By MS/MS	By MS/MS	By MS/MS	By MS/MS	By MS/MS	By MS/MS	39.4	47.3	47.3	33.5	40.9	40.9
P19536	P19536	3	3	3	Cytochrome c oxidase subunit 5B, mitochondrial	Cox5b	sp|P19536|COX5B_MOUSE Cytochrome c oxidase subunit 5B, mitochondrial OS=Mus musculus OX=10090 GN=Cox5b PE=1 SV=1	1	3	3	3	3	2	2	2	3	1	3	2	2	2	3	1	3	2	2	2	3	1	24.2	24.2	24.2	13.813	128	128	0	21.39	By MS/MS	By MS/MS	By MS/MS	By MS/MS	By MS/MS	By MS/MS	24.2	15.6	15.6	15.6	24.2	9.4
P19783	P19783	8	8	8	Cytochrome c oxidase subunit 4 isoform 1, mitochondrial	Cox4i1	sp|P19783|COX41_MOUSE Cytochrome c oxidase subunit 4 isoform 1, mitochondrial OS=Mus musculus OX=10090 GN=Cox4i1 PE=1 SV=2	1	8	8	8	7	8	8	6	6	8	7	8	8	6	6	8	7	8	8	6	6	8	49.1	49.1	49.1	19.53	169	169	0	107.83	By MS/MS	By MS/MS	By MS/MS	By MS/MS	By MS/MS	By MS/MS	48.5	49.1	49.1	34.3	40.8	49.1
P20029;Q8H1B3;Q9LDZ0;Q8GUM2	P20029	27;2;1;1	25;2;1;1	23;2;0;0	78 kDa glucose-regulated protein	Hspa5	sp|P20029|BIP_MOUSE Endoplasmic reticulum chaperone BiP OS=Mus musculus OX=10090 GN=Hspa5 PE=1 SV=3	4	27	25	23	26	27	26	25	27	27	24	25	24	23	25	25	22	23	22	21	23	23	43.7	42	40.6	72.421	655	655;675;682;682	0	323.31	By MS/MS	By MS/MS	By MS/MS	By MS/MS	By MS/MS	By MS/MS	43.5	43.7	43.5	38.5	43.7	43.7
P20108	P20108	3	3	3	Thioredoxin-dependent peroxide reductase, mitochondrial	Prdx3	sp|P20108|PRDX3_MOUSE Thioredoxin-dependent peroxide reductase, mitochondrial OS=Mus musculus OX=10090 GN=Prdx3 PE=1 SV=1	1	3	3	3	0	0	1	3	3	3	0	0	1	3	3	3	0	0	1	3	3	3	11.7	11.7	11.7	28.127	257	257	0	17.176			By matching	By MS/MS	By MS/MS	By MS/MS	0	0	4.7	11.7	11.7	11.7
P20152;P31001;P17661	P20152	6;2;2	5;2;2	4;1;1	Vimentin	Vim	sp|P20152|VIME_MOUSE Vimentin OS=Mus musculus OX=10090 GN=Vim PE=1 SV=3	3	6	5	4	5	6	4	6	6	6	4	5	3	5	5	5	3	4	3	4	4	4	12.7	11.2	9.2	53.687	466	466;469;470	0	31.436	By MS/MS	By MS/MS	By MS/MS	By MS/MS	By MS/MS	By MS/MS	10.3	12.7	8.4	12.7	12.7	12.7
P21107;CON__Q3SX28;P58774;P58771	P21107	6;1;1;1	6;1;1;1	6;1;1;1	Tropomyosin alpha-3 chain	Tpm3	sp|P21107|TPM3_MOUSE Tropomyosin alpha-3 chain OS=Mus musculus OX=10090 GN=Tpm3 PE=1 SV=3	4	6	6	6	4	5	4	6	6	6	4	5	4	6	6	6	4	5	4	6	6	6	19.6	19.6	19.6	32.994	285	285;284;284;284	0	54.468	By MS/MS	By MS/MS	By MS/MS	By MS/MS	By MS/MS	By MS/MS	10.5	15.1	14.7	19.6	19.6	19.6
P21958	P21958	3	3	3	Antigen peptide transporter 1	Tap1	sp|P21958|TAP1_MOUSE Antigen peptide transporter 1 OS=Mus musculus OX=10090 GN=Tap1 PE=1 SV=3	1	3	3	3	1	2	1	0	0	1	1	2	1	0	0	1	1	2	1	0	0	1	6.8	6.8	6.8	78.863	724	724	0	19.201	By matching	By MS/MS	By MS/MS			By matching	2.2	4.6	2.2	0	0	2.2
P22315;P22600	P22315	4;1	4;1	4;1	Ferrochelatase, mitochondrial	Fech	sp|P22315|HEMH_MOUSE Ferrochelatase, mitochondrial OS=Mus musculus OX=10090 GN=Fech PE=1 SV=2	2	4	4	4	0	0	0	2	4	4	0	0	0	2	4	4	0	0	0	2	4	4	12.9	12.9	12.9	47.13	420	420;416	0	26.466				By MS/MS	By MS/MS	By MS/MS	0	0	0	5.5	12.9	12.9
P23116	P23116	30	30	30	Eukaryotic translation initiation factor 3 subunit A	Eif3a	sp|P23116|EIF3A_MOUSE Eukaryotic translation initiation factor 3 subunit A OS=Mus musculus OX=10090 GN=Eif3a PE=1 SV=5	1	30	30	30	23	26	27	11	14	22	23	26	27	11	14	22	23	26	27	11	14	22	22.7	22.7	22.7	161.93	1344	1344	0	205.66	By MS/MS	By MS/MS	By MS/MS	By MS/MS	By MS/MS	By MS/MS	17.7	20	20.8	8.3	11.5	15.5
P23249	P23249	37	37	37	Putative helicase MOV-10	Mov10	sp|P23249|MOV10_MOUSE Putative helicase MOV-10 OS=Mus musculus OX=10090 GN=Mov10 PE=1 SV=2	1	37	37	37	31	36	35	22	29	30	31	36	35	22	29	30	31	36	35	22	29	30	43	43	43	113.58	1004	1004	0	323.31	By MS/MS	By MS/MS	By MS/MS	By MS/MS	By MS/MS	By MS/MS	32.6	42.3	40.8	22.2	33.1	29.9
P23475;P12956	P23475	4;1	4;1	4;1	X-ray repair cross-complementing protein 6	Xrcc6	sp|P23475|XRCC6_MOUSE X-ray repair cross-complementing protein 6 OS=Mus musculus OX=10090 GN=Xrcc6 PE=1 SV=5	2	4	4	4	1	3	4	2	1	2	1	3	4	2	1	2	1	3	4	2	1	2	8.4	8.4	8.4	69.483	608	608;609	0	25.661	By matching	By MS/MS	By MS/MS	By matching	By matching	By MS/MS	2.3	6.2	8.4	4.6	2.3	4.6
P23492	P23492	4	4	4	Purine nucleoside phosphorylase	Pnp	sp|P23492|PNPH_MOUSE Purine nucleoside phosphorylase OS=Mus musculus OX=10090 GN=Pnp PE=1 SV=2	1	4	4	4	1	1	0	2	4	4	1	1	0	2	4	4	1	1	0	2	4	4	18.7	18.7	18.7	32.277	289	289	0	24.408	By MS/MS	By MS/MS		By MS/MS	By MS/MS	By MS/MS	3.5	3.5	0	6.9	18.7	18.7
P24369	P24369	10	10	10	Peptidyl-prolyl cis-trans isomerase B	Ppib	sp|P24369|PPIB_MOUSE Peptidyl-prolyl cis-trans isomerase B OS=Mus musculus OX=10090 GN=Ppib PE=1 SV=2	1	10	10	10	9	8	7	10	10	9	9	8	7	10	10	9	9	8	7	10	10	9	42.6	42.6	42.6	23.713	216	216	0	76.161	By MS/MS	By MS/MS	By MS/MS	By MS/MS	By MS/MS	By MS/MS	42.1	38	36.6	42.6	42.6	42.1
P24452	P24452	4	4	4	Macrophage-capping protein	Capg	sp|P24452|CAPG_MOUSE Macrophage-capping protein OS=Mus musculus OX=10090 GN=Capg PE=1 SV=2	1	4	4	4	1	1	0	3	4	2	1	1	0	3	4	2	1	1	0	3	4	2	13.9	13.9	13.9	39.24	352	352	0	31.765	By MS/MS	By MS/MS		By MS/MS	By MS/MS	By MS/MS	3.4	4.5	0	9.4	13.9	5.4
P24527	P24527	8	8	8	Leukotriene A-4 hydrolase	Lta4h	sp|P24527|LKHA4_MOUSE Leukotriene A-4 hydrolase OS=Mus musculus OX=10090 GN=Lta4h PE=1 SV=4	1	8	8	8	2	0	0	5	7	7	2	0	0	5	7	7	2	0	0	5	7	7	16.5	16.5	16.5	69.05	611	611	0	55.952	By matching			By MS/MS	By MS/MS	By MS/MS	3.8	0	0	10.8	14.1	14.4
P24547	P24547	9	9	9	Inosine-5-monophosphate dehydrogenase 2	Impdh2	sp|P24547|IMDH2_MOUSE Inosine-5-monophosphate dehydrogenase 2 OS=Mus musculus OX=10090 GN=Impdh2 PE=1 SV=2	1	9	9	9	5	6	8	4	7	7	5	6	8	4	7	7	5	6	8	4	7	7	21	21	21	55.814	514	514	0	54.605	By MS/MS	By MS/MS	By MS/MS	By MS/MS	By MS/MS	By MS/MS	10.9	14.8	21	5.8	15.8	14.2
P24788	P24788	2	2	2	Cyclin-dependent kinase 11B	Cdk11b	sp|P24788|CD11B_MOUSE Cyclin-dependent kinase 11B OS=Mus musculus OX=10090 GN=Cdk11b PE=1 SV=2	1	2	2	2	1	0	0	0	0	2	1	0	0	0	0	2	1	0	0	0	0	2	2.6	2.6	2.6	91.512	784	784	0	11.734	By matching					By MS/MS	1.4	0	0	0	0	2.6
P25206	P25206	2	2	2	DNA replication licensing factor MCM3	Mcm3	sp|P25206|MCM3_MOUSE DNA replication licensing factor MCM3 OS=Mus musculus OX=10090 GN=Mcm3 PE=1 SV=2	1	2	2	2	2	1	1	1	1	1	2	1	1	1	1	1	2	1	1	1	1	1	3.3	3.3	3.3	91.545	812	812	0	13.741	By MS/MS	By MS/MS	By MS/MS	By matching	By MS/MS	By MS/MS	3.3	1.5	1.5	1.5	1.5	1.5
P25444;P15880;Q9SCM3;Q93VB8;Q8L8Y0;P49688	P25444;P15880	20;17;3;3;3;3	20;17;3;3;3;3	20;17;3;3;3;3	40S ribosomal protein S2	Rps2;RPS2	sp|P25444|RS2_MOUSE 40S ribosomal protein S2 OS=Mus musculus OX=10090 GN=Rps2 PE=1 SV=3;sp|P15880|RS2_HUMAN 40S ribosomal protein S2 OS=Homo sapiens OX=9606 GN=RPS2 PE=1 SV=2	6	20	20	20	16	19	20	18	19	17	16	19	20	18	19	17	16	19	20	18	19	17	62.8	62.8	62.8	31.231	293	293;293;276;284;284;285	0	305.27	By MS/MS	By MS/MS	By MS/MS	By MS/MS	By MS/MS	By MS/MS	49.5	59	62.8	57	59	52.6
P25976	P25976	7	7	7	Nucleolar transcription factor 1	Ubtf	sp|P25976|UBF1_MOUSE Nucleolar transcription factor 1 OS=Mus musculus OX=10090 GN=Ubtf PE=1 SV=1	1	7	7	7	3	2	3	4	3	7	3	2	3	4	3	7	3	2	3	4	3	7	9.7	9.7	9.7	89.508	765	765	0	43.094	By MS/MS	By MS/MS	By MS/MS	By MS/MS	By MS/MS	By MS/MS	4.2	3.1	4.2	5.9	4.2	9.7
P26039;Q71LX4	P26039	5;1	5;1	5;1	Talin-1	Tln1	sp|P26039|TLN1_MOUSE Talin-1 OS=Mus musculus OX=10090 GN=Tln1 PE=1 SV=2	2	5	5	5	4	4	2	1	2	5	4	4	2	1	2	5	4	4	2	1	2	5	2.7	2.7	2.7	269.82	2541	2541;2375	0	28.945	By MS/MS	By MS/MS	By matching	By MS/MS	By MS/MS	By MS/MS	2.2	2.2	1.1	0.6	1.1	2.7
P26041;P31977;P26040;P15311	P26041;P31977;P26040;P15311	8;4;4;4	4;0;0;0	4;0;0;0	Moesin;Ezrin	Msn;Ezr;EZR	sp|P26041|MOES_MOUSE Moesin OS=Mus musculus OX=10090 GN=Msn PE=1 SV=3;sp|P31977|EZRI_RAT Ezrin OS=Rattus norvegicus OX=10116 GN=Ezr PE=1 SV=3;sp|P26040|EZRI_MOUSE Ezrin OS=Mus musculus OX=10090 GN=Ezr PE=1 SV=3;sp|P15311|EZRI_HUMAN Ezrin OS=Homo sapiens OX	4	8	4	4	4	5	4	7	7	8	1	2	1	3	3	4	1	2	1	3	3	4	10.2	5.4	5.4	67.766	577	577;586;586;586	0	29.629	By matching	By matching	By MS/MS	By MS/MS	By MS/MS	By MS/MS	6.1	7.3	6.1	9	10.1	10.2
P26043	P26043	8	8	4	Radixin	Rdx	sp|P26043|RADI_MOUSE Radixin OS=Mus musculus OX=10090 GN=Rdx PE=1 SV=3	1	8	8	4	4	4	4	8	7	8	4	4	4	8	7	8	1	1	1	4	3	4	12.9	12.9	8.1	68.542	583	583	0	62.923	By MS/MS	By MS/MS	By MS/MS	By MS/MS	By MS/MS	By MS/MS	6	6	6	12.9	11.3	12.9
P26350	P26350	4	4	4	Prothymosin alpha;Prothymosin alpha, N-terminally processed;Thymosin alpha	Ptma	sp|P26350|PTMA_MOUSE Prothymosin alpha OS=Mus musculus OX=10090 GN=Ptma PE=1 SV=2	1	4	4	4	2	3	2	4	4	4	2	3	2	4	4	4	2	3	2	4	4	4	35.1	35.1	35.1	12.254	111	111	0	65.626	By MS/MS	By MS/MS	By MS/MS	By MS/MS	By MS/MS	By MS/MS	25.2	34.2	25.2	35.1	35.1	35.1
P26369	P26369	4	4	4	Splicing factor U2AF 65 kDa subunit	U2af2	sp|P26369|U2AF2_MOUSE Splicing factor U2AF 65 kDa subunit OS=Mus musculus OX=10090 GN=U2af2 PE=1 SV=3	1	4	4	4	4	3	3	3	4	3	4	3	3	3	4	3	4	3	3	3	4	3	10.9	10.9	10.9	53.516	475	475	0	26.617	By MS/MS	By MS/MS	By MS/MS	By MS/MS	By MS/MS	By MS/MS	10.9	7.2	7.2	7.6	10.9	7.6
P26443	P26443	3	3	3	Glutamate dehydrogenase 1, mitochondrial	Glud1	sp|P26443|DHE3_MOUSE Glutamate dehydrogenase 1, mitochondrial OS=Mus musculus OX=10090 GN=Glud1 PE=1 SV=1	1	3	3	3	3	3	2	2	3	3	3	3	2	2	3	3	3	3	2	2	3	3	8.4	8.4	8.4	61.336	558	558	0	21.447	By MS/MS	By matching	By MS/MS	By MS/MS	By MS/MS	By MS/MS	8.4	8.4	5.6	5	8.4	8.4
P26516	P26516	2	2	2	26S proteasome non-ATPase regulatory subunit 7	Psmd7	sp|P26516|PSMD7_MOUSE 26S proteasome non-ATPase regulatory subunit 7 OS=Mus musculus OX=10090 GN=Psmd7 PE=1 SV=2	1	2	2	2	1	1	2	0	1	1	1	1	2	0	1	1	1	1	2	0	1	1	7.2	7.2	7.2	36.539	321	321	0	11.372	By matching	By MS/MS	By MS/MS		By matching	By matching	3.4	3.4	7.2	0	3.4	3.4
P26638	P26638	7	7	7	Serine--tRNA ligase, cytoplasmic	Sars	sp|P26638|SYSC_MOUSE Serine--tRNA ligase, cytoplasmic OS=Mus musculus OX=10090 GN=Sars PE=1 SV=3	1	7	7	7	3	5	4	4	6	6	3	5	4	4	6	6	3	5	4	4	6	6	19.9	19.9	19.9	58.388	512	512	0	54.579	By MS/MS	By MS/MS	By MS/MS	By MS/MS	By MS/MS	By MS/MS	6.4	12.9	10.5	9.4	16.4	16.4
P27048;P63163	P27048;P63163	4;4	4;4	4;4	Small nuclear ribonucleoprotein-associated protein B;Small nuclear ribonucleoprotein-associated protein N	Snrpb;Snrpn	sp|P27048|RSMB_MOUSE Small nuclear ribonucleoprotein-associated protein B OS=Mus musculus OX=10090 GN=Snrpb PE=1 SV=1;sp|P63163|RSMN_MOUSE Small nuclear ribonucleoprotein-associated protein N OS=Mus musculus OX=10090 GN=Snrpn PE=1 SV=1	2	4	4	4	4	4	4	3	3	4	4	4	4	3	3	4	4	4	4	3	3	4	16.5	16.5	16.5	23.656	231	231;240	0	23.75	By MS/MS	By MS/MS	By MS/MS	By MS/MS	By MS/MS	By MS/MS	16.5	16.5	16.5	13	13	16.5
P27546	P27546	6	6	6	Microtubule-associated protein 4	Map4	sp|P27546|MAP4_MOUSE Microtubule-associated protein 4 OS=Mus musculus OX=10090 GN=Map4 PE=1 SV=3	1	6	6	6	1	0	1	5	4	6	1	0	1	5	4	6	1	0	1	5	4	6	7.5	7.5	7.5	117.43	1125	1125	0	37.252	By matching		By matching	By MS/MS	By MS/MS	By MS/MS	1.2	0	1.2	6.2	5	7.5
P27659;P17094;P22738	P27659	27;4;4	27;4;4	27;4;4	60S ribosomal protein L3	Rpl3	sp|P27659|RL3_MOUSE 60S ribosomal protein L3 OS=Mus musculus OX=10090 GN=Rpl3 PE=1 SV=3	3	27	27	27	23	25	27	23	24	22	23	25	27	23	24	22	23	25	27	23	24	22	45.2	45.2	45.2	46.109	403	403;389;390	0	323.31	By MS/MS	By MS/MS	By MS/MS	By MS/MS	By MS/MS	By MS/MS	44.2	44.7	45.2	43.7	44.2	38.2
P27773	P27773	18	18	18	Protein disulfide-isomerase A3	Pdia3	sp|P27773|PDIA3_MOUSE Protein disulfide-isomerase A3 OS=Mus musculus OX=10090 GN=Pdia3 PE=1 SV=2	1	18	18	18	12	13	13	15	17	15	12	13	13	15	17	15	12	13	13	15	17	15	45.5	45.5	45.5	56.678	505	505	0	206.49	By MS/MS	By MS/MS	By MS/MS	By MS/MS	By MS/MS	By MS/MS	27.3	32.5	32.5	34.3	40.8	36.6
P28271	P28271	3	3	3	Cytoplasmic aconitate hydratase	Aco1	sp|P28271|ACOC_MOUSE Cytoplasmic aconitate hydratase OS=Mus musculus OX=10090 GN=Aco1 PE=1 SV=3	1	3	3	3	1	0	0	3	3	3	1	0	0	3	3	3	1	0	0	3	3	3	4.3	4.3	4.3	98.124	889	889	0	19.304	By matching			By MS/MS	By MS/MS	By MS/MS	1.7	0	0	4.3	4.3	4.3
P28352	P28352	3	3	3	DNA-(apurinic or apyrimidinic site) lyase;DNA-(apurinic or apyrimidinic site) lyase, mitochondrial	Apex1	sp|P28352|APEX1_MOUSE DNA-(apurinic or apyrimidinic site) lyase OS=Mus musculus OX=10090 GN=Apex1 PE=1 SV=2	1	3	3	3	0	0	0	2	3	2	0	0	0	2	3	2	0	0	0	2	3	2	13.6	13.6	13.6	35.49	317	317	0	23.455				By MS/MS	By MS/MS	By matching	0	0	0	8.8	13.6	8.8
P28474	P28474	2	2	2	Alcohol dehydrogenase class-3	Adh5	sp|P28474|ADHX_MOUSE Alcohol dehydrogenase class-3 OS=Mus musculus OX=10090 GN=Adh5 PE=1 SV=3	1	2	2	2	0	1	1	1	2	2	0	1	1	1	2	2	0	1	1	1	2	2	8.6	8.6	8.6	39.547	374	374	0	14.651		By matching	By matching	By MS/MS	By MS/MS	By MS/MS	0	4.5	4	4.5	8.6	8.6
P28656	P28656	3	3	2	Nucleosome assembly protein 1-like 1	Nap1l1	sp|P28656|NP1L1_MOUSE Nucleosome assembly protein 1-like 1 OS=Mus musculus OX=10090 GN=Nap1l1 PE=1 SV=2	1	3	3	2	1	2	3	0	3	2	1	2	3	0	3	2	1	2	2	0	2	1	11.5	11.5	9	45.345	391	391	0	26.906	By MS/MS	By MS/MS	By MS/MS		By MS/MS	By MS/MS	4.3	9	11.5	0	11.5	6.9
P28659	P28659	2	2	2	CUGBP Elav-like family member 1	Celf1	sp|P28659|CELF1_MOUSE CUGBP Elav-like family member 1 OS=Mus musculus OX=10090 GN=Celf1 PE=1 SV=2	1	2	2	2	0	1	1	1	2	2	0	1	1	1	2	2	0	1	1	1	2	2	4.3	4.3	4.3	52.107	486	486	0	12.232		By matching	By matching	By matching	By MS/MS	By MS/MS	0	1.6	1.6	1.6	4.3	4.3
P28843;P81425	P28843;P81425	2;1	2;1	2;1	Dipeptidyl peptidase 4;Dipeptidyl peptidase 4 membrane form;Dipeptidyl peptidase 4 soluble form	Dpp4	sp|P28843|DPP4_MOUSE Dipeptidyl peptidase 4 OS=Mus musculus OX=10090 GN=Dpp4 PE=1 SV=3;sp|P81425|DPP4_BOVIN Dipeptidyl peptidase 4 OS=Bos taurus OX=9913 GN=DPP4 PE=1 SV=3	2	2	2	2	1	1	1	0	0	0	1	1	1	0	0	0	1	1	1	0	0	0	2.2	2.2	2.2	87.436	760	760;765	0	12.049	By MS/MS	By MS/MS	By MS/MS				1.3	1.3	0.9	0	0	0
P29341;Q9FXA2;Q05196	P29341	39;3;1	39;3;1	38;2;0	Polyadenylate-binding protein 1	Pabpc1	sp|P29341|PABP1_MOUSE Polyadenylate-binding protein 1 OS=Mus musculus OX=10090 GN=Pabpc1 PE=1 SV=2	3	39	39	38	33	39	36	33	35	33	33	39	36	33	35	33	32	38	35	32	34	32	58.6	58.6	58.6	70.67	636	636;671;682	0	323.31	By MS/MS	By MS/MS	By MS/MS	By MS/MS	By MS/MS	By MS/MS	47	58.6	58.2	44.7	47.5	44.8
P29351	P29351	2	2	2	Tyrosine-protein phosphatase non-receptor type 6	Ptpn6	sp|P29351|PTN6_MOUSE Tyrosine-protein phosphatase non-receptor type 6 OS=Mus musculus OX=10090 GN=Ptpn6 PE=1 SV=2	1	2	2	2	0	0	0	2	1	2	0	0	0	2	1	2	0	0	0	2	1	2	4.5	4.5	4.5	67.558	595	595	0	12.122				By MS/MS	By MS/MS	By MS/MS	0	0	0	4.5	2	4.5
P29391;P49945	P29391;P49945	6;3	6;3	6;3	Ferritin light chain 1;Ferritin light chain 2	Ftl1;Ftl2	sp|P29391|FRIL1_MOUSE Ferritin light chain 1 OS=Mus musculus OX=10090 GN=Ftl1 PE=1 SV=2;sp|P49945|FRIL2_MOUSE Ferritin light chain 2 OS=Mus musculus OX=10090 GN=Ftl2 PE=3 SV=2	2	6	6	6	4	5	5	4	6	4	4	5	5	4	6	4	4	5	5	4	6	4	48.6	48.6	48.6	20.802	183	183;183	0	89.405	By MS/MS	By MS/MS	By MS/MS	By MS/MS	By MS/MS	By MS/MS	32.8	41.5	41.5	27.3	48.6	32.8
P29758	P29758	8	8	8	Ornithine aminotransferase, mitochondrial	Oat	sp|P29758|OAT_MOUSE Ornithine aminotransferase, mitochondrial OS=Mus musculus OX=10090 GN=Oat PE=1 SV=1	1	8	8	8	3	6	5	5	6	7	3	6	5	5	6	7	3	6	5	5	6	7	22.6	22.6	22.6	48.354	439	439	0	57.162	By MS/MS	By MS/MS	By MS/MS	By MS/MS	By MS/MS	By MS/MS	7.7	18.9	15.3	10.9	18	18
P30416	P30416	5	5	5	Peptidyl-prolyl cis-trans isomerase FKBP4;Peptidyl-prolyl cis-trans isomerase FKBP4, N-terminally processed	Fkbp4	sp|P30416|FKBP4_MOUSE Peptidyl-prolyl cis-trans isomerase FKBP4 OS=Mus musculus OX=10090 GN=Fkbp4 PE=1 SV=5	1	5	5	5	0	2	0	4	5	5	0	2	0	4	5	5	0	2	0	4	5	5	13.3	13.3	13.3	51.572	458	458	0	30.966		By matching		By MS/MS	By MS/MS	By MS/MS	0	4.1	0	9.2	13.3	13.3
P30681	P30681	6	5	5	High mobility group protein B2	Hmgb2	sp|P30681|HMGB2_MOUSE High mobility group protein B2 OS=Mus musculus OX=10090 GN=Hmgb2 PE=1 SV=3	1	6	5	5	2	2	0	5	6	5	1	1	0	4	5	4	1	1	0	4	5	4	25.2	19.5	19.5	24.162	210	210	0	38.257	By matching	By matching		By MS/MS	By MS/MS	By MS/MS	11	12.9	0	25.2	25.2	25.2
P31230	P31230	4	4	4	Aminoacyl tRNA synthase complex-interacting multifunctional protein 1;Endothelial monocyte-activating polypeptide 2	Aimp1	sp|P31230|AIMP1_MOUSE Aminoacyl tRNA synthase complex-interacting multifunctional protein 1 OS=Mus musculus OX=10090 GN=Aimp1 PE=1 SV=2	1	4	4	4	4	3	3	0	2	2	4	3	3	0	2	2	4	3	3	0	2	2	20	20	20	33.997	310	310	0	35.334	By MS/MS	By MS/MS	By MS/MS		By MS/MS	By MS/MS	20	16.1	13.5	0	9.7	9.7
P31324	P31324	3	3	3	cAMP-dependent protein kinase type II-beta regulatory subunit	Prkar2b	sp|P31324|KAP3_MOUSE cAMP-dependent protein kinase type II-beta regulatory subunit OS=Mus musculus OX=10090 GN=Prkar2b PE=1 SV=3	1	3	3	3	1	1	1	1	2	3	1	1	1	1	2	3	1	1	1	1	2	3	12.7	12.7	12.7	46.167	416	416	0	20.362	By matching	By matching	By matching	By matching	By MS/MS	By MS/MS	4.1	4.1	4.1	3.8	7.9	12.7
P32067	P32067	12	12	12	Lupus La protein homolog	Ssb	sp|P32067|LA_MOUSE Lupus La protein homolog OS=Mus musculus OX=10090 GN=Ssb PE=1 SV=1	1	12	12	12	8	11	11	7	10	8	8	11	11	7	10	8	8	11	11	7	10	8	31.1	31.1	31.1	47.756	415	415	0	104.01	By MS/MS	By MS/MS	By MS/MS	By MS/MS	By MS/MS	By MS/MS	22.7	28.4	28.7	19.3	27.7	21.7
P32233	P32233	5	5	5	Developmentally-regulated GTP-binding protein 1	Drg1	sp|P32233|DRG1_MOUSE Developmentally-regulated GTP-binding protein 1 OS=Mus musculus OX=10090 GN=Drg1 PE=1 SV=1	1	5	5	5	1	2	2	1	5	5	1	2	2	1	5	5	1	2	2	1	5	5	20.4	20.4	20.4	40.512	367	367	0	38.172	By MS/MS	By MS/MS	By MS/MS	By MS/MS	By MS/MS	By MS/MS	4.4	7.6	7.6	4.4	20.4	20.4
P32921	P32921	2	2	2	Tryptophan--tRNA ligase, cytoplasmic;T1-TrpRS;T2-TrpRS	Wars	sp|P32921|SYWC_MOUSE Tryptophan--tRNA ligase, cytoplasmic OS=Mus musculus OX=10090 GN=Wars PE=1 SV=2	1	2	2	2	2	2	2	0	1	2	2	2	2	0	1	2	2	2	2	0	1	2	7.1	7.1	7.1	54.357	481	481	0	12.018	By MS/MS	By MS/MS	By MS/MS		By matching	By MS/MS	7.1	7.1	7.1	0	3.7	7.1
P34022	P34022	3	3	3	Ran-specific GTPase-activating protein	Ranbp1	sp|P34022|RANG_MOUSE Ran-specific GTPase-activating protein OS=Mus musculus OX=10090 GN=Ranbp1 PE=1 SV=2	1	3	3	3	1	1	0	3	3	3	1	1	0	3	3	3	1	1	0	3	3	3	15.3	15.3	15.3	23.596	203	203	0	19.255	By matching	By matching		By MS/MS	By MS/MS	By MS/MS	5.4	5.4	0	15.3	15.3	15.3
P35278;P61021;Q9SN68;P31582;Q9CB01	P35278	7;3;2;2;1	7;3;2;2;1	4;0;0;0;0	Ras-related protein Rab-5C	Rab5c	sp|P35278|RAB5C_MOUSE Ras-related protein Rab-5C OS=Mus musculus OX=10090 GN=Rab5c PE=1 SV=2	5	7	7	4	6	7	6	6	6	6	6	7	6	6	6	6	3	4	4	3	3	3	41.2	41.2	26.4	23.412	216	216;215;200;200;202	0	63.131	By MS/MS	By MS/MS	By MS/MS	By MS/MS	By MS/MS	By MS/MS	32.4	41.2	36.6	32.4	32.4	32.4
P35279;P61294;Q9LV79;Q9SID8;Q9LFT9;O80501;Q9SMR4;Q8BHD0	P35279;P61294	4;3;1;1;1;1;1;1	4;3;1;1;1;1;1;1	4;3;1;1;1;1;1;1	Ras-related protein Rab-6A;Ras-related protein Rab-6B	Rab6a;Rab6b	sp|P35279|RAB6A_MOUSE Ras-related protein Rab-6A OS=Mus musculus OX=10090 GN=Rab6a PE=1 SV=4;sp|P61294|RAB6B_MOUSE Ras-related protein Rab-6B OS=Mus musculus OX=10090 GN=Rab6b PE=1 SV=1	8	4	4	4	3	3	4	2	3	4	3	3	4	2	3	4	3	3	4	2	3	4	23.1	23.1	23.1	23.59	208	208;208;206;207;207;208;214;217	0	46.33	By MS/MS	By MS/MS	By MS/MS	By MS/MS	By MS/MS	By MS/MS	17.8	17.8	23.1	10.6	16.3	23.1
P35282	P35282	2	2	2	Ras-related protein Rab-21	Rab21	sp|P35282|RAB21_MOUSE Ras-related protein Rab-21 OS=Mus musculus OX=10090 GN=Rab21 PE=1 SV=4	1	2	2	2	1	1	2	1	1	1	1	1	2	1	1	1	1	1	2	1	1	1	13.5	13.5	13.5	24.106	222	222	0	14.047	By MS/MS	By MS/MS	By MS/MS	By MS/MS	By MS/MS	By MS/MS	5.9	5.9	13.5	5.9	5.9	5.9
P35293;O23657	P35293	5;1	5;1	5;1	Ras-related protein Rab-18	Rab18	sp|P35293|RAB18_MOUSE Ras-related protein Rab-18 OS=Mus musculus OX=10090 GN=Rab18 PE=1 SV=2	2	5	5	5	5	5	5	3	5	4	5	5	5	3	5	4	5	5	5	3	5	4	28.2	28.2	28.2	23.035	206	206;212	0	34.006	By MS/MS	By MS/MS	By MS/MS	By MS/MS	By MS/MS	By MS/MS	28.2	28.2	28.2	18	28.2	22.8
P35486	P35486	3	3	3	Pyruvate dehydrogenase E1 component subunit alpha, somatic form, mitochondrial	Pdha1	sp|P35486|ODPA_MOUSE Pyruvate dehydrogenase E1 component subunit alpha, somatic form, mitochondrial OS=Mus musculus OX=10090 GN=Pdha1 PE=1 SV=1	1	3	3	3	0	1	2	3	3	2	0	1	2	3	3	2	0	1	2	3	3	2	8.2	8.2	8.2	43.231	390	390	0	17.93		By matching	By matching	By MS/MS	By MS/MS	By MS/MS	0	2.6	4.9	8.2	8.2	4.9
P35550	P35550	8	8	6	rRNA 2-O-methyltransferase fibrillarin	Fbl	sp|P35550|FBRL_MOUSE rRNA 2-O-methyltransferase fibrillarin OS=Mus musculus OX=10090 GN=Fbl PE=1 SV=2	1	8	8	6	8	8	8	7	7	8	8	8	8	7	7	8	6	6	6	5	5	6	35.2	35.2	27.5	34.306	327	327	0	94.568	By MS/MS	By MS/MS	By MS/MS	By MS/MS	By MS/MS	By MS/MS	35.2	35.2	35.2	29.4	32.7	35.2
P35564;P35565;P27824	P35564;P35565	15;10;5	15;10;5	15;10;5	Calnexin	Canx	sp|P35564|CALX_MOUSE Calnexin OS=Mus musculus OX=10090 GN=Canx PE=1 SV=1;sp|P35565|CALX_RAT Calnexin OS=Rattus norvegicus OX=10116 GN=Canx PE=1 SV=1	3	15	15	15	11	13	14	10	11	12	11	13	14	10	11	12	11	13	14	10	11	12	29.4	29.4	29.4	67.277	591	591;591;592	0	143.33	By MS/MS	By MS/MS	By MS/MS	By MS/MS	By MS/MS	By MS/MS	21.8	25.7	27.7	19.1	21.8	23.9
P35601;P35251	P35601	5;1	5;1	5;1	Replication factor C subunit 1	Rfc1	sp|P35601|RFC1_MOUSE Replication factor C subunit 1 OS=Mus musculus OX=10090 GN=Rfc1 PE=1 SV=2	2	5	5	5	1	5	2	0	0	0	1	5	2	0	0	0	1	5	2	0	0	0	6.5	6.5	6.5	125.98	1131	1131;1148	0	29.12	By matching	By MS/MS	By MS/MS				1.1	6.5	2.4	0	0	0
P35700	P35700	7	7	6	Peroxiredoxin-1	Prdx1	sp|P35700|PRDX1_MOUSE Peroxiredoxin-1 OS=Mus musculus OX=10090 GN=Prdx1 PE=1 SV=1	1	7	7	6	6	6	6	7	7	7	6	6	6	7	7	7	5	5	5	6	6	6	36.2	36.2	32.2	22.176	199	199	0	44.332	By MS/MS	By MS/MS	By MS/MS	By MS/MS	By MS/MS	By MS/MS	30.7	30.7	30.7	36.2	36.2	36.2
P35922	P35922	10	9	8	Fragile X mental retardation protein 1 homolog	Fmr1	sp|P35922|FMR1_MOUSE Synaptic functional regulator FMR1 OS=Mus musculus OX=10090 GN=Fmr1 PE=1 SV=1	1	10	9	8	8	8	9	4	6	8	7	7	8	3	5	7	6	6	7	3	4	6	24.4	23.1	20	68.988	614	614	0	104.73	By MS/MS	By MS/MS	By MS/MS	By MS/MS	By MS/MS	By MS/MS	17.6	20.2	22.5	7.5	12.4	17.6
P35979	P35979	11	11	11	60S ribosomal protein L12	Rpl12	sp|P35979|RL12_MOUSE 60S ribosomal protein L12 OS=Mus musculus OX=10090 GN=Rpl12 PE=1 SV=2	1	11	11	11	10	11	10	10	10	10	10	11	10	10	10	10	10	11	10	10	10	10	69.1	69.1	69.1	17.804	165	165	0	281.78	By MS/MS	By MS/MS	By MS/MS	By MS/MS	By MS/MS	By MS/MS	69.1	69.1	69.1	69.1	69.1	69.1
P35980	P35980	11	11	11	60S ribosomal protein L18	Rpl18	sp|P35980|RL18_MOUSE 60S ribosomal protein L18 OS=Mus musculus OX=10090 GN=Rpl18 PE=1 SV=3	1	11	11	11	11	11	11	11	11	11	11	11	11	11	11	11	11	11	11	11	11	11	43.1	43.1	43.1	21.644	188	188	0	245.08	By MS/MS	By MS/MS	By MS/MS	By MS/MS	By MS/MS	By MS/MS	43.1	43.1	43.1	43.1	43.1	43.1
P36371	P36371	2	2	2	Antigen peptide transporter 2	Tap2	sp|P36371|TAP2_MOUSE Antigen peptide transporter 2 OS=Mus musculus OX=10090 GN=Tap2 PE=1 SV=1	1	2	2	2	2	2	2	0	0	0	2	2	2	0	0	0	2	2	2	0	0	0	4.4	4.4	4.4	77.444	702	702	0	12.278	By matching	By MS/MS	By MS/MS				4.4	4.4	4.4	0	0	0
P36552	P36552	7	7	7	Oxygen-dependent coproporphyrinogen-III oxidase, mitochondrial	Cpox	sp|P36552|HEM6_MOUSE Oxygen-dependent coproporphyrinogen-III oxidase, mitochondrial OS=Mus musculus OX=10090 GN=Cpox PE=1 SV=2	1	7	7	7	4	5	4	5	7	6	4	5	4	5	7	6	4	5	4	5	7	6	19.6	19.6	19.6	49.714	443	443	0	46.325	By MS/MS	By MS/MS	By MS/MS	By MS/MS	By MS/MS	By MS/MS	11.7	13.8	11.7	13.1	19.6	16.5
P37040;P37039	P37040	6;2	6;2	6;2	NADPH--cytochrome P450 reductase	Por	sp|P37040|NCPR_MOUSE NADPH--cytochrome P450 reductase OS=Mus musculus OX=10090 GN=Por PE=1 SV=2	2	6	6	6	4	6	6	4	3	4	4	6	6	4	3	4	4	6	6	4	3	4	12.1	12.1	12.1	77.043	678	678;678	0	43.722	By MS/MS	By MS/MS	By MS/MS	By MS/MS	By MS/MS	By MS/MS	5.6	12.1	12.1	5.6	4.3	5.6
P37913	P37913	2	2	2	DNA ligase 1	Lig1	sp|P37913|DNLI1_MOUSE DNA ligase 1 OS=Mus musculus OX=10090 GN=Lig1 PE=1 SV=2	1	2	2	2	0	0	0	1	1	2	0	0	0	1	1	2	0	0	0	1	1	2	2.4	2.4	2.4	102.29	916	916	0.00078186	11.169				By matching	By matching	By MS/MS	0	0	0	0.9	0.9	2.4
P38647	P38647	16	16	16	Stress-70 protein, mitochondrial	Hspa9	sp|P38647|GRP75_MOUSE Stress-70 protein, mitochondrial OS=Mus musculus OX=10090 GN=Hspa9 PE=1 SV=3	1	16	16	16	12	13	15	8	10	14	12	13	15	8	10	14	12	13	15	8	10	14	33.6	33.6	33.6	73.46	679	679	0	158.09	By MS/MS	By MS/MS	By MS/MS	By MS/MS	By MS/MS	By MS/MS	25.3	27.5	32.3	15.5	21.5	29.2
P39054	P39054	2	2	2	Dynamin-2	Dnm2	sp|P39054|DYN2_MOUSE Dynamin-2 OS=Mus musculus OX=10090 GN=Dnm2 PE=1 SV=2	1	2	2	2	0	0	1	2	1	2	0	0	1	2	1	2	0	0	1	2	1	2	3	3	3	98.144	870	870	0	11.652			By matching	By MS/MS	By MS/MS	By MS/MS	0	0	1.3	3	1.3	3
P40142	P40142	15	15	15	Transketolase	Tkt	sp|P40142|TKT_MOUSE Transketolase OS=Mus musculus OX=10090 GN=Tkt PE=1 SV=1	1	15	15	15	11	11	11	15	15	15	11	11	11	15	15	15	11	11	11	15	15	15	26.2	26.2	26.2	67.63	623	623	0	144.52	By MS/MS	By MS/MS	By MS/MS	By MS/MS	By MS/MS	By MS/MS	21.5	21.5	21.5	26.2	26.2	26.2
P40336	P40336	3	3	3	Vacuolar protein sorting-associated protein 26A	Vps26a	sp|P40336|VP26A_MOUSE Vacuolar protein sorting-associated protein 26A OS=Mus musculus OX=10090 GN=Vps26a PE=1 SV=1	1	3	3	3	1	1	2	3	3	2	1	1	2	3	3	2	1	1	2	3	3	2	13.1	13.1	13.1	38.113	327	327	0	19.073	By matching	By MS/MS	By MS/MS	By MS/MS	By MS/MS	By MS/MS	3.7	3.7	9.2	13.1	13.1	9.2
Q9Z0N1;P81795;P41091;C9WPN6;Q2VIR3;Q9Z0N2	Q9Z0N1;P81795;P41091;C9WPN6;Q2VIR3;Q9Z0N2	7;7;7;5;5;5	7;7;7;5;5;5	7;7;7;5;5;5	Eukaryotic translation initiation factor 2 subunit 3, X-linked;Eukaryotic translation initiation factor 2 subunit 3;Putative eukaryotic translation initiation factor 2 subunit 3-like protein;Eukaryotic translation initiation factor 2 subunit 3, Y-linked	Eif2s3x;Eif2s3;EIF2S3;Eif2s3y;EIF2S3L	sp|Q9Z0N1|IF2G_MOUSE Eukaryotic translation initiation factor 2 subunit 3, X-linked OS=Mus musculus OX=10090 GN=Eif2s3x PE=1 SV=2;sp|P81795|IF2G_RAT Eukaryotic translation initiation factor 2 subunit 3, X-linked OS=Rattus norvegicus OX=10116 GN=Eif2s3 PE=1	6	7	7	7	5	4	6	6	6	6	5	4	6	6	6	6	5	4	6	6	6	6	20.8	20.8	20.8	51.065	472	472;472;472;472;472;472	0	47.169	By MS/MS	By MS/MS	By MS/MS	By MS/MS	By MS/MS	By MS/MS	13.8	10	19.1	15.5	15.5	15.5
P41105	P41105	13	13	13	60S ribosomal protein L28	Rpl28	sp|P41105|RL28_MOUSE 60S ribosomal protein L28 OS=Mus musculus OX=10090 GN=Rpl28 PE=1 SV=2	1	13	13	13	13	13	13	13	13	12	13	13	13	13	13	12	13	13	13	13	13	12	63.5	63.5	63.5	15.733	137	137	0	152.23	By MS/MS	By MS/MS	By MS/MS	By MS/MS	By MS/MS	By MS/MS	63.5	63.5	63.5	63.5	63.5	58.4
P41216	P41216	3	3	2	Long-chain-fatty-acid--CoA ligase 1	Acsl1	sp|P41216|ACSL1_MOUSE Long-chain-fatty-acid--CoA ligase 1 OS=Mus musculus OX=10090 GN=Acsl1 PE=1 SV=2	1	3	3	2	3	3	3	2	2	3	3	3	3	2	2	3	2	2	2	2	2	2	4.4	4.4	3.1	77.951	699	699	0	16.818	By MS/MS	By MS/MS	By matching	By MS/MS	By MS/MS	By MS/MS	4.4	4.4	4.4	3.1	3.1	4.4
P42125	P42125	2	2	2	Enoyl-CoA delta isomerase 1, mitochondrial	Eci1	sp|P42125|ECI1_MOUSE Enoyl-CoA delta isomerase 1, mitochondrial OS=Mus musculus OX=10090 GN=Eci1 PE=1 SV=2	1	2	2	2	0	0	0	2	2	2	0	0	0	2	2	2	0	0	0	2	2	2	9.7	9.7	9.7	32.25	289	289	0	14.472				By MS/MS	By MS/MS	By MS/MS	0	0	0	9.7	9.7	9.7
Q15019;P42208	Q15019;P42208	2;2	2;2	2;2	Septin-2	SEPT2;Sept2	sp|Q15019|SEPT2_HUMAN Septin-2 OS=Homo sapiens OX=9606 GN=SEPT2 PE=1 SV=1;sp|P42208|SEPT2_MOUSE Septin-2 OS=Mus musculus OX=10090 GN=Sept2 PE=1 SV=2	2	2	2	2	1	2	1	1	2	2	1	2	1	1	2	2	1	2	1	1	2	2	7.2	7.2	7.2	41.487	361	361;361	0.00077942	11.133	By MS/MS	By MS/MS	By MS/MS	By matching	By MS/MS	By MS/MS	4.7	7.2	4.7	2.5	7.2	7.2
P42669	P42669	7	7	7	Transcriptional activator protein Pur-alpha	Pura	sp|P42669|PURA_MOUSE Transcriptional activator protein Pur-alpha OS=Mus musculus OX=10090 GN=Pura PE=1 SV=1	1	7	7	7	5	7	6	3	5	5	5	7	6	3	5	5	5	7	6	3	5	5	34.3	34.3	34.3	34.883	321	321	0	100.45	By MS/MS	By MS/MS	By MS/MS	By MS/MS	By MS/MS	By MS/MS	16.8	34.3	34.3	8.7	16.8	16.8
P42932	P42932	18	18	18	T-complex protein 1 subunit theta	Cct8	sp|P42932|TCPQ_MOUSE T-complex protein 1 subunit theta OS=Mus musculus OX=10090 GN=Cct8 PE=1 SV=3	1	18	18	18	14	14	16	14	17	16	14	14	16	14	17	16	14	14	16	14	17	16	39.1	39.1	39.1	59.555	548	548	0	129.37	By MS/MS	By MS/MS	By MS/MS	By MS/MS	By MS/MS	By MS/MS	31.4	31.4	35.2	28.5	37.2	34.5
P43274	P43274	7	4	2	Histone H1.4	Hist1h1e	sp|P43274|H14_MOUSE Histone H1.4 OS=Mus musculus OX=10090 GN=Hist1h1e PE=1 SV=2	1	7	4	2	4	4	5	7	5	6	2	2	3	4	2	3	1	1	2	2	1	2	26	18.3	5.9	21.977	219	219	0	36.531	By MS/MS	By MS/MS	By MS/MS	By MS/MS	By MS/MS	By MS/MS	15.1	15.1	15.5	26	18.3	18.7
P43275	P43275	8	8	5	Histone H1.1	Hist1h1a	sp|P43275|H11_MOUSE Histone H1.1 OS=Mus musculus OX=10090 GN=Hist1h1a PE=1 SV=2	1	8	8	5	6	6	7	6	8	8	6	6	7	6	8	8	4	4	5	3	5	5	32.4	32.4	24.9	21.785	213	213	0	115.05	By MS/MS	By MS/MS	By MS/MS	By MS/MS	By MS/MS	By MS/MS	29.1	29.1	29.1	23	32.4	32.4
P43276;P16401	P43276;P16401	5;4	4;3	4;3	Histone H1.5	Hist1h1b;HIST1H1B	sp|P43276|H15_MOUSE Histone H1.5 OS=Mus musculus OX=10090 GN=Hist1h1b PE=1 SV=2;sp|P16401|H15_HUMAN Histone H1.5 OS=Homo sapiens OX=9606 GN=HIST1H1B PE=1 SV=3	2	5	4	4	4	4	4	5	5	5	4	4	4	4	4	4	4	4	4	4	4	4	21.1	17.9	17.9	22.576	223	223;226	0	28.402	By MS/MS	By MS/MS	By MS/MS	By MS/MS	By MS/MS	By MS/MS	17.9	17.9	17.9	21.1	21.1	21.1
P43277	P43277	6	2	1	Histone H1.3	Hist1h1d	sp|P43277|H13_MOUSE Histone H1.3 OS=Mus musculus OX=10090 GN=Hist1h1d PE=1 SV=2	1	6	2	1	4	4	4	6	6	5	1	1	1	2	2	1	0	0	0	1	1	0	25.3	12.7	7.2	22.099	221	221	0	24.877	By MS/MS	By MS/MS	By MS/MS	By MS/MS	By MS/MS	By MS/MS	14.9	14.9	14.9	25.3	25.3	18.1
Q63570;P54775;P43686	Q63570;P54775;P43686	2;2;2	2;2;2	2;2;2	26S protease regulatory subunit 6B	Psmc4;PSMC4	sp|Q63570|PRS6B_RAT 26S proteasome regulatory subunit 6B OS=Rattus norvegicus OX=10116 GN=Psmc4 PE=1 SV=1;sp|P54775|PRS6B_MOUSE 26S proteasome regulatory subunit 6B OS=Mus musculus OX=10090 GN=Psmc4 PE=1 SV=2;sp|P43686|PRS6B_HUMAN 26S proteasome regulatory	3	2	2	2	2	2	2	0	1	1	2	2	2	0	1	1	2	2	2	0	1	1	5.7	5.7	5.7	47.408	418	418;418;418	0	14.258	By MS/MS	By MS/MS	By MS/MS		By MS/MS	By MS/MS	5.7	5.7	5.7	0	3.3	3.3
P45376	P45376	3	3	3	Aldose reductase	Akr1b1	sp|P45376|ALDR_MOUSE Aldose reductase OS=Mus musculus OX=10090 GN=Akr1b1 PE=1 SV=3	1	3	3	3	1	1	0	2	3	3	1	1	0	2	3	3	1	1	0	2	3	3	10.4	10.4	10.4	35.732	316	316	0	22.408	By MS/MS	By MS/MS		By MS/MS	By MS/MS	By MS/MS	4.4	4.4	0	6	10.4	10.4
P46061	P46061	5	5	5	Ran GTPase-activating protein 1	Rangap1	sp|P46061|RAGP1_MOUSE Ran GTPase-activating protein 1 OS=Mus musculus OX=10090 GN=Rangap1 PE=1 SV=2	1	5	5	5	5	5	5	2	2	3	5	5	5	2	2	3	5	5	5	2	2	3	8.8	8.8	8.8	63.53	589	589	0	33.267	By MS/MS	By MS/MS	By MS/MS	By matching	By MS/MS	By MS/MS	8.8	8.8	8.8	4.2	4.1	7.1
P46460	P46460	5	5	5	Vesicle-fusing ATPase	Nsf	sp|P46460|NSF_MOUSE Vesicle-fusing ATPase OS=Mus musculus OX=10090 GN=Nsf PE=1 SV=2	1	5	5	5	5	3	4	3	2	4	5	3	4	3	2	4	5	3	4	3	2	4	7.7	7.7	7.7	82.613	744	744	0	31.035	By MS/MS	By MS/MS	By MS/MS	By MS/MS	By MS/MS	By MS/MS	7.7	4.7	6.2	4.6	3	6.2
P46471	P46471	4	4	4	26S protease regulatory subunit 7	Psmc2	sp|P46471|PRS7_MOUSE 26S proteasome regulatory subunit 7 OS=Mus musculus OX=10090 GN=Psmc2 PE=1 SV=5	1	4	4	4	2	3	2	2	2	3	2	3	2	2	2	3	2	3	2	2	2	3	12.5	12.5	12.5	48.647	433	433	0	25.937	By MS/MS	By MS/MS	By MS/MS	By MS/MS	By MS/MS	By MS/MS	5.3	9.5	6.9	5.3	5.8	8.3
P46638;P62492;Q39222;Q9SN35;P28185;Q9FK68;Q9LK99;Q9FJH0;O04486	P46638;P62492	7;6;2;1;1;1;1;1;1	7;6;2;1;1;1;1;1;1	7;6;2;1;1;1;1;1;1	Ras-related protein Rab-11B;Ras-related protein Rab-11A	Rab11b;Rab11a	sp|P46638|RB11B_MOUSE Ras-related protein Rab-11B OS=Mus musculus OX=10090 GN=Rab11b PE=1 SV=3;sp|P62492|RB11A_MOUSE Ras-related protein Rab-11A OS=Mus musculus OX=10090 GN=Rab11a PE=1 SV=3	9	7	7	7	4	6	5	6	6	6	4	6	5	6	6	6	4	6	5	6	6	6	28	28	28	24.489	218	218;216;216;214;216;216;217;217;217	0	44.787	By MS/MS	By MS/MS	By MS/MS	By MS/MS	By MS/MS	By MS/MS	20.2	28	23.9	23.9	28	23.9
P46718	P46718	2	2	2	Programmed cell death protein 2	Pdcd2	sp|P46718|PDCD2_MOUSE Programmed cell death protein 2 OS=Mus musculus OX=10090 GN=Pdcd2 PE=2 SV=2	1	2	2	2	1	1	2	1	1	0	1	1	2	1	1	0	1	1	2	1	1	0	8.7	8.7	8.7	38.341	343	343	0	15.157	By matching	By MS/MS	By MS/MS	By MS/MS	By matching		2.9	2.9	8.7	2.9	2.9	0
P46935	P46935	4	4	3	E3 ubiquitin-protein ligase NEDD4	Nedd4	sp|P46935|NEDD4_MOUSE E3 ubiquitin-protein ligase NEDD4 OS=Mus musculus OX=10090 GN=Nedd4 PE=1 SV=3	1	4	4	3	2	4	4	1	3	3	2	4	4	1	3	3	2	3	3	0	2	2	6.8	6.8	5.6	102.71	887	887	0	26.392	By MS/MS	By MS/MS	By MS/MS	By matching	By MS/MS	By MS/MS	3.4	6.8	6.8	1.1	4.5	4.5
P46977;P46978;Q9FX21	P46977;P46978	8;8;1	8;8;1	8;8;1	Dolichyl-diphosphooligosaccharide--protein glycosyltransferase subunit STT3A	STT3A;Stt3a	sp|P46977|STT3A_HUMAN Dolichyl-diphosphooligosaccharide--protein glycosyltransferase subunit STT3A OS=Homo sapiens OX=9606 GN=STT3A PE=1 SV=2;sp|P46978|STT3A_MOUSE Dolichyl-diphosphooligosaccharide--protein glycosyltransferase subunit STT3A OS=Mus musculus	3	8	8	8	6	7	7	4	3	6	6	7	7	4	3	6	6	7	7	4	3	6	11.3	11.3	11.3	80.529	705	705;705;735	0	52.824	By MS/MS	By MS/MS	By MS/MS	By MS/MS	By MS/MS	By MS/MS	7.9	9.5	9.5	4.8	4.3	8.7
P47738	P47738	14	14	14	Aldehyde dehydrogenase, mitochondrial	Aldh2	sp|P47738|ALDH2_MOUSE Aldehyde dehydrogenase, mitochondrial OS=Mus musculus OX=10090 GN=Aldh2 PE=1 SV=1	1	14	14	14	9	5	4	8	13	11	9	5	4	8	13	11	9	5	4	8	13	11	33.3	33.3	33.3	56.537	519	519	0	123.61	By MS/MS	By MS/MS	By MS/MS	By MS/MS	By MS/MS	By MS/MS	21.4	12.9	11	17.9	30.1	27.6
P47754;Q2QL88;P47753	P47754;Q2QL88	3;2;1	3;2;1	3;2;1	F-actin-capping protein subunit alpha-2	Capza2	sp|P47754|CAZA2_MOUSE F-actin-capping protein subunit alpha-2 OS=Mus musculus OX=10090 GN=Capza2 PE=1 SV=3;sp|Q2QL88|CAZA2_MICMU F-actin-capping protein subunit alpha-2 OS=Microcebus murinus OX=30608 GN=CAPZA2 PE=3 SV=3	3	3	3	3	2	1	1	2	3	3	2	1	1	2	3	3	2	1	1	2	3	3	12.9	12.9	12.9	32.967	286	286;286;286	0	23.339	By MS/MS	By MS/MS	By MS/MS	By MS/MS	By MS/MS	By MS/MS	8.7	3.5	3.5	7.7	12.9	12.9
P47757	P47757	5	5	5	F-actin-capping protein subunit beta	Capzb	sp|P47757|CAPZB_MOUSE F-actin-capping protein subunit beta OS=Mus musculus OX=10090 GN=Capzb PE=1 SV=3	1	5	5	5	2	3	4	2	4	5	2	3	4	2	4	5	2	3	4	2	4	5	21.7	21.7	21.7	31.345	277	277	0	36.74	By MS/MS	By MS/MS	By MS/MS	By MS/MS	By MS/MS	By MS/MS	8.3	11.6	16.6	6.9	16.6	21.7
P47758	P47758	9	9	9	Signal recognition particle receptor subunit beta	Srprb	sp|P47758|SRPRB_MOUSE Signal recognition particle receptor subunit beta OS=Mus musculus OX=10090 GN=Srprb PE=1 SV=1	1	9	9	9	8	9	9	3	7	7	8	9	9	3	7	7	8	9	9	3	7	7	42.4	42.4	42.4	29.579	269	269	0	101.68	By MS/MS	By MS/MS	By MS/MS	By MS/MS	By MS/MS	By MS/MS	42	42.4	42.4	17.1	37.2	37.2
P47911;REV__Q7X9B9;REV__Q8H111	P47911	20;1;1	20;1;1	20;1;1	60S ribosomal protein L6	Rpl6	sp|P47911|RL6_MOUSE 60S ribosomal protein L6 OS=Mus musculus OX=10090 GN=Rpl6 PE=1 SV=3	3	20	20	20	19	19	19	19	19	19	19	19	19	19	19	19	19	19	19	19	19	19	47.3	47.3	47.3	33.509	296	296;963;909	0	323.31	By MS/MS	By MS/MS	By MS/MS	By MS/MS	By MS/MS	By MS/MS	42.2	44.9	44.9	44.9	44.9	44.9
P47915	P47915	4	4	4	60S ribosomal protein L29	Rpl29	sp|P47915|RL29_MOUSE 60S ribosomal protein L29 OS=Mus musculus OX=10090 GN=Rpl29 PE=1 SV=2	1	4	4	4	3	4	4	4	4	4	3	4	4	4	4	4	3	4	4	4	4	4	19.4	19.4	19.4	17.587	160	160	0	32.524	By MS/MS	By MS/MS	By MS/MS	By MS/MS	By MS/MS	By MS/MS	18.8	19.4	19.4	19.4	19.4	19.4
P47955	P47955	4	4	4	60S acidic ribosomal protein P1	Rplp1	sp|P47955|RLA1_MOUSE 60S acidic ribosomal protein P1 OS=Mus musculus OX=10090 GN=Rplp1 PE=1 SV=1	1	4	4	4	2	4	4	3	3	3	2	4	4	3	3	3	2	4	4	3	3	3	67.5	67.5	67.5	11.475	114	114	0	56.716	By MS/MS	By MS/MS	By MS/MS	By MS/MS	By MS/MS	By MS/MS	52.6	67.5	67.5	66.7	66.7	66.7
P47962	P47962	20	20	20	60S ribosomal protein L5	Rpl5	sp|P47962|RL5_MOUSE 60S ribosomal protein L5 OS=Mus musculus OX=10090 GN=Rpl5 PE=1 SV=3	1	20	20	20	19	20	20	18	19	19	19	20	20	18	19	19	19	20	20	18	19	19	46.8	46.8	46.8	34.4	297	297	0	323.31	By MS/MS	By MS/MS	By MS/MS	By MS/MS	By MS/MS	By MS/MS	46.1	46.8	46.8	40.1	46.1	46.1
P47963	P47963	13	13	13	60S ribosomal protein L13	Rpl13	sp|P47963|RL13_MOUSE 60S ribosomal protein L13 OS=Mus musculus OX=10090 GN=Rpl13 PE=1 SV=3	1	13	13	13	10	11	9	10	9	10	10	11	9	10	9	10	10	11	9	10	9	10	49.3	49.3	49.3	24.305	211	211	0	304.7	By MS/MS	By MS/MS	By MS/MS	By MS/MS	By MS/MS	By MS/MS	44.5	46.9	39.3	49.3	44.1	44.5
P47964	P47964	4	4	4	60S ribosomal protein L36	Rpl36	sp|P47964|RL36_MOUSE 60S ribosomal protein L36 OS=Mus musculus OX=10090 GN=Rpl36 PE=1 SV=2	1	4	4	4	4	4	3	4	4	4	4	4	3	4	4	4	4	4	3	4	4	4	31.4	31.4	31.4	12.215	105	105	0	28.03	By MS/MS	By MS/MS	By MS/MS	By MS/MS	By MS/MS	By MS/MS	31.4	31.4	24.8	31.4	31.4	31.4
P48036	P48036	10	10	10	Annexin A5	Anxa5	sp|P48036|ANXA5_MOUSE Annexin A5 OS=Mus musculus OX=10090 GN=Anxa5 PE=1 SV=1	1	10	10	10	4	5	6	5	9	8	4	5	6	5	9	8	4	5	6	5	9	8	32.9	32.9	32.9	35.752	319	319	0	80.504	By MS/MS	By MS/MS	By MS/MS	By MS/MS	By MS/MS	By MS/MS	14.1	18.2	21.6	14.4	27.9	24.5
P48722	P48722	5	4	4	Heat shock 70 kDa protein 4L	Hspa4l	sp|P48722|HS74L_MOUSE Heat shock 70 kDa protein 4L OS=Mus musculus OX=10090 GN=Hspa4l PE=1 SV=2	1	5	4	4	2	2	1	4	3	4	1	1	1	3	2	3	1	1	1	3	2	3	7	5.4	5.4	94.381	838	838	0	26.307	By matching	By MS/MS	By matching	By MS/MS	By MS/MS	By MS/MS	3.2	3.2	1.6	5.7	4.5	5.8
P48758;Q8K354	P48758	8;1	8;1	8;1	Carbonyl reductase [NADPH] 1	Cbr1	sp|P48758|CBR1_MOUSE Carbonyl reductase [NADPH] 1 OS=Mus musculus OX=10090 GN=Cbr1 PE=1 SV=3	2	8	8	8	1	1	1	7	7	8	1	1	1	7	7	8	1	1	1	7	7	8	35.4	35.4	35.4	30.641	277	277;277	0	69.895	By MS/MS	By matching	By matching	By MS/MS	By MS/MS	By MS/MS	5.4	2.9	5.4	29.2	29.2	35.4
P48962;Q3V132;O49447;P31167;P40941	P48962	10;2;1;1;1	5;0;0;0;0	5;0;0;0;0	ADP/ATP translocase 1	Slc25a4	sp|P48962|ADT1_MOUSE ADP/ATP translocase 1 OS=Mus musculus OX=10090 GN=Slc25a4 PE=1 SV=4	5	10	5	5	9	9	10	8	9	9	4	4	5	4	4	4	4	4	5	4	4	4	31.5	16.4	16.4	32.904	298	298;320;379;381;385	0	31.807	By MS/MS	By MS/MS	By MS/MS	By MS/MS	By MS/MS	By MS/MS	27.2	27.2	31.5	23.2	27.2	27.2
P49586;Q811Q9	P49586;Q811Q9	2;1	2;1	2;1	Choline-phosphate cytidylyltransferase A;Choline-phosphate cytidylyltransferase B	Pcyt1a;Pcyt1b	sp|P49586|PCY1A_MOUSE Choline-phosphate cytidylyltransferase A OS=Mus musculus OX=10090 GN=Pcyt1a PE=1 SV=1;sp|Q811Q9|PCY1B_MOUSE Choline-phosphate cytidylyltransferase B OS=Mus musculus OX=10090 GN=Pcyt1b PE=1 SV=2	2	2	2	2	0	0	0	1	2	2	0	0	0	1	2	2	0	0	0	1	2	2	7.4	7.4	7.4	41.666	367	367;369	0	12.031				By MS/MS	By MS/MS	By MS/MS	0	0	0	3.3	7.4	7.4
P49722	P49722	2	2	2	Proteasome subunit alpha type-2	Psma2	sp|P49722|PSA2_MOUSE Proteasome subunit alpha type-2 OS=Mus musculus OX=10090 GN=Psma2 PE=1 SV=3	1	2	2	2	1	1	2	1	1	1	1	1	2	1	1	1	1	1	2	1	1	1	15	15	15	25.926	234	234	0	15.385	By MS/MS	By MS/MS	By MS/MS	By MS/MS	By MS/MS	By MS/MS	6	9	15	6	6	6
P50247;Q9LK36;O23255	P50247	7;1;1	7;1;1	7;1;1	Adenosylhomocysteinase	Ahcy	sp|P50247|SAHH_MOUSE Adenosylhomocysteinase OS=Mus musculus OX=10090 GN=Ahcy PE=1 SV=3	3	7	7	7	5	5	3	5	7	7	5	5	3	5	7	7	5	5	3	5	7	7	19.2	19.2	19.2	47.688	432	432;485;485	0	66.438	By MS/MS	By MS/MS	By MS/MS	By MS/MS	By MS/MS	By MS/MS	13.4	13.7	7.4	14.4	19.2	19.2
P50516	P50516	3	3	3	V-type proton ATPase catalytic subunit A	Atp6v1a	sp|P50516|VATA_MOUSE V-type proton ATPase catalytic subunit A OS=Mus musculus OX=10090 GN=Atp6v1a PE=1 SV=2	1	3	3	3	3	3	3	2	1	2	3	3	3	2	1	2	3	3	3	2	1	2	7.8	7.8	7.8	68.325	617	617	0	21.594	By MS/MS	By MS/MS	By MS/MS	By MS/MS	By MS/MS	By MS/MS	7.8	7.8	7.8	4.4	2.8	4.4
P50580;Q9UQ80	P50580;Q9UQ80	20;19	20;19	20;19	Proliferation-associated protein 2G4	Pa2g4;PA2G4	sp|P50580|PA2G4_MOUSE Proliferation-associated protein 2G4 OS=Mus musculus OX=10090 GN=Pa2g4 PE=1 SV=3;sp|Q9UQ80|PA2G4_HUMAN Proliferation-associated protein 2G4 OS=Homo sapiens OX=9606 GN=PA2G4 PE=1 SV=3	2	20	20	20	19	20	19	16	17	19	19	20	19	16	17	19	19	20	19	16	17	19	56.9	56.9	56.9	43.698	394	394;394	0	323.31	By MS/MS	By MS/MS	By MS/MS	By MS/MS	By MS/MS	By MS/MS	56.9	56.9	54.1	46.2	50.3	56.9
P51150;Q9XI98;Q9LS94;O04157;Q9LW76;Q9C820	P51150	10;2;2;1;1;1	10;2;2;1;1;1	10;2;2;1;1;1	Ras-related protein Rab-7a	Rab7a	sp|P51150|RAB7A_MOUSE Ras-related protein Rab-7a OS=Mus musculus OX=10090 GN=Rab7a PE=1 SV=2	6	10	10	10	5	9	9	5	6	6	5	9	9	5	6	6	5	9	9	5	6	6	60.9	60.9	60.9	23.489	207	207;206;206;203;206;206	0	125.34	By MS/MS	By MS/MS	By MS/MS	By MS/MS	By MS/MS	By MS/MS	28	60.9	60.9	26.1	34.8	34.8
P51410;Q9SZX9;P49209	P51410	9;2;2	9;2;2	9;2;2	60S ribosomal protein L9	Rpl9	sp|P51410|RL9_MOUSE 60S ribosomal protein L9 OS=Mus musculus OX=10090 GN=Rpl9 PE=2 SV=2	3	9	9	9	7	9	9	7	6	6	7	9	9	7	6	6	7	9	9	7	6	6	39.6	39.6	39.6	21.881	192	192;194;194	0	145.22	By MS/MS	By MS/MS	By MS/MS	By MS/MS	By MS/MS	By MS/MS	38.5	39.6	39.6	38.5	31.2	28.6
P51660	P51660	6	6	6	Peroxisomal multifunctional enzyme type 2;(3R)-hydroxyacyl-CoA dehydrogenase;Enoyl-CoA hydratase 2	Hsd17b4	sp|P51660|DHB4_MOUSE Peroxisomal multifunctional enzyme type 2 OS=Mus musculus OX=10090 GN=Hsd17b4 PE=1 SV=3	1	6	6	6	0	0	0	4	4	5	0	0	0	4	4	5	0	0	0	4	4	5	9.9	9.9	9.9	79.481	735	735	0	37.164				By MS/MS	By MS/MS	By MS/MS	0	0	0	6.4	6.7	8.3
P51855	P51855	2	2	2	Glutathione synthetase	Gss	sp|P51855|GSHB_MOUSE Glutathione synthetase OS=Mus musculus OX=10090 GN=Gss PE=1 SV=1	1	2	2	2	1	0	0	1	2	2	1	0	0	1	2	2	1	0	0	1	2	2	4.4	4.4	4.4	52.246	474	474	0	11.708	By matching			By MS/MS	By MS/MS	By MS/MS	1.9	0	0	1.9	4.4	4.4
P51859	P51859	5	5	5	Hepatoma-derived growth factor	Hdgf	sp|P51859|HDGF_MOUSE Hepatoma-derived growth factor OS=Mus musculus OX=10090 GN=Hdgf PE=1 SV=2	1	5	5	5	1	2	1	2	5	5	1	2	1	2	5	5	1	2	1	2	5	5	30	30	30	26.268	237	237	0	31.642	By MS/MS	By MS/MS	By matching	By MS/MS	By MS/MS	By MS/MS	6.8	10.5	6.8	8	30	30
P51863	P51863	6	6	6	V-type proton ATPase subunit d 1	Atp6v0d1	sp|P51863|VA0D1_MOUSE V-type proton ATPase subunit d 1 OS=Mus musculus OX=10090 GN=Atp6v0d1 PE=1 SV=2	1	6	6	6	4	5	6	4	4	4	4	5	6	4	4	4	4	5	6	4	4	4	21.7	21.7	21.7	40.301	351	351	0	40.887	By MS/MS	By MS/MS	By MS/MS	By MS/MS	By MS/MS	By MS/MS	12	15.4	21.7	12	12	12
P51881	P51881	13	13	8	ADP/ATP translocase 2;ADP/ATP translocase 2, N-terminally processed	Slc25a5	sp|P51881|ADT2_MOUSE ADP/ATP translocase 2 OS=Mus musculus OX=10090 GN=Slc25a5 PE=1 SV=3	1	13	13	8	12	12	13	9	12	12	12	12	13	9	12	12	7	7	8	5	7	7	40.3	40.3	25.2	32.931	298	298	0	88.03	By MS/MS	By MS/MS	By MS/MS	By MS/MS	By MS/MS	By MS/MS	39.9	37.6	40.3	26.8	39.9	39.9
P51912	P51912	2	2	2	Neutral amino acid transporter B(0)	Slc1a5	sp|P51912|AAAT_MOUSE Neutral amino acid transporter B(0) OS=Mus musculus OX=10090 GN=Slc1a5 PE=1 SV=2	1	2	2	2	2	2	2	0	1	0	2	2	2	0	1	0	2	2	2	0	1	0	6	6	6	58.482	553	553	0	18.139	By MS/MS	By MS/MS	By MS/MS		By matching		6	6	6	0	2.4	0
P52293	P52293	5	5	5	Importin subunit alpha-1	Kpna2	sp|P52293|IMA1_MOUSE Importin subunit alpha-1 OS=Mus musculus OX=10090 GN=Kpna2 PE=1 SV=2	1	5	5	5	2	5	4	2	3	2	2	5	4	2	3	2	2	5	4	2	3	2	13.4	13.4	13.4	57.927	529	529	0	43.249	By MS/MS	By MS/MS	By MS/MS	By MS/MS	By MS/MS	By MS/MS	4.5	13.4	11.2	4.5	6.8	4.5
P52479	P52479	7	7	7	Ubiquitin carboxyl-terminal hydrolase 10	Usp10	sp|P52479|UBP10_MOUSE Ubiquitin carboxyl-terminal hydrolase 10 OS=Mus musculus OX=10090 GN=Usp10 PE=1 SV=3	1	7	7	7	6	7	7	1	4	4	6	7	7	1	4	4	6	7	7	1	4	4	12.6	12.6	12.6	87.021	792	792	0	47.758	By MS/MS	By MS/MS	By MS/MS	By MS/MS	By MS/MS	By MS/MS	9.7	12.6	12.6	1.8	5.6	6.4
P52480	P52480	12	12	4	Pyruvate kinase PKM	Pkm	sp|P52480|KPYM_MOUSE Pyruvate kinase PKM OS=Mus musculus OX=10090 GN=Pkm PE=1 SV=4	1	12	12	4	9	10	12	7	11	9	9	10	12	7	11	9	2	4	4	1	4	2	29.4	29.4	13.2	57.844	531	531	0	119.59	By MS/MS	By MS/MS	By MS/MS	By MS/MS	By MS/MS	By MS/MS	17.9	27.9	29.4	15.1	26.4	17.9
P52825	P52825	2	2	2	Carnitine O-palmitoyltransferase 2, mitochondrial	Cpt2	sp|P52825|CPT2_MOUSE Carnitine O-palmitoyltransferase 2, mitochondrial OS=Mus musculus OX=10090 GN=Cpt2 PE=1 SV=2	1	2	2	2	0	0	0	1	2	2	0	0	0	1	2	2	0	0	0	1	2	2	4	4	4	73.98	658	658	0	13.161				By MS/MS	By MS/MS	By MS/MS	0	0	0	2.3	4	4
P53026	P53026	11	11	10	60S ribosomal protein L10a	Rpl10a	sp|P53026|RL10A_MOUSE 60S ribosomal protein L10a OS=Mus musculus OX=10090 GN=Rpl10a PE=1 SV=3	1	11	11	10	9	8	11	8	10	9	9	8	11	8	10	9	8	8	10	8	9	8	33.6	33.6	30.4	24.916	217	217	0	229.28	By MS/MS	By MS/MS	By MS/MS	By MS/MS	By MS/MS	By MS/MS	27.6	24.4	33.6	24.4	33.6	27.6
P53569	P53569	2	2	2	CCAAT/enhancer-binding protein zeta	Cebpz	sp|P53569|CEBPZ_MOUSE CCAAT/enhancer-binding protein zeta OS=Mus musculus OX=10090 GN=Cebpz PE=1 SV=2	1	2	2	2	1	2	1	1	1	1	1	2	1	1	1	1	1	2	1	1	1	1	2.3	2.3	2.3	120.26	1052	1052	0	13.104	By matching	By MS/MS	By MS/MS	By MS/MS	By matching	By MS/MS	1.1	2.3	1.1	1.1	1.1	1.1
P53702	P53702	5	5	5	Cytochrome c-type heme lyase	Hccs	sp|P53702|CCHL_MOUSE Cytochrome c-type heme lyase OS=Mus musculus OX=10090 GN=Hccs PE=1 SV=2	1	5	5	5	3	4	5	2	3	3	3	4	5	2	3	3	3	4	5	2	3	3	28.7	28.7	28.7	30.977	272	272	0	30.425	By MS/MS	By MS/MS	By MS/MS	By MS/MS	By MS/MS	By MS/MS	13.6	24.6	28.7	9.6	13.6	13.6
P53994;P59279;Q38922;P92963;O23561	P53994;P59279;Q38922;P92963	5;4;3;3;2	5;4;3;3;2	5;4;3;3;2	Ras-related protein Rab-2A;Ras-related protein Rab-2B;Ras-related protein RABB1b;Ras-related protein RABB1c	Rab2a;Rab2b;RABB1B;RABB1C	sp|P53994|RAB2A_MOUSE Ras-related protein Rab-2A OS=Mus musculus OX=10090 GN=Rab2a PE=1 SV=1;sp|P59279|RAB2B_MOUSE Ras-related protein Rab-2B OS=Mus musculus OX=10090 GN=Rab2b PE=1 SV=1;sp|Q38922|RAB1B_ARATH Ras-related protein RABB1b OS=Arabidopsis thalia	5	5	5	5	3	5	5	3	3	3	3	5	5	3	3	3	3	5	5	3	3	3	29.7	29.7	29.7	23.547	212	212;216;211;211;205	0	43.611	By MS/MS	By MS/MS	By MS/MS	By MS/MS	By MS/MS	By MS/MS	17.9	29.7	29.7	17.9	17.9	17.9
P54071;Q9SRZ6;Q9SLK0	P54071	3;1;1	3;1;1	3;1;1	Isocitrate dehydrogenase [NADP], mitochondrial	Idh2	sp|P54071|IDHP_MOUSE Isocitrate dehydrogenase [NADP], mitochondrial OS=Mus musculus OX=10090 GN=Idh2 PE=1 SV=3	3	3	3	3	0	0	1	2	3	3	0	0	1	2	3	3	0	0	1	2	3	3	8.2	8.2	8.2	50.906	452	452;410;416	0	19.525			By matching	By MS/MS	By MS/MS	By MS/MS	0	0	2.9	5.8	8.2	8.2
P54116	P54116	2	2	2	Erythrocyte band 7 integral membrane protein	Stom	sp|P54116|STOM_MOUSE Erythrocyte band 7 integral membrane protein OS=Mus musculus OX=10090 GN=Stom PE=1 SV=3	1	2	2	2	2	2	2	1	2	2	2	2	2	1	2	2	2	2	2	1	2	2	9.2	9.2	9.2	31.375	284	284	0	13.612	By matching	By MS/MS	By MS/MS	By matching	By MS/MS	By MS/MS	9.2	9.2	9.2	4.2	9.2	9.2
P54227	P54227	3	3	2	Stathmin	Stmn1	sp|P54227|STMN1_MOUSE Stathmin OS=Mus musculus OX=10090 GN=Stmn1 PE=1 SV=2	1	3	3	2	1	0	0	2	3	2	1	0	0	2	3	2	0	0	0	2	2	1	15.4	15.4	9.4	17.274	149	149	0	17.59	By matching			By MS/MS	By MS/MS	By MS/MS	6	0	0	9.4	15.4	14.1
P54276	P54276	13	13	13	DNA mismatch repair protein Msh6	Msh6	sp|P54276|MSH6_MOUSE DNA mismatch repair protein Msh6 OS=Mus musculus OX=10090 GN=Msh6 PE=1 SV=3	1	13	13	13	8	7	8	8	9	12	8	7	8	8	9	12	8	7	8	8	9	12	12.1	12.1	12.1	151.08	1358	1358	0	91.614	By MS/MS	By MS/MS	By MS/MS	By MS/MS	By MS/MS	By MS/MS	7.7	6.5	7.8	7.7	8.8	11
P54728;P54726	P54728;P54726	2;1	2;1	2;1	UV excision repair protein RAD23 homolog B;UV excision repair protein RAD23 homolog A	Rad23b;Rad23a	sp|P54728|RD23B_MOUSE UV excision repair protein RAD23 homolog B OS=Mus musculus OX=10090 GN=Rad23b PE=1 SV=2;sp|P54726|RD23A_MOUSE UV excision repair protein RAD23 homolog A OS=Mus musculus OX=10090 GN=Rad23a PE=1 SV=2	2	2	2	2	0	1	0	1	2	2	0	1	0	1	2	2	0	1	0	1	2	2	5.3	5.3	5.3	43.512	416	416;363	0	12.179		By matching		By matching	By MS/MS	By MS/MS	0	3.1	0	3.1	5.3	5.3
P54822	P54822	2	2	2	Adenylosuccinate lyase	Adsl	sp|P54822|PUR8_MOUSE Adenylosuccinate lyase OS=Mus musculus OX=10090 GN=Adsl PE=1 SV=2	1	2	2	2	0	0	0	1	2	2	0	0	0	1	2	2	0	0	0	1	2	2	4.5	4.5	4.5	54.866	484	484	0	12.551				By matching	By MS/MS	By MS/MS	0	0	0	2.3	4.5	4.5
P54823	P54823	10	10	10	Probable ATP-dependent RNA helicase DDX6	Ddx6	sp|P54823|DDX6_MOUSE Probable ATP-dependent RNA helicase DDX6 OS=Mus musculus OX=10090 GN=Ddx6 PE=1 SV=1	1	10	10	10	10	9	9	6	9	9	10	9	9	6	9	9	10	9	9	6	9	9	28.8	28.8	28.8	54.191	483	483	0	158.47	By MS/MS	By MS/MS	By MS/MS	By MS/MS	By MS/MS	By MS/MS	28.8	25.9	24.6	15.3	26.5	25.7
Q01853;P55072	Q01853;P55072	27;27	27;27	23;23	Transitional endoplasmic reticulum ATPase	Vcp;VCP	sp|Q01853|TERA_MOUSE Transitional endoplasmic reticulum ATPase OS=Mus musculus OX=10090 GN=Vcp PE=1 SV=4;sp|P55072|TERA_HUMAN Transitional endoplasmic reticulum ATPase OS=Homo sapiens OX=9606 GN=VCP PE=1 SV=4	2	27	27	23	20	24	23	19	20	23	20	24	23	19	20	23	17	21	20	16	17	19	44.4	44.4	38.3	89.321	806	806;806	0	323.31	By MS/MS	By MS/MS	By MS/MS	By MS/MS	By MS/MS	By MS/MS	30.5	39	39.5	26.6	30.1	34.2
P55096	P55096	9	9	9	ATP-binding cassette sub-family D member 3	Abcd3	sp|P55096|ABCD3_MOUSE ATP-binding cassette sub-family D member 3 OS=Mus musculus OX=10090 GN=Abcd3 PE=1 SV=2	1	9	9	9	5	9	8	2	2	3	5	9	8	2	2	3	5	9	8	2	2	3	18.8	18.8	18.8	75.474	659	659	0	81.609	By MS/MS	By MS/MS	By MS/MS	By MS/MS	By MS/MS	By MS/MS	8	18.8	16.8	3.2	3.2	4.9
P55264;Q64640;P55262;P55263	P55264;Q64640	3;2;1;1	3;2;1;1	3;2;1;1	Adenosine kinase	Adk	sp|P55264|ADK_MOUSE Adenosine kinase OS=Mus musculus OX=10090 GN=Adk PE=1 SV=2;sp|Q64640|ADK_RAT Adenosine kinase OS=Rattus norvegicus OX=10116 GN=Adk PE=1 SV=3	4	3	3	3	0	0	0	2	3	3	0	0	0	2	3	3	0	0	0	2	3	3	8.9	8.9	8.9	40.148	361	361;361;361;362	0	17.983				By MS/MS	By MS/MS	By MS/MS	0	0	0	5.8	8.9	8.9
P55302	P55302	2	2	2	Alpha-2-macroglobulin receptor-associated protein	Lrpap1	sp|P55302|AMRP_MOUSE Alpha-2-macroglobulin receptor-associated protein OS=Mus musculus OX=10090 GN=Lrpap1 PE=1 SV=1	1	2	2	2	0	0	0	0	2	2	0	0	0	0	2	2	0	0	0	0	2	2	6.1	6.1	6.1	42.215	360	360	0	11.342					By MS/MS	By MS/MS	0	0	0	0	6.1	6.1
P56135	P56135	4	4	4	ATP synthase subunit f, mitochondrial	Atp5j2	sp|P56135|ATPK_MOUSE ATP synthase subunit f, mitochondrial OS=Mus musculus OX=10090 GN=Atp5mf PE=1 SV=3	1	4	4	4	4	3	4	3	4	4	4	3	4	3	4	4	4	3	4	3	4	4	36.4	36.4	36.4	10.344	88	88	0	25.386	By MS/MS	By MS/MS	By MS/MS	By MS/MS	By MS/MS	By MS/MS	36.4	36.4	36.4	36.4	36.4	36.4
P56391	P56391	3	3	3	Cytochrome c oxidase subunit 6B1	Cox6b1	sp|P56391|CX6B1_MOUSE Cytochrome c oxidase subunit 6B1 OS=Mus musculus OX=10090 GN=Cox6b1 PE=1 SV=2	1	3	3	3	3	3	2	2	2	1	3	3	2	2	2	1	3	3	2	2	2	1	27.9	27.9	27.9	10.071	86	86	0	19.292	By MS/MS	By MS/MS	By MS/MS	By MS/MS	By MS/MS	By matching	27.9	27.9	26.7	11.6	11.6	10.5
P56395	P56395	3	3	3	Cytochrome b5	Cyb5a	sp|P56395|CYB5_MOUSE Cytochrome b5 OS=Mus musculus OX=10090 GN=Cyb5a PE=1 SV=2	1	3	3	3	3	2	3	3	3	3	3	2	3	3	3	3	3	2	3	3	3	3	34.3	34.3	34.3	15.241	134	134	0	24.681	By MS/MS	By MS/MS	By MS/MS	By MS/MS	By MS/MS	By MS/MS	34.3	18.7	34.3	34.3	34.3	34.3
P56399	P56399	6	6	6	Ubiquitin carboxyl-terminal hydrolase 5	Usp5	sp|P56399|UBP5_MOUSE Ubiquitin carboxyl-terminal hydrolase 5 OS=Mus musculus OX=10090 GN=Usp5 PE=1 SV=1	1	6	6	6	3	1	2	5	4	6	3	1	2	5	4	6	3	1	2	5	4	6	9	9	9	95.832	858	858	0	38.316	By MS/MS	By MS/MS	By MS/MS	By MS/MS	By MS/MS	By MS/MS	4.5	1.3	3.1	7.6	6.5	9
P56480;P19366	P56480	18;1	18;1	16;1	ATP synthase subunit beta, mitochondrial	Atp5b	sp|P56480|ATPB_MOUSE ATP synthase subunit beta, mitochondrial OS=Mus musculus OX=10090 GN=Atp5f1b PE=1 SV=2	2	18	18	16	14	16	16	8	17	13	14	16	16	8	17	13	13	14	14	7	16	12	45.7	45.7	41	56.3	529	529;498	0	323.31	By MS/MS	By MS/MS	By MS/MS	By MS/MS	By MS/MS	By MS/MS	37.4	40.3	40.3	20.2	43.3	34
P56959	P56959	5	5	5	RNA-binding protein FUS	Fus	sp|P56959|FUS_MOUSE RNA-binding protein FUS OS=Mus musculus OX=10090 GN=Fus PE=1 SV=1	1	5	5	5	3	2	3	4	5	5	3	2	3	4	5	5	3	2	3	4	5	5	12.9	12.9	12.9	52.673	518	518	0	34.842	By MS/MS	By matching	By MS/MS	By MS/MS	By MS/MS	By MS/MS	6	3.3	6	11.4	12.9	12.9
P57759	P57759	2	2	2	Endoplasmic reticulum resident protein 29	Erp29	sp|P57759|ERP29_MOUSE Endoplasmic reticulum resident protein 29 OS=Mus musculus OX=10090 GN=Erp29 PE=1 SV=2	1	2	2	2	1	0	0	2	1	1	1	0	0	2	1	1	1	0	0	2	1	1	10.3	10.3	10.3	28.823	262	262	0	16.368	By MS/MS			By MS/MS	By MS/MS	By MS/MS	4.6	0	0	10.3	5.7	5.7
P57776	P57776	5	5	5	Elongation factor 1-delta	Eef1d	sp|P57776|EF1D_MOUSE Elongation factor 1-delta OS=Mus musculus OX=10090 GN=Eef1d PE=1 SV=3	1	5	5	5	4	4	5	2	4	3	4	4	5	2	4	3	4	4	5	2	4	3	24.9	24.9	24.9	31.293	281	281	0	35.204	By MS/MS	By MS/MS	By MS/MS	By MS/MS	By MS/MS	By MS/MS	21.7	21.7	24.9	12.8	21.7	17.1
P57780;Q9JI91;O88990	P57780	9;2;2	9;2;2	6;0;0	Alpha-actinin-4	Actn4	sp|P57780|ACTN4_MOUSE Alpha-actinin-4 OS=Mus musculus OX=10090 GN=Actn4 PE=1 SV=1	3	9	9	6	0	1	0	6	3	9	0	1	0	6	3	9	0	0	0	3	2	6	13.3	13.3	9.3	104.98	912	912;894;900	0	65.703		By matching		By MS/MS	By matching	By MS/MS	0	1.5	0	8.8	5.2	13.3
P57784	P57784	8	8	8	U2 small nuclear ribonucleoprotein A	Snrpa1	sp|P57784|RU2A_MOUSE U2 small nuclear ribonucleoprotein A OS=Mus musculus OX=10090 GN=Snrpa1 PE=1 SV=2	1	8	8	8	5	6	7	4	7	6	5	6	7	4	7	6	5	6	7	4	7	6	32.9	32.9	32.9	28.357	255	255	0	62.147	By MS/MS	By MS/MS	By MS/MS	By MS/MS	By MS/MS	By MS/MS	16.9	23.5	28.2	13.3	28.2	21.6
P58044	P58044	2	2	2	Isopentenyl-diphosphate Delta-isomerase 1	Idi1	sp|P58044|IDI1_MOUSE Isopentenyl-diphosphate Delta-isomerase 1 OS=Mus musculus OX=10090 GN=Idi1 PE=1 SV=1	1	2	2	2	0	0	0	1	2	2	0	0	0	1	2	2	0	0	0	1	2	2	10.6	10.6	10.6	26.289	227	227	0	12.076				By matching	By MS/MS	By MS/MS	0	0	0	5.3	10.6	10.6
P58252;P13639;Q9ASR1	P58252;P13639	32;29;3	32;29;3	31;28;3	Elongation factor 2	Eef2;EEF2	sp|P58252|EF2_MOUSE Elongation factor 2 OS=Mus musculus OX=10090 GN=Eef2 PE=1 SV=2;sp|P13639|EF2_HUMAN Elongation factor 2 OS=Homo sapiens OX=9606 GN=EEF2 PE=1 SV=4	3	32	32	31	17	22	19	25	29	30	17	22	19	25	29	30	17	22	19	24	28	29	37.1	37.1	35.9	95.313	858	858;858;843	0	294.44	By MS/MS	By MS/MS	By MS/MS	By MS/MS	By MS/MS	By MS/MS	21.1	27.3	24.2	28.4	34.4	34.4
P58389	P58389	2	2	2	Serine/threonine-protein phosphatase 2A activator	Ppp2r4	sp|P58389|PTPA_MOUSE Serine/threonine-protein phosphatase 2A activator OS=Mus musculus OX=10090 GN=Ptpa PE=1 SV=1	1	2	2	2	0	0	0	0	1	2	0	0	0	0	1	2	0	0	0	0	1	2	8	8	8	36.71	323	323	0.0007722	10.965					By MS/MS	By MS/MS	0	0	0	0	4	8
P58501	P58501	6	6	6	PAX3- and PAX7-binding protein 1	Paxbp1	sp|P58501|PAXB1_MOUSE PAX3- and PAX7-binding protein 1 OS=Mus musculus OX=10090 GN=Paxbp1 PE=1 SV=3	1	6	6	6	4	6	6	2	3	5	4	6	6	2	3	5	4	6	6	2	3	5	8.2	8.2	8.2	104.83	919	919	0	37.2	By MS/MS	By MS/MS	By MS/MS	By MS/MS	By MS/MS	By MS/MS	4.9	8.2	8.2	1.8	3.8	6.2
P58871	P58871	8	8	8	182 kDa tankyrase-1-binding protein	Tnks1bp1	sp|P58871|TB182_MOUSE 182 kDa tankyrase-1-binding protein OS=Mus musculus OX=10090 GN=Tnks1bp1 PE=1 SV=2	1	8	8	8	7	8	6	0	2	6	7	8	6	0	2	6	7	8	6	0	2	6	8.1	8.1	8.1	181.82	1720	1720	0	55.429	By MS/MS	By MS/MS	By MS/MS		By matching	By MS/MS	7	8.1	6.4	0	2	5.8
P59017	P59017	2	2	2	Bcl-2-like protein 13	Bcl2l13	sp|P59017|B2L13_MOUSE Bcl-2-like protein 13 OS=Mus musculus OX=10090 GN=Bcl2l13 PE=1 SV=2	1	2	2	2	1	2	2	1	2	1	1	2	2	1	2	1	1	2	2	1	2	1	7.1	7.1	7.1	46.719	434	434	0	12.877	By MS/MS	By MS/MS	By MS/MS	By MS/MS	By MS/MS	By MS/MS	3.7	7.1	7.1	3.5	7.1	3.7
P59326	P59326	6	2	2	YTH domain-containing family protein 1	Ythdf1	sp|P59326|YTHD1_MOUSE YTH domain-containing family protein 1 OS=Mus musculus OX=10090 GN=Ythdf1 PE=1 SV=1	1	6	2	2	6	5	5	3	3	5	2	2	2	0	0	2	2	2	2	0	0	2	13.1	5.4	5.4	60.878	559	559	0	16.694	By MS/MS	By MS/MS	By MS/MS	By matching	By matching	By MS/MS	13.1	11.1	11.1	5.7	5.7	11.1
P59708	P59708	2	2	2	Splicing factor 3B subunit 6	Sf3b6	sp|P59708|SF3B6_MOUSE Splicing factor 3B subunit 6 OS=Mus musculus OX=10090 GN=Sf3b6 PE=1 SV=1	1	2	2	2	2	2	2	0	1	1	2	2	2	0	1	1	2	2	2	0	1	1	20.8	20.8	20.8	14.585	125	125	0	15.736	By MS/MS	By MS/MS	By MS/MS		By MS/MS	By MS/MS	20.8	20.8	20.8	0	9.6	9.6
P59999	P59999	3	3	3	Actin-related protein 2/3 complex subunit 4	Arpc4	sp|P59999|ARPC4_MOUSE Actin-related protein 2/3 complex subunit 4 OS=Mus musculus OX=10090 GN=Arpc4 PE=1 SV=3	1	3	3	3	3	3	3	3	3	3	3	3	3	3	3	3	3	3	3	3	3	3	18.5	18.5	18.5	19.667	168	168	0	17.648	By MS/MS	By MS/MS	By MS/MS	By MS/MS	By MS/MS	By MS/MS	18.5	18.5	18.5	18.5	18.5	18.5
P60122	P60122	12	12	12	RuvB-like 1	Ruvbl1	sp|P60122|RUVB1_MOUSE RuvB-like 1 OS=Mus musculus OX=10090 GN=Ruvbl1 PE=1 SV=1	2	12	12	12	12	10	11	3	11	6	12	10	11	3	11	6	12	10	11	3	11	6	38.8	38.8	38.8	50.213	456	456;456	0	122.38	By MS/MS	By MS/MS	By MS/MS	By MS/MS	By MS/MS	By MS/MS	38.8	32.7	35.1	7.5	35.1	18
P60229;Q9C5Z3	P60229	12;1	12;1	12;1	Eukaryotic translation initiation factor 3 subunit E	EIF3E;Eif3e	sp|P60229|EIF3E_MOUSE Eukaryotic translation initiation factor 3 subunit E OS=Mus musculus OX=10090 GN=Eif3e PE=1 SV=1	3	12	12	12	11	9	10	7	12	11	11	9	10	7	12	11	11	9	10	7	12	11	29	29	29	52.22	445	445;445;441	0	78.983	By MS/MS	By MS/MS	By MS/MS	By MS/MS	By MS/MS	By MS/MS	25.8	22.9	23.4	17.5	29	29
P60335;P57722;P57724	P60335	8;3;1	8;3;1	5;0;0	Poly(rC)-binding protein 1	Pcbp1	sp|P60335|PCBP1_MOUSE Poly(rC)-binding protein 1 OS=Mus musculus OX=10090 GN=Pcbp1 PE=1 SV=1	3	8	8	5	8	7	7	7	8	8	8	7	7	7	8	8	5	5	4	4	5	5	32.6	32.6	21.6	37.497	356	356;371;403	0	73.849	By MS/MS	By MS/MS	By MS/MS	By MS/MS	By MS/MS	By MS/MS	32.6	30.3	26.1	26.1	32.6	32.6
P60710;P60709;P53496;P53497;P53494;P53492;P0CJ47;P0CJ46;Q96293;Q96292;Q8RYC2	P60710;P60709	19;19;6;6;6;5;5;5;3;3;2	19;19;6;6;6;5;5;5;3;3;2	2;2;0;0;0;0;0;0;0;0;0	Actin, cytoplasmic 1;Actin, cytoplasmic 1, N-terminally processed	Actb;ACTB	sp|P60710|ACTB_MOUSE Actin, cytoplasmic 1 OS=Mus musculus OX=10090 GN=Actb PE=1 SV=1;sp|P60709|ACTB_HUMAN Actin, cytoplasmic 1 OS=Homo sapiens OX=9606 GN=ACTB PE=1 SV=1	12	19	19	2	17	19	18	14	17	16	17	19	18	14	17	16	2	2	1	1	2	1	63.7	63.7	4.8	41.736	375	375;375;375;377;377;377;377;377;377;377;377;378	0	323.31	By MS/MS	By MS/MS	By MS/MS	By MS/MS	By MS/MS	By MS/MS	49.6	63.7	63.5	44.8	49.6	49.3
P60843;P10630;Q02748	P60843;P10630	12;6;1	10;4;1	8;2;0	Eukaryotic initiation factor 4A-I;Eukaryotic initiation factor 4A-II;Eukaryotic initiation factor 4A-II, N-terminally processed	Eif4a1;Eif4a2	sp|P60843|IF4A1_MOUSE Eukaryotic initiation factor 4A-I OS=Mus musculus OX=10090 GN=Eif4a1 PE=1 SV=1;sp|P10630|IF4A2_MOUSE Eukaryotic initiation factor 4A-II OS=Mus musculus OX=10090 GN=Eif4a2 PE=1 SV=2	3	12	10	8	11	10	10	10	12	12	9	8	8	8	10	10	7	6	6	6	8	8	30.3	24.4	18.7	46.153	406	406;407;403	0	94.362	By MS/MS	By MS/MS	By MS/MS	By MS/MS	By MS/MS	By MS/MS	30.3	26.8	26.8	29.3	30.3	30.3
P60867	P60867	5	5	5	40S ribosomal protein S20	Rps20	sp|P60867|RS20_MOUSE 40S ribosomal protein S20 OS=Mus musculus OX=10090 GN=Rps20 PE=1 SV=1	1	5	5	5	5	5	5	5	5	5	5	5	5	5	5	5	5	5	5	5	5	5	29.4	29.4	29.4	13.373	119	119	0	92.572	By MS/MS	By MS/MS	By MS/MS	By MS/MS	By MS/MS	By MS/MS	29.4	29.4	29.4	29.4	29.4	29.4
P61027	P61027	3	2	2	Ras-related protein Rab-10	Rab10	sp|P61027|RAB10_MOUSE Ras-related protein Rab-10 OS=Mus musculus OX=10090 GN=Rab10 PE=1 SV=1	1	3	2	2	2	3	3	2	2	2	1	2	2	1	1	1	1	2	2	1	1	1	16	10.5	10.5	22.541	200	200	0	15.384	By matching	By MS/MS	By MS/MS	By MS/MS	By matching	By MS/MS	10.5	16	16	10.5	10.5	10.5
P61089;Q9FZ48;Q94A97;Q9CQ37	P61089	4;1;1;1	4;1;1;1	4;1;1;1	Ubiquitin-conjugating enzyme E2 N	Ube2n	sp|P61089|UBE2N_MOUSE Ubiquitin-conjugating enzyme E2 N OS=Mus musculus OX=10090 GN=Ube2n PE=1 SV=1	4	4	4	4	1	1	2	3	3	3	1	1	2	3	3	3	1	1	2	3	3	3	42.1	42.1	42.1	17.138	152	152;153;153;204	0	24.002	By MS/MS	By MS/MS	By MS/MS	By MS/MS	By MS/MS	By MS/MS	23.7	6.6	11.2	18.4	18.4	18.4
P61161	P61161	4	4	4	Actin-related protein 2	Actr2	sp|P61161|ARP2_MOUSE Actin-related protein 2 OS=Mus musculus OX=10090 GN=Actr2 PE=1 SV=1	1	4	4	4	2	2	1	2	4	4	2	2	1	2	4	4	2	2	1	2	4	4	12.9	12.9	12.9	44.76	394	394	0	25.004	By MS/MS	By matching	By matching	By MS/MS	By MS/MS	By MS/MS	6.1	6.1	3	6.1	12.9	12.9
P84078;P61205;Q8BSL7;Q9LQC8;P36397;P0DH91;P84084;P61750	P84078;P61205;Q8BSL7;Q9LQC8;P36397;P0DH91	5;5;4;4;4;4;2;1	5;5;4;4;4;4;2;1	5;5;4;4;4;4;2;1	ADP-ribosylation factor 1;ADP-ribosylation factor 3;ADP-ribosylation factor 2;ADP-ribosylation factor 2-A;ADP-ribosylation factor 2-B	Arf1;Arf3;Arf2;ARF2-A;ARF1;ARF2-B	sp|P84078|ARF1_MOUSE ADP-ribosylation factor 1 OS=Mus musculus OX=10090 GN=Arf1 PE=1 SV=2;sp|P61205|ARF3_MOUSE ADP-ribosylation factor 3 OS=Mus musculus OX=10090 GN=Arf3 PE=2 SV=2;sp|Q8BSL7|ARF2_MOUSE ADP-ribosylation factor 2 OS=Mus musculus OX=10090 GN=A	8	5	5	5	4	5	5	4	5	5	4	5	5	4	5	5	4	5	5	4	5	5	32	32	32	20.697	181	181;181;181;181;181;181;180;180	0	33.986	By MS/MS	By MS/MS	By MS/MS	By MS/MS	By MS/MS	By MS/MS	24.3	32	32	24.3	32	32
P61222	P61222	8	8	8	ATP-binding cassette sub-family E member 1	Abce1	sp|P61222|ABCE1_MOUSE ATP-binding cassette sub-family E member 1 OS=Mus musculus OX=10090 GN=Abce1 PE=1 SV=1	1	8	8	8	6	6	6	5	7	5	6	6	6	5	7	5	6	6	6	5	7	5	19.4	19.4	19.4	67.314	599	599	0	56.341	By MS/MS	By MS/MS	By MS/MS	By MS/MS	By MS/MS	By MS/MS	14.9	14.9	14.4	10.7	16.5	12.4
P61226	P61226	2	2	2	Ras-related protein Rap-2b	Rap2b	sp|P61226|RAP2B_MOUSE Ras-related protein Rap-2b OS=Mus musculus OX=10090 GN=Rap2b PE=1 SV=1	1	2	2	2	0	1	1	0	1	1	0	1	1	0	1	1	0	1	1	0	1	1	15.3	15.3	15.3	20.504	183	183	0	12.351		By MS/MS	By MS/MS		By MS/MS	By MS/MS	0	8.7	6.6	0	8.7	8.7
P61255;Q9FJX2	P61255	13;2	13;2	13;2	60S ribosomal protein L26	Rpl26	sp|P61255|RL26_MOUSE 60S ribosomal protein L26 OS=Mus musculus OX=10090 GN=Rpl26 PE=1 SV=1	2	13	13	13	13	13	12	13	13	13	13	13	12	13	13	13	13	13	12	13	13	13	47.6	47.6	47.6	17.258	145	145;146	0	164.58	By MS/MS	By MS/MS	By MS/MS	By MS/MS	By MS/MS	By MS/MS	47.6	47.6	47.6	47.6	47.6	47.6
P61327;Q9CQL1	P61327;Q9CQL1	6;5	6;5	6;5	Protein mago nashi homolog;Protein mago nashi homolog 2	Magoh;Magohb	sp|P61327|MGN_MOUSE Protein mago nashi homolog OS=Mus musculus OX=10090 GN=Magoh PE=2 SV=1;sp|Q9CQL1|MGN2_MOUSE Protein mago nashi homolog 2 OS=Mus musculus OX=10090 GN=Magohb PE=2 SV=1	2	6	6	6	5	5	6	4	5	5	5	5	6	4	5	5	5	5	6	4	5	5	39	39	39	17.163	146	146;146	0	97.59	By MS/MS	By MS/MS	By MS/MS	By MS/MS	By MS/MS	By MS/MS	39	39	39	25.3	39	39
P61358	P61358	11	11	11	60S ribosomal protein L27	Rpl27	sp|P61358|RL27_MOUSE 60S ribosomal protein L27 OS=Mus musculus OX=10090 GN=Rpl27 PE=1 SV=2	1	11	11	11	9	10	11	9	10	10	9	10	11	9	10	10	9	10	11	9	10	10	49.3	49.3	49.3	15.798	136	136	0	289.92	By MS/MS	By MS/MS	By MS/MS	By MS/MS	By MS/MS	By MS/MS	49.3	49.3	49.3	47.1	49.3	49.3
P83882	P83882	9	9	9	60S ribosomal protein L36a	Rpl36a	sp|P83882|RL36A_MOUSE 60S ribosomal protein L36a OS=Mus musculus OX=10090 GN=Rpl36a PE=3 SV=2	2	9	9	9	9	9	9	8	8	9	9	9	9	8	8	9	9	9	9	8	8	9	47.2	47.2	47.2	12.528	106	106;106	0	72.444	By MS/MS	By MS/MS	By MS/MS	By MS/MS	By MS/MS	By MS/MS	47.2	47.2	47.2	47.2	47.2	47.2
P61514;Q9SRK6;Q8RXU5	P61514	7;1;1	7;1;1	7;1;1	60S ribosomal protein L37a	Rpl37a	sp|P61514|RL37A_MOUSE 60S ribosomal protein L37a OS=Mus musculus OX=10090 GN=Rpl37a PE=1 SV=2	3	7	7	7	7	7	7	7	7	7	7	7	7	7	7	7	7	7	7	7	7	7	66.3	66.3	66.3	10.275	92	92;92;92	0	149.87	By MS/MS	By MS/MS	By MS/MS	By MS/MS	By MS/MS	By MS/MS	66.3	66.3	66.3	66.3	66.3	66.3
P61620;Q9JLR1	P61620;Q9JLR1	4;2	4;2	4;2	Protein transport protein Sec61 subunit alpha isoform 1;Protein transport protein Sec61 subunit alpha isoform 2	Sec61a1;Sec61a2	sp|P61620|S61A1_MOUSE Protein transport protein Sec61 subunit alpha isoform 1 OS=Mus musculus OX=10090 GN=Sec61a1 PE=1 SV=2;sp|Q9JLR1|S61A2_MOUSE Protein transport protein Sec61 subunit alpha isoform 2 OS=Mus musculus OX=10090 GN=Sec61a2 PE=2 SV=3	2	4	4	4	3	4	4	3	4	3	3	4	4	3	4	3	3	4	4	3	4	3	8.8	8.8	8.8	52.264	476	476;476	0	23.646	By MS/MS	By MS/MS	By MS/MS	By MS/MS	By MS/MS	By MS/MS	6.1	8.8	8.8	6.1	8.8	6.1
P61804	P61804	4	4	4	Dolichyl-diphosphooligosaccharide--protein glycosyltransferase subunit DAD1	Dad1	sp|P61804|DAD1_MOUSE Dolichyl-diphosphooligosaccharide--protein glycosyltransferase subunit DAD1 OS=Mus musculus OX=10090 GN=Dad1 PE=1 SV=3	1	4	4	4	3	3	3	3	3	2	3	3	3	3	3	2	3	3	3	3	3	2	35.4	35.4	35.4	12.497	113	113	0	28.637	By MS/MS	By MS/MS	By MS/MS	By MS/MS	By MS/MS	By MS/MS	26.5	28.3	28.3	28.3	28.3	19.5
P61965;Q9M2Z2	P61965;Q9M2Z2	2;1	2;1	2;1	WD repeat-containing protein 5;COMPASS-like H3K4 histone methylase component WDR5A	Wdr5;WDR5A	sp|P61965|WDR5_MOUSE WD repeat-containing protein 5 OS=Mus musculus OX=10090 GN=Wdr5 PE=1 SV=1;sp|Q9M2Z2|WDR5A_ARATH COMPASS-like H3K4 histone methylase component WDR5A OS=Arabidopsis thaliana OX=3702 GN=WDR5A PE=1 SV=1	2	2	2	2	1	2	2	1	1	1	1	2	2	1	1	1	1	2	2	1	1	1	8.7	8.7	8.7	36.588	334	334;317	0	14.013	By MS/MS	By MS/MS	By MS/MS	By MS/MS	By MS/MS	By MS/MS	4.2	8.7	8.7	4.2	4.2	4.2
P61971	P61971	2	2	2	Nuclear transport factor 2	Nutf2	sp|P61971|NTF2_MOUSE Nuclear transport factor 2 OS=Mus musculus OX=10090 GN=Nutf2 PE=1 SV=1	1	2	2	2	0	0	0	0	1	2	0	0	0	0	1	2	0	0	0	0	1	2	16.5	16.5	16.5	14.478	127	127	0	11.862					By MS/MS	By MS/MS	0	0	0	0	5.5	16.5
P61979	P61979	11	11	11	Heterogeneous nuclear ribonucleoprotein K	Hnrnpk	sp|P61979|HNRPK_MOUSE Heterogeneous nuclear ribonucleoprotein K OS=Mus musculus OX=10090 GN=Hnrnpk PE=1 SV=1	1	11	11	11	9	8	9	9	11	11	9	8	9	9	11	11	9	8	9	9	11	11	27.4	27.4	27.4	50.976	463	463	0	88.84	By MS/MS	By MS/MS	By MS/MS	By MS/MS	By MS/MS	By MS/MS	22.9	21	22.9	22	27.4	27.4
P61982	P61982	7	4	4	14-3-3 protein gamma;14-3-3 protein gamma, N-terminally processed	Ywhag	sp|P61982|1433G_MOUSE 14-3-3 protein gamma OS=Mus musculus OX=10090 GN=Ywhag PE=1 SV=2	1	7	4	4	5	5	6	5	5	6	2	2	3	2	2	3	2	2	3	2	2	3	32	21.1	21.1	28.302	247	247	0	53.905	By MS/MS	By MS/MS	By MS/MS	By MS/MS	By MS/MS	By MS/MS	20.6	24.3	28.3	20.6	20.6	24.3
P62082	P62082	13	13	13	40S ribosomal protein S7	Rps7	sp|P62082|RS7_MOUSE 40S ribosomal protein S7 OS=Mus musculus OX=10090 GN=Rps7 PE=2 SV=1	1	13	13	13	11	13	13	10	11	12	11	13	13	10	11	12	11	13	13	10	11	12	53.6	53.6	53.6	22.127	194	194	0	111.98	By MS/MS	By MS/MS	By MS/MS	By MS/MS	By MS/MS	By MS/MS	37.6	53.6	53.6	36.1	36.6	42.3
P62141;P48485;P48482;P30366	P62141	4;1;1;1	4;1;1;1	1;0;0;0	Serine/threonine-protein phosphatase PP1-beta catalytic subunit	Ppp1cb	sp|P62141|PP1B_MOUSE Serine/threonine-protein phosphatase PP1-beta catalytic subunit OS=Mus musculus OX=10090 GN=Ppp1cb PE=1 SV=3	4	4	4	1	3	4	4	0	2	3	3	4	4	0	2	3	1	1	1	0	0	1	17.1	17.1	4	37.186	327	327;312;312;318	0	33.808	By MS/MS	By MS/MS	By MS/MS		By MS/MS	By MS/MS	11.6	17.1	17.1	0	7.6	11.6
P62192;P48601	P62192;P48601	4;2	4;2	4;2	26S protease regulatory subunit 4	Psmc1;Rpt2	sp|P62192|PRS4_MOUSE 26S proteasome regulatory subunit 4 OS=Mus musculus OX=10090 GN=Psmc1 PE=1 SV=1;sp|P48601|PRS4_DROME 26S proteasome regulatory subunit 4 OS=Drosophila melanogaster OX=7227 GN=Rpt2 PE=1 SV=2	2	4	4	4	3	3	4	2	3	3	3	3	4	2	3	3	3	3	4	2	3	3	15	15	15	49.184	440	440;439	0	31.365	By MS/MS	By MS/MS	By MS/MS	By MS/MS	By MS/MS	By MS/MS	10.2	10.2	15	5.7	10.2	10.2
P62196;Q9SEI3;Q9MAK9;Q9SEI4;Q9C5U3;Q94BQ2	P62196	5;1;1;1;1;1	5;1;1;1;1;1	4;0;0;0;0;0	26S protease regulatory subunit 8	Psmc5	sp|P62196|PRS8_MOUSE 26S proteasome regulatory subunit 8 OS=Mus musculus OX=10090 GN=Psmc5 PE=1 SV=1	6	5	5	4	4	5	5	2	4	4	4	5	5	2	4	4	3	4	4	1	3	3	17.2	17.2	14.3	45.626	406	406;399;399;408;419;419	0	38.697	By MS/MS	By MS/MS	By MS/MS	By MS/MS	By MS/MS	By MS/MS	12.8	17.2	17.2	6.2	12.8	12.8
P62242;Q9FIF3	P62242	13;2	13;2	13;2	40S ribosomal protein S8	Rps8	sp|P62242|RS8_MOUSE 40S ribosomal protein S8 OS=Mus musculus OX=10090 GN=Rps8 PE=1 SV=2	2	13	13	13	13	13	13	12	13	13	13	13	13	12	13	13	13	13	13	12	13	13	58.7	58.7	58.7	24.205	208	208;210	0	323.31	By MS/MS	By MS/MS	By MS/MS	By MS/MS	By MS/MS	By MS/MS	58.7	58.7	58.7	55.3	58.7	58.7
P62245;Q9LX88;P42798	P62245	9;2;1	9;2;1	9;2;1	40S ribosomal protein S15a	Rps15a	sp|P62245|RS15A_MOUSE 40S ribosomal protein S15a OS=Mus musculus OX=10090 GN=Rps15a PE=1 SV=2	3	9	9	9	8	9	9	9	9	8	8	9	9	9	9	8	8	9	9	9	9	8	65.4	65.4	65.4	14.839	130	130;130;130	0	211.36	By MS/MS	By MS/MS	By MS/MS	By MS/MS	By MS/MS	By MS/MS	50	65.4	65.4	65.4	65.4	50
P62259	P62259	11	9	9	14-3-3 protein epsilon	Ywhae	sp|P62259|1433E_MOUSE 14-3-3 protein epsilon OS=Mus musculus OX=10090 GN=Ywhae PE=1 SV=1	1	11	9	9	7	7	8	9	10	9	5	5	6	7	8	7	5	5	6	7	8	7	45.9	38.8	38.8	29.174	255	255	0	109.91	By MS/MS	By MS/MS	By MS/MS	By MS/MS	By MS/MS	By MS/MS	34.5	34.5	42	38.4	38.4	34.9
P62264;Q9SIH0;Q9CAX6;P42036	P62264;Q9SIH0;Q9CAX6;P42036	9;5;5;5	9;5;5;5	9;5;5;5	40S ribosomal protein S14;40S ribosomal protein S14-1;40S ribosomal protein S14-2;40S ribosomal protein S14-3	Rps14;RPS14A;RPS14B;RPS14C	sp|P62264|RS14_MOUSE 40S ribosomal protein S14 OS=Mus musculus OX=10090 GN=Rps14 PE=1 SV=3;sp|Q9SIH0|RS141_ARATH 40S ribosomal protein S14-1 OS=Arabidopsis thaliana OX=3702 GN=RPS14A PE=1 SV=1;sp|Q9CAX6|RS142_ARATH 40S ribosomal protein S14-2 OS=Arabidopsi	4	9	9	9	9	9	9	9	9	9	9	9	9	9	9	9	9	9	9	9	9	9	41.1	41.1	41.1	16.273	151	151;150;150;150	0	239.26	By MS/MS	By MS/MS	By MS/MS	By MS/MS	By MS/MS	By MS/MS	41.1	41.1	41.1	41.1	41.1	41.1
P62267;Q9SF35;P49201	P62267	7;2;2	7;2;2	7;2;2	40S ribosomal protein S23	Rps23	sp|P62267|RS23_MOUSE 40S ribosomal protein S23 OS=Mus musculus OX=10090 GN=Rps23 PE=1 SV=3	3	7	7	7	6	7	6	6	7	6	6	7	6	6	7	6	6	7	6	6	7	6	38.5	38.5	38.5	15.807	143	143;142;142	0	56.241	By MS/MS	By MS/MS	By MS/MS	By MS/MS	By MS/MS	By MS/MS	30.1	38.5	38.5	30.1	38.5	30.1
P62270;P34788	P62270	17;1	17;1	17;1	40S ribosomal protein S18	Rps18	sp|P62270|RS18_MOUSE 40S ribosomal protein S18 OS=Mus musculus OX=10090 GN=Rps18 PE=1 SV=3	2	17	17	17	16	16	16	15	16	17	16	16	16	15	16	17	16	16	16	15	16	17	59.9	59.9	59.9	17.718	152	152;152	0	278.81	By MS/MS	By MS/MS	By MS/MS	By MS/MS	By MS/MS	By MS/MS	59.9	55.3	59.9	50.7	59.9	59.9
P62274	P62274	4	4	4	40S ribosomal protein S29	Rps29	sp|P62274|RS29_MOUSE 40S ribosomal protein S29 OS=Mus musculus OX=10090 GN=Rps29 PE=1 SV=2	1	4	4	4	4	4	4	4	3	4	4	4	4	4	3	4	4	4	4	4	3	4	48.2	48.2	48.2	6.6767	56	56	0	67.594	By MS/MS	By MS/MS	By MS/MS	By MS/MS	By MS/MS	By MS/MS	48.2	48.2	48.2	48.2	33.9	48.2
P62281;P62280;P42733;O65569;P16181	P62281;P62280	16;16;1;1;1	16;16;1;1;1	16;16;1;1;1	40S ribosomal protein S11	Rps11;RPS11	sp|P62281|RS11_MOUSE 40S ribosomal protein S11 OS=Mus musculus OX=10090 GN=Rps11 PE=1 SV=3;sp|P62280|RS11_HUMAN 40S ribosomal protein S11 OS=Homo sapiens OX=9606 GN=RPS11 PE=1 SV=3	5	16	16	16	15	16	16	16	15	15	15	16	16	16	15	15	15	16	16	16	15	15	67.1	67.1	67.1	18.431	158	158;158;159;159;160	0	237.2	By MS/MS	By MS/MS	By MS/MS	By MS/MS	By MS/MS	By MS/MS	62.7	67.1	67.1	67.1	62.7	62.7
P62301;P59224;P59223	P62301	14;2;2	14;2;2	14;2;2	40S ribosomal protein S13	Rps13	sp|P62301|RS13_MOUSE 40S ribosomal protein S13 OS=Mus musculus OX=10090 GN=Rps13 PE=1 SV=2	3	14	14	14	11	13	13	11	13	10	11	13	13	11	13	10	11	13	13	11	13	10	58.9	58.9	58.9	17.222	151	151;151;151	0	140.1	By MS/MS	By MS/MS	By MS/MS	By MS/MS	By MS/MS	By MS/MS	57	58.3	58.3	57	58.9	47
P62305	P62305	2	2	2	Small nuclear ribonucleoprotein E	Snrpe	sp|P62305|RUXE_MOUSE Small nuclear ribonucleoprotein E OS=Mus musculus OX=10090 GN=Snrpe PE=1 SV=1	1	2	2	2	2	2	2	1	2	2	2	2	2	1	2	2	2	2	2	1	2	2	25	25	25	10.803	92	92	0	12.974	By MS/MS	By MS/MS	By MS/MS	By matching	By MS/MS	By MS/MS	25	25	25	12	25	25
P62315	P62315	2	2	2	Small nuclear ribonucleoprotein Sm D1	Snrpd1	sp|P62315|SMD1_MOUSE Small nuclear ribonucleoprotein Sm D1 OS=Mus musculus OX=10090 GN=Snrpd1 PE=1 SV=1	1	2	2	2	2	2	2	2	2	2	2	2	2	2	2	2	2	2	2	2	2	2	10.9	10.9	10.9	13.281	119	119	0	14.754	By MS/MS	By MS/MS	By MS/MS	By MS/MS	By MS/MS	By MS/MS	10.9	10.9	10.9	10.9	10.9	10.9
P62317	P62317	6	6	6	Small nuclear ribonucleoprotein Sm D2	Snrpd2	sp|P62317|SMD2_MOUSE Small nuclear ribonucleoprotein Sm D2 OS=Mus musculus OX=10090 GN=Snrpd2 PE=1 SV=1	1	6	6	6	5	5	5	3	5	6	5	5	5	3	5	6	5	5	5	3	5	6	46.6	46.6	46.6	13.527	118	118	0	103.05	By MS/MS	By MS/MS	By MS/MS	By MS/MS	By MS/MS	By MS/MS	38.1	38.1	38.1	22	38.1	46.6
P62320	P62320	2	2	2	Small nuclear ribonucleoprotein Sm D3	Snrpd3	sp|P62320|SMD3_MOUSE Small nuclear ribonucleoprotein Sm D3 OS=Mus musculus OX=10090 GN=Snrpd3 PE=1 SV=1	1	2	2	2	2	2	2	2	2	2	2	2	2	2	2	2	2	2	2	2	2	2	15.1	15.1	15.1	13.916	126	126	0	15.197	By MS/MS	By MS/MS	By MS/MS	By MS/MS	By MS/MS	By MS/MS	15.1	15.1	15.1	15.1	15.1	15.1
P62334	P62334	2	2	2	26S protease regulatory subunit 10B	Psmc6	sp|P62334|PRS10_MOUSE 26S proteasome regulatory subunit 10B OS=Mus musculus OX=10090 GN=Psmc6 PE=1 SV=1	1	2	2	2	1	2	1	0	1	0	1	2	1	0	1	0	1	2	1	0	1	0	6.9	6.9	6.9	44.172	389	389	0	17.084	By MS/MS	By MS/MS	By MS/MS		By MS/MS		3.9	6.9	3.1	0	3.9	0
P62702;P47836;Q93VH9;Q8VYK6;P49204	P62702;P47836	25;21;2;2;2	25;21;2;2;2	25;21;2;2;2	40S ribosomal protein S4, X isoform	Rps4x	sp|P62702|RS4X_MOUSE 40S ribosomal protein S4, X isoform OS=Mus musculus OX=10090 GN=Rps4x PE=1 SV=2;sp|P47836|RS4_CHICK 40S ribosomal protein S4 OS=Gallus gallus OX=9031 GN=RPS4 PE=2 SV=2	5	25	25	25	20	25	24	19	22	19	20	25	24	19	22	19	20	25	24	19	22	19	71.9	71.9	71.9	29.597	263	263;263;261;262;262	0	315.76	By MS/MS	By MS/MS	By MS/MS	By MS/MS	By MS/MS	By MS/MS	65.4	71.9	71.9	63.1	68.8	62
P63330;P62715	P63330;P62715	3;3	3;3	3;3	Serine/threonine-protein phosphatase 2A catalytic subunit alpha isoform;Serine/threonine-protein phosphatase 2A catalytic subunit beta isoform	Ppp2ca;Ppp2cb	sp|P63330|PP2AA_MOUSE Serine/threonine-protein phosphatase 2A catalytic subunit alpha isoform OS=Mus musculus OX=10090 GN=Ppp2ca PE=1 SV=1;sp|P62715|PP2AB_MOUSE Serine/threonine-protein phosphatase 2A catalytic subunit beta isoform OS=Mus musculus OX=10090	2	3	3	3	1	2	3	3	3	3	1	2	3	3	3	3	1	2	3	3	3	3	12.9	12.9	12.9	35.608	309	309;309	0	24.72	By matching	By MS/MS	By MS/MS	By MS/MS	By MS/MS	By MS/MS	4.9	8.4	12.9	12.9	12.9	12.9
P62717;Q8L7K0;P51418	P62717	13;1;1	13;1;1	13;1;1	60S ribosomal protein L18a	Rpl18a	sp|P62717|RL18A_MOUSE 60S ribosomal protein L18a OS=Mus musculus OX=10090 GN=Rpl18a PE=1 SV=1	3	13	13	13	11	13	12	10	11	10	11	13	12	10	11	10	11	13	12	10	11	10	49.4	49.4	49.4	20.732	176	176;178;178	0	176.58	By MS/MS	By MS/MS	By MS/MS	By MS/MS	By MS/MS	By MS/MS	45.5	49.4	49.4	43.2	45.5	45.5
P62751	P62751	13	13	13	60S ribosomal protein L23a	Rpl23a	sp|P62751|RL23A_MOUSE 60S ribosomal protein L23a OS=Mus musculus OX=10090 GN=Rpl23a PE=1 SV=1	1	13	13	13	10	13	12	12	12	11	10	13	12	12	12	11	10	13	12	12	12	11	51.9	51.9	51.9	17.695	156	156	0	257.19	By MS/MS	By MS/MS	By MS/MS	By MS/MS	By MS/MS	By MS/MS	42.3	51.9	51.9	51.9	51.9	51.3
P62754	P62754	14	14	14	40S ribosomal protein S6	Rps6	sp|P62754|RS6_MOUSE 40S ribosomal protein S6 OS=Mus musculus OX=10090 GN=Rps6 PE=1 SV=1	1	14	14	14	12	14	13	13	12	12	12	14	13	13	12	12	12	14	13	13	12	12	40.6	40.6	40.6	28.68	249	249	0	217.72	By MS/MS	By MS/MS	By MS/MS	By MS/MS	By MS/MS	By MS/MS	33.7	40.6	40.6	33.7	33.7	33.7
P62806;P62805	P62806;P62805	10;10	10;10	2;2	Histone H4	Hist1h4a;HIST1H4A	sp|P62806|H4_MOUSE Histone H4 OS=Mus musculus OX=10090 GN=Hist1h4a PE=1 SV=2;sp|P62805|H4_HUMAN Histone H4 OS=Homo sapiens OX=9606 GN=HIST1H4A PE=1 SV=2	2	10	10	2	9	10	9	9	10	8	9	10	9	9	10	8	2	2	2	2	2	2	60.2	60.2	17.5	11.367	103	103;103	0	85.212	By MS/MS	By MS/MS	By MS/MS	By MS/MS	By MS/MS	By MS/MS	59.2	60.2	59.2	59.2	60.2	59.2
P62814;P11574;Q9SZN1;Q8W4E2	P62814	3;1;1;1	3;1;1;1	3;1;1;1	V-type proton ATPase subunit B, brain isoform	Atp6v1b2	sp|P62814|VATB2_MOUSE V-type proton ATPase subunit B, brain isoform OS=Mus musculus OX=10090 GN=Atp6v1b2 PE=1 SV=1	4	3	3	3	3	3	3	1	2	3	3	3	3	1	2	3	3	3	3	1	2	3	8	8	8	56.55	511	511;486;487;487	0	29.67	By MS/MS	By MS/MS	By MS/MS	By MS/MS	By MS/MS	By MS/MS	8	8	8	2.3	5.7	8
P62821	P62821	5	5	3	Ras-related protein Rab-1A	Rab1A	sp|P62821|RAB1A_MOUSE Ras-related protein Rab-1A OS=Mus musculus OX=10090 GN=Rab1A PE=1 SV=3	1	5	5	3	3	5	5	2	3	2	3	5	5	2	3	2	2	3	3	0	2	1	36.6	36.6	22	22.677	205	205	0	58.26	By MS/MS	By MS/MS	By MS/MS	By MS/MS	By MS/MS	By MS/MS	19	36.6	36.6	14.6	19	13.2
P62827;Q61820;Q8H156;P41917;P41916	P62827;Q61820	7;4;2;2;2	7;4;2;2;2	7;4;2;2;2	GTP-binding nuclear protein Ran;GTP-binding nuclear protein Ran, testis-specific isoform	Ran;Rasl2-9	sp|P62827|RAN_MOUSE GTP-binding nuclear protein Ran OS=Mus musculus OX=10090 GN=Ran PE=1 SV=3;sp|Q61820|RANT_MOUSE GTP-binding nuclear protein Ran, testis-specific isoform OS=Mus musculus OX=10090 GN=Rasl2-9 PE=2 SV=1	5	7	7	7	6	7	7	7	7	7	6	7	7	7	7	7	6	7	7	7	7	7	32.9	32.9	32.9	24.423	216	216;216;221;221;221	0	56.652	By MS/MS	By MS/MS	By MS/MS	By MS/MS	By MS/MS	By MS/MS	29.2	32.9	32.9	32.9	32.9	32.9
P62830;P49690	P62830	10;2	10;2	10;2	60S ribosomal protein L23	Rpl23	sp|P62830|RL23_MOUSE 60S ribosomal protein L23 OS=Mus musculus OX=10090 GN=Rpl23 PE=1 SV=1	2	10	10	10	8	10	10	9	8	8	8	10	10	9	8	8	8	10	10	9	8	8	72.9	72.9	72.9	14.865	140	140;140	0	118.28	By MS/MS	By MS/MS	By MS/MS	By MS/MS	By MS/MS	By MS/MS	56.4	72.9	72.9	70.7	56.4	56.4
P62835;Q99JI6	P62835;Q99JI6	2;1	2;1	2;1	Ras-related protein Rap-1A;Ras-related protein Rap-1b	Rap1a;Rap1b	sp|P62835|RAP1A_MOUSE Ras-related protein Rap-1A OS=Mus musculus OX=10090 GN=Rap1a PE=1 SV=1;sp|Q99JI6|RAP1B_MOUSE Ras-related protein Rap-1b OS=Mus musculus OX=10090 GN=Rap1b PE=1 SV=2	2	2	2	2	2	2	1	2	2	2	2	2	1	2	2	2	2	2	1	2	2	2	13.6	13.6	13.6	20.987	184	184;184	0	13.433	By MS/MS	By MS/MS	By matching	By MS/MS	By MS/MS	By MS/MS	13.6	13.6	5.4	13.6	13.6	13.6
P62843;P20342	P62843	6;2	6;2	6;2	40S ribosomal protein S15	Rps15	sp|P62843|RS15_MOUSE 40S ribosomal protein S15 OS=Mus musculus OX=10090 GN=Rps15 PE=1 SV=2	3	6	6	6	5	6	6	6	6	6	5	6	6	6	6	6	5	6	6	6	6	6	36.6	36.6	36.6	17.04	145	145;145;145	0	76.845	By MS/MS	By MS/MS	By MS/MS	By MS/MS	By MS/MS	By MS/MS	35.9	36.6	36.6	36.6	36.6	36.6
P62849	P62849	6	6	6	40S ribosomal protein S24	Rps24	sp|P62849|RS24_MOUSE 40S ribosomal protein S24 OS=Mus musculus OX=10090 GN=Rps24 PE=1 SV=1	1	6	6	6	6	6	6	5	6	6	6	6	6	5	6	6	6	6	6	5	6	6	35.3	35.3	35.3	15.423	133	133	0	93.287	By MS/MS	By MS/MS	By MS/MS	By MS/MS	By MS/MS	By MS/MS	35.3	35.3	35.3	26.3	35.3	35.3
P62852	P62852	6	6	6	40S ribosomal protein S25	Rps25	sp|P62852|RS25_MOUSE 40S ribosomal protein S25 OS=Mus musculus OX=10090 GN=Rps25 PE=1 SV=1	1	6	6	6	6	6	6	6	5	6	6	6	6	6	5	6	6	6	6	6	5	6	34.4	34.4	34.4	13.742	125	125	0	57.701	By MS/MS	By MS/MS	By MS/MS	By MS/MS	By MS/MS	By MS/MS	34.4	34.4	34.4	34.4	29.6	34.4
P62855	P62855	6	6	6	40S ribosomal protein S26	Rps26	sp|P62855|RS26_MOUSE 40S ribosomal protein S26 OS=Mus musculus OX=10090 GN=Rps26 PE=1 SV=3	1	6	6	6	6	6	6	6	5	6	6	6	6	6	5	6	6	6	6	6	5	6	50.4	50.4	50.4	13.015	115	115	0	49.26	By MS/MS	By MS/MS	By MS/MS	By MS/MS	By MS/MS	By MS/MS	50.4	50.4	50.4	50.4	48.7	50.4
P62858;P34789	P62858;P34789	2;1	2;1	2;1	40S ribosomal protein S28;40S ribosomal protein S28-2	Rps28;RPS28C	sp|P62858|RS28_MOUSE 40S ribosomal protein S28 OS=Mus musculus OX=10090 GN=Rps28 PE=1 SV=1;sp|P34789|RS282_ARATH 40S ribosomal protein S28-2 OS=Arabidopsis thaliana OX=3702 GN=RPS28C PE=3 SV=1	2	2	2	2	2	2	2	2	2	2	2	2	2	2	2	2	2	2	2	2	2	2	30.4	30.4	30.4	7.8409	69	69;64	0	23.803	By MS/MS	By MS/MS	By MS/MS	By MS/MS	By MS/MS	By MS/MS	30.4	30.4	30.4	30.4	30.4	30.4
P62867;P62862	P62867;P62862	3;3	3;3	3;3	40S ribosomal protein S30	Fau	sp|P62867|RS30_MUSSI 40S ribosomal protein S30 OS=Mus spicilegus OX=10103 GN=Fau PE=3 SV=1;sp|P62862|RS30_MOUSE 40S ribosomal protein S30 OS=Mus musculus OX=10090 GN=Fau PE=1 SV=1	2	3	3	3	3	3	3	3	3	3	3	3	3	3	3	3	3	3	3	3	3	3	20.3	20.3	20.3	6.6478	59	59;59	0	20.398	By MS/MS	By MS/MS	By MS/MS	By MS/MS	By MS/MS	By MS/MS	20.3	20.3	20.3	20.3	20.3	20.3
P62880;P29387	P62880;P29387	3;2	3;2	2;1	Guanine nucleotide-binding protein G(I)/G(S)/G(T) subunit beta-2;Guanine nucleotide-binding protein subunit beta-4	Gnb2;Gnb4	sp|P62880|GBB2_MOUSE Guanine nucleotide-binding protein G(I)/G(S)/G(T) subunit beta-2 OS=Mus musculus OX=10090 GN=Gnb2 PE=1 SV=3;sp|P29387|GBB4_MOUSE Guanine nucleotide-binding protein subunit beta-4 OS=Mus musculus OX=10090 GN=Gnb4 PE=1 SV=4	2	3	3	2	3	3	3	1	3	3	3	3	3	1	3	3	2	2	2	1	2	2	10.9	10.9	7.6	37.331	340	340;340	0	21.253	By MS/MS	By MS/MS	By MS/MS	By MS/MS	By MS/MS	By MS/MS	10.9	10.9	10.9	2.1	10.9	10.9
P62889;Q9LSA3;Q9C8F7;Q8VZ19	P62889	8;1;1;1	8;1;1;1	8;1;1;1	60S ribosomal protein L30	Rpl30	sp|P62889|RL30_MOUSE 60S ribosomal protein L30 OS=Mus musculus OX=10090 GN=Rpl30 PE=1 SV=2	4	8	8	8	7	7	8	7	7	7	7	7	8	7	7	7	7	7	8	7	7	7	67	67	67	12.784	115	115;112;112;112	0	167.88	By MS/MS	By MS/MS	By MS/MS	By MS/MS	By MS/MS	By MS/MS	59.1	59.1	67	59.1	59.1	59.1
P62892	P62892	2	2	2	60S ribosomal protein L39	Rpl39	sp|P62892|RL39_MOUSE 60S ribosomal protein L39 OS=Mus musculus OX=10090 GN=Rpl39 PE=1 SV=2	1	2	2	2	2	2	2	2	2	2	2	2	2	2	2	2	2	2	2	2	2	2	19.6	19.6	19.6	6.4066	51	51	0	30.382	By MS/MS	By MS/MS	By MS/MS	By MS/MS	By MS/MS	By MS/MS	19.6	19.6	19.6	19.6	19.6	19.6
P62897;CON__P62894;Q9T0G2;O23138	P62897	3;1;1;1	3;1;1;1	3;1;1;1	Cytochrome c, somatic	Cycs	sp|P62897|CYC_MOUSE Cytochrome c, somatic OS=Mus musculus OX=10090 GN=Cycs PE=1 SV=2	5	3	3	3	3	2	2	3	3	3	3	2	2	3	3	3	3	2	2	3	3	3	32.4	32.4	32.4	11.605	105	105;105;105;112;114	0	22.487	By MS/MS	By MS/MS	By matching	By MS/MS	By MS/MS	By MS/MS	32.4	18.1	18.1	32.4	32.4	32.4
P62900	P62900	10	10	10	60S ribosomal protein L31	Rpl31	sp|P62900|RL31_MOUSE 60S ribosomal protein L31 OS=Mus musculus OX=10090 GN=Rpl31 PE=1 SV=1	1	10	10	10	9	10	10	9	9	9	9	10	10	9	9	9	9	10	10	9	9	9	56	56	56	14.463	125	125	0	92.058	By MS/MS	By MS/MS	By MS/MS	By MS/MS	By MS/MS	By MS/MS	48.8	56	56	48.8	48.8	48.8
P62908;Q9M339	P62908	23;6	23;6	17;0	40S ribosomal protein S3	Rps3	sp|P62908|RS3_MOUSE 40S ribosomal protein S3 OS=Mus musculus OX=10090 GN=Rps3 PE=1 SV=1	2	23	23	17	21	23	23	17	20	20	21	23	23	17	20	20	15	17	17	13	15	14	80.7	80.7	60.5	26.674	243	243;249	0	323.31	By MS/MS	By MS/MS	By MS/MS	By MS/MS	By MS/MS	By MS/MS	78.6	80.7	80.7	69.5	78.6	69.5
P62911;P17932	P62911	11;2	11;2	11;2	60S ribosomal protein L32	Rpl32	sp|P62911|RL32_MOUSE 60S ribosomal protein L32 OS=Mus musculus OX=10090 GN=Rpl32 PE=1 SV=2	2	11	11	11	11	11	11	11	11	11	11	11	11	11	11	11	11	11	11	11	11	11	55.6	55.6	55.6	15.86	135	135;135	0	199.84	By MS/MS	By MS/MS	By MS/MS	By MS/MS	By MS/MS	By MS/MS	55.6	55.6	55.6	55.6	55.6	55.6
P62918;Q42064;P46286;Q4PSL7	P62918	18;2;1;1	18;2;1;1	18;2;1;1	60S ribosomal protein L8	Rpl8	sp|P62918|RL8_MOUSE 60S ribosomal protein L8 OS=Mus musculus OX=10090 GN=Rpl8 PE=1 SV=2	4	18	18	18	12	17	18	15	13	13	12	17	18	15	13	13	12	17	18	15	13	13	63	63	63	28.024	257	257;258;258;260	0	323.31	By MS/MS	By MS/MS	By MS/MS	By MS/MS	By MS/MS	By MS/MS	38.9	59.5	63	50.6	46.7	42.4
P62960;Q9Z2C8	P62960	19;4	19;4	14;0	Nuclease-sensitive element-binding protein 1	Ybx1	sp|P62960|YBOX1_MOUSE Nuclease-sensitive element-binding protein 1 OS=Mus musculus OX=10090 GN=Ybx1 PE=1 SV=3	2	19	19	14	19	18	19	16	18	17	19	18	19	16	18	17	14	13	14	11	13	12	68.3	68.3	55.6	35.73	322	322;360	0	323.31	By MS/MS	By MS/MS	By MS/MS	By MS/MS	By MS/MS	By MS/MS	68.3	68.3	68.3	59.9	68.3	68.3
P62962;CON__P02584	P62962;CON__P02584	7;4	7;4	7;4	Profilin-1	Pfn1	sp|P62962|PROF1_MOUSE Profilin-1 OS=Mus musculus OX=10090 GN=Pfn1 PE=1 SV=2;	2	7	7	7	3	1	5	4	7	6	3	1	5	4	7	6	3	1	5	4	7	6	65	65	65	14.957	140	140;140	0	63.402	By MS/MS	By MS/MS	By MS/MS	By MS/MS	By MS/MS	By MS/MS	25.7	8.6	47.1	31.4	65	53.6
P62983;P0CG50;P0CG49;Q42202;Q8H159;P0CH32;Q9FHQ6;Q1EC66;Q3E7T8;B9DHA6;P0CH33;P59233;P59232;Q9SHE7;P59271;Q8RUC6;Q3E7K8;Q39256	P62983;P0CG50;P0CG49	9;5;5;3;3;3;3;3;3;3;3;3;3;3;3;3;3;1	9;5;5;3;3;3;3;3;3;3;3;3;3;3;3;3;3;1	4;0;0;0;0;0;0;0;0;0;0;0;0;0;0;0;0;0	Ubiquitin-40S ribosomal protein S27a;Ubiquitin;40S ribosomal protein S27a;Polyubiquitin-C;Ubiquitin;Ubiquitin-related 1;Ubiquitin-related 2;Polyubiquitin-B;Ubiquitin	Rps27a;Ubc;Ubb	sp|P62983|RS27A_MOUSE Ubiquitin-40S ribosomal protein S27a OS=Mus musculus OX=10090 GN=Rps27a PE=1 SV=2;sp|P0CG50|UBC_MOUSE Polyubiquitin-C OS=Mus musculus OX=10090 GN=Ubc PE=1 SV=2;sp|P0CG49|UBB_MOUSE Polyubiquitin-B OS=Mus musculus OX=10090 GN=Ubb PE=2 S	18	9	9	4	9	9	9	7	9	9	9	9	9	7	9	9	4	4	4	3	4	4	57.1	57.1	26.9	17.951	156	156;734;305;128;457;382;322;306;305;128;229;157;157;156;156;154;230;631	0	141.94	By MS/MS	By MS/MS	By MS/MS	By MS/MS	By MS/MS	By MS/MS	57.1	57.1	57.1	46.2	57.1	57.1
P62996	P62996	2	2	2	Transformer-2 protein homolog beta	Tra2b	sp|P62996|TRA2B_MOUSE Transformer-2 protein homolog beta OS=Mus musculus OX=10090 GN=Tra2b PE=1 SV=1	1	2	2	2	1	2	2	0	0	0	1	2	2	0	0	0	1	2	2	0	0	0	10.4	10.4	10.4	33.665	288	288	0	14.441	By MS/MS	By MS/MS	By MS/MS				5.6	10.4	10.4	0	0	0
P63024;P63044	P63024	3;1	3;1	3;1	Vesicle-associated membrane protein 3	Vamp3	sp|P63024|VAMP3_MOUSE Vesicle-associated membrane protein 3 OS=Mus musculus OX=10090 GN=Vamp3 PE=1 SV=1	2	3	3	3	2	2	2	2	2	1	2	2	2	2	2	1	2	2	2	2	2	1	47.6	47.6	47.6	11.48	103	103;116	0	62.22	By MS/MS	By MS/MS	By MS/MS	By MS/MS	By MS/MS	By MS/MS	32	32	32	32	32	16.5
P63028;P43347	P63028	3;1	3;1	3;1	Translationally-controlled tumor protein	Tpt1	sp|P63028|TCTP_MOUSE Translationally-controlled tumor protein OS=Mus musculus OX=10090 GN=Tpt1 PE=1 SV=1	2	3	3	3	1	1	1	1	3	3	1	1	1	1	3	3	1	1	1	1	3	3	21.5	21.5	21.5	19.462	172	172;172	0	77.764	By matching	By matching	By matching	By matching	By MS/MS	By MS/MS	8.1	8.1	8.1	7.6	21.5	21.5
P63037	P63037	4	4	4	DnaJ homolog subfamily A member 1	Dnaja1	sp|P63037|DNJA1_MOUSE DnaJ homolog subfamily A member 1 OS=Mus musculus OX=10090 GN=Dnaja1 PE=1 SV=1	1	4	4	4	3	4	4	2	3	2	3	4	4	2	3	2	3	4	4	2	3	2	14.9	14.9	14.9	44.868	397	397	0	33.603	By MS/MS	By MS/MS	By MS/MS	By MS/MS	By MS/MS	By MS/MS	12.1	14.9	14.9	6.5	9.3	6.5
P63038;Q93ZM7	P63038	13;1	13;1	13;1	60 kDa heat shock protein, mitochondrial	Hspd1	sp|P63038|CH60_MOUSE 60 kDa heat shock protein, mitochondrial OS=Mus musculus OX=10090 GN=Hspd1 PE=1 SV=1	2	13	13	13	11	10	12	8	11	13	11	10	12	8	11	13	11	10	12	8	11	13	25.8	25.8	25.8	60.955	573	573;572	0	103.4	By MS/MS	By MS/MS	By MS/MS	By MS/MS	By MS/MS	By MS/MS	22.7	20.9	24.6	15.2	22.5	25.8
P63085;P63086;P26696	P63085;P63086;P26696	2;2;1	2;2;1	2;2;1	Mitogen-activated protein kinase 1	Mapk1;mapk1	sp|P63085|MK01_MOUSE Mitogen-activated protein kinase 1 OS=Mus musculus OX=10090 GN=Mapk1 PE=1 SV=3;sp|P63086|MK01_RAT Mitogen-activated protein kinase 1 OS=Rattus norvegicus OX=10116 GN=Mapk1 PE=1 SV=3;sp|P26696|MK01_XENLA Mitogen-activated protein kinase	3	2	2	2	1	1	0	2	2	2	1	1	0	2	2	2	1	1	0	2	2	2	5.9	5.9	5.9	41.275	358	358;358;361	0	13.522	By MS/MS	By matching		By MS/MS	By MS/MS	By MS/MS	3.4	3.4	0	5.9	5.9	5.9
P63101;P48349;P48348;O70456;P42644;Q01525;Q96300;P46077;P42643;P42645;Q96299;Q9C5W6	P63101	11;2;2;2;2;2;2;2;2;2;1;1	11;2;2;2;2;2;2;2;2;2;1;1	7;0;0;0;0;0;0;0;0;0;0;0	14-3-3 protein zeta/delta	Ywhaz	sp|P63101|1433Z_MOUSE 14-3-3 protein zeta/delta OS=Mus musculus OX=10090 GN=Ywhaz PE=1 SV=1	12	11	11	7	8	8	10	7	8	9	8	8	10	7	8	9	5	5	7	4	5	5	49.4	49.4	38	27.771	245	245;248;248;248;255;259;265;267;267;268;263;268	0	157.84	By MS/MS	By MS/MS	By MS/MS	By MS/MS	By MS/MS	By MS/MS	36.3	37.6	49	29	36.3	36.7
Q9WTX5;P63208	Q9WTX5;P63208	2;2	2;2	2;2	S-phase kinase-associated protein 1	Skp1;SKP1	sp|Q9WTX5|SKP1_MOUSE S-phase kinase-associated protein 1 OS=Mus musculus OX=10090 GN=Skp1 PE=1 SV=3;sp|P63208|SKP1_HUMAN S-phase kinase-associated protein 1 OS=Homo sapiens OX=9606 GN=SKP1 PE=1 SV=2	2	2	2	2	1	2	1	0	2	1	1	2	1	0	2	1	1	2	1	0	2	1	16	16	16	18.672	163	163;163	0	13.121	By MS/MS	By MS/MS	By MS/MS		By MS/MS	By matching	8.6	16	8.6	0	16	8.6
P63242;Q8BGY2	P63242;Q8BGY2	8;5	8;5	8;5	Eukaryotic translation initiation factor 5A-1;Eukaryotic translation initiation factor 5A-2	Eif5a;Eif5a2	sp|P63242|IF5A1_MOUSE Eukaryotic translation initiation factor 5A-1 OS=Mus musculus OX=10090 GN=Eif5a PE=1 SV=2;sp|Q8BGY2|IF5A2_MOUSE Eukaryotic translation initiation factor 5A-2 OS=Mus musculus OX=10090 GN=Eif5a2 PE=1 SV=3	2	8	8	8	3	6	5	6	7	6	3	6	5	6	7	6	3	6	5	6	7	6	51.9	51.9	51.9	16.832	154	154;153	0	68.405	By MS/MS	By MS/MS	By MS/MS	By MS/MS	By MS/MS	By MS/MS	20.8	51.9	40.3	35.7	35.7	35.7
P63276	P63276	12	12	12	40S ribosomal protein S17	Rps17	sp|P63276|RS17_MOUSE 40S ribosomal protein S17 OS=Mus musculus OX=10090 GN=Rps17 PE=1 SV=2	1	12	12	12	9	12	12	10	9	9	9	12	12	10	9	9	9	12	12	10	9	9	60	60	60	15.524	135	135	0	226.67	By MS/MS	By MS/MS	By MS/MS	By MS/MS	By MS/MS	By MS/MS	40.7	60	60	57	40.7	40.7
P63280	P63280	4	4	4	SUMO-conjugating enzyme UBC9	Ube2i	sp|P63280|UBC9_MOUSE SUMO-conjugating enzyme UBC9 OS=Mus musculus OX=10090 GN=Ube2i PE=1 SV=1	1	4	4	4	2	4	3	4	4	4	2	4	3	4	4	4	2	4	3	4	4	4	22.8	22.8	22.8	18.007	158	158	0	26.076	By MS/MS	By MS/MS	By MS/MS	By MS/MS	By MS/MS	By MS/MS	13.9	22.8	14.6	22.8	22.8	22.8
P63321	P63321	2	2	2	Ras-related protein Ral-A	Rala	sp|P63321|RALA_MOUSE Ras-related protein Ral-A OS=Mus musculus OX=10090 GN=Rala PE=1 SV=1	1	2	2	2	1	1	1	2	2	2	1	1	1	2	2	2	1	1	1	2	2	2	14.1	14.1	14.1	23.553	206	206	0	12.274	By matching	By matching	By matching	By MS/MS	By MS/MS	By MS/MS	7.3	7.3	7.3	14.1	14.1	14.1
P63323	P63323	8	8	8	40S ribosomal protein S12	Rps12	sp|P63323|RS12_MOUSE 40S ribosomal protein S12 OS=Mus musculus OX=10090 GN=Rps12 PE=1 SV=2	1	8	8	8	7	7	8	6	7	7	7	7	8	6	7	7	7	7	8	6	7	7	59.8	59.8	59.8	14.525	132	132	0	289.27	By MS/MS	By MS/MS	By MS/MS	By MS/MS	By MS/MS	By MS/MS	43.2	43.2	59.8	29.5	43.2	43.2
P63325	P63325	13	13	12	40S ribosomal protein S10	Rps10	sp|P63325|RS10_MOUSE 40S ribosomal protein S10 OS=Mus musculus OX=10090 GN=Rps10 PE=1 SV=1	1	13	13	12	11	13	13	11	12	10	11	13	13	11	12	10	10	12	12	10	11	9	57	57	52.7	18.916	165	165	0	283.75	By MS/MS	By MS/MS	By MS/MS	By MS/MS	By MS/MS	By MS/MS	47.3	57	57	47.3	47.9	41.8
P67778	P67778	12	12	12	Prohibitin	Phb	sp|P67778|PHB_MOUSE Prohibitin OS=Mus musculus OX=10090 GN=Phb PE=1 SV=1	1	12	12	12	9	11	11	8	10	8	9	11	11	8	10	8	9	11	11	8	10	8	52.9	52.9	52.9	29.82	272	272	0	136.29	By MS/MS	By MS/MS	By MS/MS	By MS/MS	By MS/MS	By MS/MS	36	49.6	46.7	30.9	42.3	32.7
P67871;P67870	P67871;P67870	3;3	3;3	3;3	Casein kinase II subunit beta	Csnk2b;CSNK2B	sp|P67871|CSK2B_MOUSE Casein kinase II subunit beta OS=Mus musculus OX=10090 GN=Csnk2b PE=1 SV=1;sp|P67870|CSK2B_HUMAN Casein kinase II subunit beta OS=Homo sapiens OX=9606 GN=CSNK2B PE=1 SV=1	2	3	3	3	1	1	1	1	0	1	1	1	1	1	0	1	1	1	1	1	0	1	23.3	23.3	23.3	24.942	215	215;215	0	18.642	By MS/MS	By MS/MS	By MS/MS	By MS/MS		By MS/MS	7.4	10.7	10.7	5.1	0	5.1
P67984	P67984	5	5	5	60S ribosomal protein L22	Rpl22	sp|P67984|RL22_MOUSE 60S ribosomal protein L22 OS=Mus musculus OX=10090 GN=Rpl22 PE=1 SV=2	1	5	5	5	5	5	5	5	5	5	5	5	5	5	5	5	5	5	5	5	5	5	32.8	32.8	32.8	14.759	128	128	0	47.873	By MS/MS	By MS/MS	By MS/MS	By MS/MS	By MS/MS	By MS/MS	32.8	32.8	32.8	32.8	32.8	32.8
P68134;P68033;P63268;P62737	P68134;P68033;P63268;P62737	12;12;11;11	3;3;3;3	3;3;3;3	Actin, alpha skeletal muscle;Actin, alpha cardiac muscle 1;Actin, gamma-enteric smooth muscle;Actin, aortic smooth muscle	Acta1;Actc1;Actg2;Acta2	sp|P68134|ACTS_MOUSE Actin, alpha skeletal muscle OS=Mus musculus OX=10090 GN=Acta1 PE=1 SV=1;sp|P68033|ACTC_MOUSE Actin, alpha cardiac muscle 1 OS=Mus mu	5	12	3	3	12	12	12	12	12	12	3	3	3	3	3	3	3	3	3	3	3	3	35.3	11.7	11.7	42.051	377	377;377;377;376;377	0	71.18	By MS/MS	By MS/MS	By MS/MS	By MS/MS	By MS/MS	By MS/MS	35.3	35.3	35.3	35.3	35.3	35.3
P68040	P68040	22	22	22	Guanine nucleotide-binding protein subunit beta-2-like 1;Guanine nucleotide-binding protein subunit beta-2-like 1, N-terminally processed	Gnb2l1	sp|P68040|RACK1_MOUSE Receptor of activated protein C kinase 1 OS=Mus musculus OX=10090 GN=Rack1 PE=1 SV=3	1	22	22	22	18	22	22	19	19	19	18	22	22	19	19	19	18	22	22	19	19	19	81.4	81.4	81.4	35.076	317	317	0	323.31	By MS/MS	By MS/MS	By MS/MS	By MS/MS	By MS/MS	By MS/MS	58.7	81.4	81.4	65	65	65
P68254	P68254	6	2	2	14-3-3 protein theta	Ywhaq	sp|P68254|1433T_MOUSE 14-3-3 protein theta OS=Mus musculus OX=10090 GN=Ywhaq PE=1 SV=1	1	6	2	2	4	3	3	5	5	6	1	0	0	2	2	2	1	0	0	2	2	2	22	10.6	10.6	27.778	245	245	0	29.244	By matching	By matching	By matching	By MS/MS	By MS/MS	By MS/MS	16.7	11	11	21.6	21.6	22
P68368	P68368	16	4	3	Tubulin alpha-4A chain	Tuba4a	sp|P68368|TBA4A_MOUSE Tubulin alpha-4A chain OS=Mus musculus OX=10090 GN=Tuba4a PE=1 SV=1	1	16	4	3	12	13	15	10	13	12	2	3	4	1	2	2	2	3	3	1	2	2	44.9	12.9	9.8	49.924	448	448	0	29.965	By MS/MS	By MS/MS	By MS/MS	By MS/MS	By MS/MS	By MS/MS	32.1	38.8	42.9	26.1	37.5	32.1
P68369;P05214;Q0WV25;P29511;B9DGT7;P11139	P68369;P05214	18;13;5;5;5;1	18;13;5;5;5;1	0;0;0;0;0;0	Tubulin alpha-1A chain;Tubulin alpha-3 chain	Tuba1a;Tuba3a	sp|P68369|TBA1A_MOUSE Tubulin alpha-1A chain OS=Mus musculus OX=10090 GN=Tuba1a PE=1 SV=1;sp|P05214|TBA3_MOUSE Tubulin alpha-3 chain OS=Mus musculus OX=10090 GN=Tuba3a PE=1 SV=1	6	18	18	0	16	16	17	12	15	16	16	16	17	12	15	16	0	0	0	0	0	0	51.2	51.2	0	50.135	451	451;450;450;450;450;450	0	301.23	By MS/MS	By MS/MS	By MS/MS	By MS/MS	By MS/MS	By MS/MS	45	48.3	49.2	35.3	45.5	45
P68372;Q9D6F9;CON__ENSEMBL:ENSBTAP00000025008;A2AQ07;P29515;Q9ASR0;Q56YW9;P29517;P24636;P12411;P29516;P29514;P29513	P68372;Q9D6F9	22;17;5;5;3;3;3;2;2;2;2;2;2	22;17;5;5;3;3;3;2;2;2;2;2;2	4;3;0;0;0;0;0;0;0;0;0;0;0	Tubulin beta-4B chain;Tubulin beta-4A chain	Tubb4b;Tubb4a	sp|P68372|TBB4B_MOUSE Tubulin beta-4B chain OS=Mus musculus OX=10090 GN=Tubb4b PE=1 SV=1;sp|Q9D6F9|TBB4A_MOUSE Tubulin beta-4A chain OS=Mus musculus OX=10090 GN=Tubb4a PE=1 SV=3	13	22	22	4	17	21	22	15	18	18	17	21	22	15	18	18	3	3	4	3	3	3	66.5	66.5	16	49.83	445	445;444;536;451;449;450;450;444;444;447;449;449;449	0	323.31	By MS/MS	By MS/MS	By MS/MS	By MS/MS	By MS/MS	By MS/MS	43.8	60.4	66.5	34.2	43.8	43.8
P68510	P68510	6	4	4	14-3-3 protein eta	Ywhah	sp|P68510|1433F_MOUSE 14-3-3 protein eta OS=Mus musculus OX=10090 GN=Ywhah PE=1 SV=2	1	6	4	4	3	2	3	3	5	6	1	0	1	1	3	4	1	0	1	1	3	4	28.5	21.1	21.1	28.211	246	246	0	83.427	By MS/MS	By matching	By matching	By MS/MS	By MS/MS	By MS/MS	11	7.3	11	13	20.7	28.5
P70168	P70168	8	8	8	Importin subunit beta-1	Kpnb1	sp|P70168|IMB1_MOUSE Importin subunit beta-1 OS=Mus musculus OX=10090 GN=Kpnb1 PE=1 SV=2	1	8	8	8	4	8	7	1	4	5	4	8	7	1	4	5	4	8	7	1	4	5	12.6	12.6	12.6	97.183	876	876	0	58.395	By MS/MS	By MS/MS	By MS/MS	By MS/MS	By MS/MS	By MS/MS	5.4	12.6	11.1	1.4	5.3	6.8
P70195	P70195	2	2	2	Proteasome subunit beta type-7	Psmb7	sp|P70195|PSB7_MOUSE Proteasome subunit beta type-7 OS=Mus musculus OX=10090 GN=Psmb7 PE=1 SV=1	1	2	2	2	2	2	2	2	2	2	2	2	2	2	2	2	2	2	2	2	2	2	7.6	7.6	7.6	29.891	277	277	0	12.475	By MS/MS	By MS/MS	By MS/MS	By matching	By matching	By MS/MS	7.6	7.6	7.6	7.6	7.6	7.6
P70295	P70295	2	2	2	Ancient ubiquitous protein 1	Aup1	sp|P70295|AUP1_MOUSE Ancient ubiquitous protein 1 OS=Mus musculus OX=10090 GN=Aup1 PE=1 SV=1	1	2	2	2	1	2	1	0	1	1	1	2	1	0	1	1	1	2	1	0	1	1	8.8	8.8	8.8	46.121	410	410	0	15.872	By MS/MS	By MS/MS	By MS/MS		By MS/MS	By MS/MS	4.4	8.8	4.4	0	4.4	4.4
P70296	P70296	7	7	7	Phosphatidylethanolamine-binding protein 1;Hippocampal cholinergic neurostimulating peptide	Pebp1	sp|P70296|PEBP1_MOUSE Phosphatidylethanolamine-binding protein 1 OS=Mus musculus OX=10090 GN=Pebp1 PE=1 SV=3	1	7	7	7	2	2	2	4	7	7	2	2	2	4	7	7	2	2	2	4	7	7	45.5	45.5	45.5	20.83	187	187	0	73.537	By MS/MS	By MS/MS	By MS/MS	By MS/MS	By MS/MS	By MS/MS	21.4	21.4	21.4	24.1	45.5	45.5
P70302	P70302	2	2	2	Stromal interaction molecule 1	Stim1	sp|P70302|STIM1_MOUSE Stromal interaction molecule 1 OS=Mus musculus OX=10090 GN=Stim1 PE=1 SV=2	1	2	2	2	0	1	2	0	1	1	0	1	2	0	1	1	0	1	2	0	1	1	3.1	3.1	3.1	77.566	685	685	0.0007764	11.013		By MS/MS	By MS/MS		By matching	By matching	0	1.3	3.1	0	1.8	1.8
P70333	P70333	10	4	4	Heterogeneous nuclear ribonucleoprotein H2	Hnrnph2	sp|P70333|HNRH2_MOUSE Heterogeneous nuclear ribonucleoprotein H2 OS=Mus musculus OX=10090 GN=Hnrnph2 PE=1 SV=1	1	10	4	4	6	8	9	6	10	7	2	3	3	2	4	2	2	3	3	2	4	2	27.6	10.9	10.9	49.279	449	449	0	24.891	By MS/MS	By MS/MS	By MS/MS	By MS/MS	By MS/MS	By MS/MS	16.7	24.1	24.7	16.9	27.6	20.9
P70372	P70372	9	9	9	ELAV-like protein 1	Elavl1	sp|P70372|ELAV1_MOUSE ELAV-like protein 1 OS=Mus musculus OX=10090 GN=Elavl1 PE=1 SV=2	1	9	9	9	9	9	9	7	9	9	9	9	9	7	9	9	9	9	9	7	9	9	33.1	33.1	33.1	36.169	326	326	0	111.76	By MS/MS	By MS/MS	By MS/MS	By MS/MS	By MS/MS	By MS/MS	33.1	33.1	33.1	22.4	33.1	33.1
P70398;O00507	P70398	4;1	4;1	4;1	Probable ubiquitin carboxyl-terminal hydrolase FAF-X	Usp9x	sp|P70398|USP9X_MOUSE Probable ubiquitin carboxyl-terminal hydrolase FAF-X OS=Mus musculus OX=10090 GN=Usp9x PE=1 SV=2	2	4	4	4	2	2	2	2	3	4	2	2	2	2	3	4	2	2	2	2	3	4	1.8	1.8	1.8	290.71	2559	2559;2555	0	22.495	By matching	By MS/MS	By MS/MS	By MS/MS	By MS/MS	By MS/MS	1.3	1.3	1	0.8	1.3	1.8
Q60817;P70670	Q60817;P70670	4;4	4;4	4;4	Nascent polypeptide-associated complex subunit alpha;Nascent polypeptide-associated complex subunit alpha, muscle-specific form	Naca	sp|Q60817|NACA_MOUSE Nascent polypeptide-associated complex subunit alpha OS=Mus musculus OX=10090 GN=Naca PE=1 SV=1;sp|P70670|NACAM_MOUSE Nascent polypeptide-associated complex subunit alpha, muscle-specific form OS=Mus musculus OX=10090 GN=Naca PE=1 SV=2	2	4	4	4	4	4	4	3	4	4	4	4	4	3	4	4	4	4	4	3	4	4	25.6	25.6	25.6	23.384	215	215;2187	0	150.93	By MS/MS	By MS/MS	By MS/MS	By MS/MS	By MS/MS	By MS/MS	25.6	25.6	25.6	19.5	25.6	25.6
P70677;P55213	P70677	4;1	4;1	4;1	Caspase-3;Caspase-3 subunit p17;Caspase-3 subunit p12	Casp3	sp|P70677|CASP3_MOUSE Caspase-3 OS=Mus musculus OX=10090 GN=Casp3 PE=1 SV=1	2	4	4	4	1	2	3	4	4	3	1	2	3	4	4	3	1	2	3	4	4	3	15.9	15.9	15.9	31.474	277	277;277	0	24.268	By MS/MS	By MS/MS	By MS/MS	By MS/MS	By MS/MS	By MS/MS	4.3	8.3	11.2	15.9	15.9	13
P70697	P70697	3	3	3	Uroporphyrinogen decarboxylase	Urod	sp|P70697|DCUP_MOUSE Uroporphyrinogen decarboxylase OS=Mus musculus OX=10090 GN=Urod PE=1 SV=2	1	3	3	3	0	0	0	2	3	2	0	0	0	2	3	2	0	0	0	2	3	2	10.6	10.6	10.6	40.691	367	367	0	17.443				By MS/MS	By MS/MS	By MS/MS	0	0	0	6	10.6	6
P80313;Q9SF16	P80313	12;1	12;1	12;1	T-complex protein 1 subunit eta	Cct7	sp|P80313|TCPH_MOUSE T-complex protein 1 subunit eta OS=Mus musculus OX=10090 GN=Cct7 PE=1 SV=1	2	12	12	12	9	8	11	9	10	9	9	8	11	9	10	9	9	8	11	9	10	9	27.6	27.6	27.6	59.652	544	544;557	0	98.783	By MS/MS	By MS/MS	By MS/MS	By MS/MS	By MS/MS	By MS/MS	18.8	16.9	24.4	17.1	21.9	18.6
P80314;P78371	P80314;P78371	18;11	18;11	18;11	T-complex protein 1 subunit beta	Cct2;CCT2	sp|P80314|TCPB_MOUSE T-complex protein 1 subunit beta OS=Mus musculus OX=10090 GN=Cct2 PE=1 SV=4;sp|P78371|TCPB_HUMAN T-complex protein 1 subunit beta OS=Homo sapiens OX=9606 GN=CCT2 PE=1 SV=4	2	18	18	18	6	11	17	8	9	7	6	11	17	8	9	7	6	11	17	8	9	7	43.4	43.4	43.4	57.477	535	535;535	0	120.72	By MS/MS	By MS/MS	By MS/MS	By MS/MS	By MS/MS	By MS/MS	14.4	26.5	40.6	15.7	20	13.5
P80315	P80315	12	12	12	T-complex protein 1 subunit delta	Cct4	sp|P80315|TCPD_MOUSE T-complex protein 1 subunit delta OS=Mus musculus OX=10090 GN=Cct4 PE=1 SV=3	1	12	12	12	8	10	11	6	9	8	8	10	11	6	9	8	8	10	11	6	9	8	30.6	30.6	30.6	58.066	539	539	0	102.39	By MS/MS	By MS/MS	By MS/MS	By MS/MS	By MS/MS	By MS/MS	18	23.9	27.5	13	22.6	19.5
P80316	P80316	11	11	11	T-complex protein 1 subunit epsilon	Cct5	sp|P80316|TCPE_MOUSE T-complex protein 1 subunit epsilon OS=Mus musculus OX=10090 GN=Cct5 PE=1 SV=1	1	11	11	11	7	8	10	7	8	9	7	8	10	7	8	9	7	8	10	7	8	9	25.5	25.5	25.5	59.623	541	541	0	85.609	By MS/MS	By MS/MS	By MS/MS	By MS/MS	By MS/MS	By MS/MS	14.6	17.6	23.1	14	17	19.4
P80317	P80317	6	6	6	T-complex protein 1 subunit zeta	Cct6a	sp|P80317|TCPZ_MOUSE T-complex protein 1 subunit zeta OS=Mus musculus OX=10090 GN=Cct6a PE=1 SV=3	1	6	6	6	4	3	4	4	5	5	4	3	4	4	5	5	4	3	4	4	5	5	15.3	15.3	15.3	58.004	531	531	0	42.403	By MS/MS	By MS/MS	By MS/MS	By MS/MS	By MS/MS	By MS/MS	8.7	6.4	11.1	7.5	10.5	10.5
P80318;P54408	P80318	19;1	19;1	19;1	T-complex protein 1 subunit gamma	Cct3	sp|P80318|TCPG_MOUSE T-complex protein 1 subunit gamma OS=Mus musculus OX=10090 GN=Cct3 PE=1 SV=1	2	19	19	19	15	15	17	14	15	17	15	15	17	14	15	17	15	15	17	14	15	17	43.1	43.1	43.1	60.629	545	545;559	0	141.26	By MS/MS	By MS/MS	By MS/MS	By MS/MS	By MS/MS	By MS/MS	31.9	35.2	40.7	27.5	32.3	34.7
P84089	P84089	2	2	2	Enhancer of rudimentary homolog	Erh	sp|P84089|ERH_MOUSE Enhancer of rudimentary homolog OS=Mus musculus OX=10090 GN=Erh PE=1 SV=1	1	2	2	2	1	1	2	1	1	2	1	1	2	1	1	2	1	1	2	1	1	2	26.9	26.9	26.9	12.259	104	104	0	35.307	By MS/MS	By MS/MS	By MS/MS	By MS/MS	By MS/MS	By MS/MS	10.6	10.6	26.9	10.6	10.6	26.9
P84099;P49693;Q9LUQ6;Q9SRX2	P84099	9;1;1;1	9;1;1;1	9;1;1;1	60S ribosomal protein L19	Rpl19	sp|P84099|RL19_MOUSE 60S ribosomal protein L19 OS=Mus musculus OX=10090 GN=Rpl19 PE=1 SV=1	4	9	9	9	9	9	9	9	9	9	9	9	9	9	9	9	9	9	9	9	9	9	30.6	30.6	30.6	23.466	196	196;208;209;214	0	149.1	By MS/MS	By MS/MS	By MS/MS	By MS/MS	By MS/MS	By MS/MS	30.6	30.6	30.6	30.6	30.6	30.6
P84104	P84104	3	2	2	Serine/arginine-rich splicing factor 3	Srsf3	sp|P84104|SRSF3_MOUSE Serine/arginine-rich splicing factor 3 OS=Mus musculus OX=10090 GN=Srsf3 PE=1 SV=1	1	3	2	2	2	3	3	1	2	2	1	2	2	1	1	1	1	2	2	1	1	1	18.3	18.3	18.3	19.329	164	164	0	14.268	By MS/MS	By MS/MS	By MS/MS	By MS/MS	By MS/MS	By MS/MS	14	18.3	18.3	5.5	14	14
P97311	P97311	2	2	2	DNA replication licensing factor MCM6	Mcm6	sp|P97311|MCM6_MOUSE DNA replication licensing factor MCM6 OS=Mus musculus OX=10090 GN=Mcm6 PE=1 SV=1	1	2	2	2	0	0	1	0	0	2	0	0	1	0	0	2	0	0	1	0	0	2	3.3	3.3	3.3	92.866	821	821	0	11.507			By matching			By MS/MS	0	0	2.3	0	0	3.3
P97315	P97315	2	2	2	Cysteine and glycine-rich protein 1	Csrp1	sp|P97315|CSRP1_MOUSE Cysteine and glycine-rich protein 1 OS=Mus musculus OX=10090 GN=Csrp1 PE=1 SV=3	1	2	2	2	0	0	0	2	2	2	0	0	0	2	2	2	0	0	0	2	2	2	19.2	19.2	19.2	20.583	193	193	0	16.443				By MS/MS	By MS/MS	By MS/MS	0	0	0	19.2	19.2	19.2
P97351;Q9CAV0;Q42262	P97351	25;1;1	25;1;1	25;1;1	40S ribosomal protein S3a	Rps3a	sp|P97351|RS3A_MOUSE 40S ribosomal protein S3a OS=Mus musculus OX=10090 GN=Rps3a PE=1 SV=3	3	25	25	25	22	25	23	24	21	21	22	25	23	24	21	21	22	25	23	24	21	21	68.9	68.9	68.9	29.885	264	264;262;262	0	323.31	By MS/MS	By MS/MS	By MS/MS	By MS/MS	By MS/MS	By MS/MS	61.7	68.9	68.2	68.9	63.3	57.2
P97370	P97370	3	3	3	Sodium/potassium-transporting ATPase subunit beta-3	Atp1b3	sp|P97370|AT1B3_MOUSE Sodium/potassium-transporting ATPase subunit beta-3 OS=Mus musculus OX=10090 GN=Atp1b3 PE=1 SV=1	1	3	3	3	2	3	3	1	1	1	2	3	3	1	1	1	2	3	3	1	1	1	15.8	15.8	15.8	31.775	278	278	0	26.506	By MS/MS	By MS/MS	By MS/MS	By MS/MS	By MS/MS	By MS/MS	9.7	15.8	15.8	4.7	4.7	4.7
P97379	P97379	7	6	6	Ras GTPase-activating protein-binding protein 2	G3bp2	sp|P97379|G3BP2_MOUSE Ras GTPase-activating protein-binding protein 2 OS=Mus musculus OX=10090 GN=G3bp2 PE=1 SV=2	1	7	6	6	4	6	6	3	3	2	3	5	5	2	2	2	3	5	5	2	2	2	22.2	19.7	19.7	54.087	482	482	0	36.361	By MS/MS	By MS/MS	By MS/MS	By MS/MS	By MS/MS	By MS/MS	12.2	18.5	18.5	8.5	8.5	6
P97461	P97461	12	12	9	40S ribosomal protein S5;40S ribosomal protein S5, N-terminally processed	Rps5	sp|P97461|RS5_MOUSE 40S ribosomal protein S5 OS=Mus musculus OX=10090 GN=Rps5 PE=1 SV=3	1	12	12	9	10	12	12	10	10	10	10	12	12	10	10	10	7	9	9	7	7	7	50	50	41.2	22.889	204	204	0	258.8	By MS/MS	By MS/MS	By MS/MS	By MS/MS	By MS/MS	By MS/MS	38.2	50	50	38.2	38.2	38.2
P97496	P97496	7	7	4	SWI/SNF complex subunit SMARCC1	Smarcc1	sp|P97496|SMRC1_MOUSE SWI/SNF complex subunit SMARCC1 OS=Mus musculus OX=10090 GN=Smarcc1 PE=1 SV=2	1	7	7	4	5	7	7	2	4	5	5	7	7	2	4	5	2	4	4	0	3	2	9.9	9.9	6.9	122.89	1104	1104	0	78.727	By MS/MS	By MS/MS	By MS/MS	By MS/MS	By MS/MS	By MS/MS	5.8	9.9	9.9	2	5	5.7
P97801	P97801	2	2	2	Survival motor neuron protein	Smn1	sp|P97801|SMN_MOUSE Survival motor neuron protein OS=Mus musculus OX=10090 GN=Smn1 PE=1 SV=1	1	2	2	2	2	2	2	0	1	1	2	2	2	0	1	1	2	2	2	0	1	1	12.5	12.5	12.5	31.254	288	288	0	26.291	By MS/MS	By MS/MS	By MS/MS		By matching	By MS/MS	12.5	12.5	12.5	0	6.2	6.2
P97807	P97807	6	6	6	Fumarate hydratase, mitochondrial	Fh	sp|P97807|FUMH_MOUSE Fumarate hydratase, mitochondrial OS=Mus musculus OX=10090 GN=Fh PE=1 SV=3	1	6	6	6	3	3	3	3	5	4	3	3	3	3	5	4	3	3	3	3	5	4	17	17	17	54.356	507	507	0	47.906	By MS/MS	By MS/MS	By MS/MS	By MS/MS	By MS/MS	By MS/MS	8.1	9.1	9.1	6.7	14.4	10.8
P97822	P97822	4	4	4	Acidic leucine-rich nuclear phosphoprotein 32 family member E	Anp32e	sp|P97822|AN32E_MOUSE Acidic leucine-rich nuclear phosphoprotein 32 family member E OS=Mus musculus OX=10090 GN=Anp32e PE=1 SV=2	1	4	4	4	2	2	3	3	2	3	2	2	3	3	2	3	2	2	3	3	2	3	16.5	16.5	16.5	29.622	260	260	0	37.54	By matching	By MS/MS	By MS/MS	By MS/MS	By MS/MS	By MS/MS	5.4	5.4	11.5	10.4	5.4	10.4
P97855	P97855	11	11	10	Ras GTPase-activating protein-binding protein 1	G3bp1	sp|P97855|G3BP1_MOUSE Ras GTPase-activating protein-binding protein 1 OS=Mus musculus OX=10090 GN=G3bp1 PE=1 SV=1	1	11	11	10	10	10	10	5	8	7	10	10	10	5	8	7	9	9	9	4	7	7	33.5	33.5	31	51.828	465	465	0	102.84	By MS/MS	By MS/MS	By MS/MS	By MS/MS	By MS/MS	By MS/MS	29.9	31.4	31.4	14.4	23.9	22.4
P97868	P97868	4	4	4	E3 ubiquitin-protein ligase RBBP6	Rbbp6	sp|P97868|RBBP6_MOUSE E3 ubiquitin-protein ligase RBBP6 OS=Mus musculus OX=10090 GN=Rbbp6 PE=1 SV=5	1	4	4	4	2	0	2	1	1	2	2	0	2	1	1	2	2	0	2	1	1	2	3	3	3	199.59	1790	1790	0	26.346	By MS/MS		By MS/MS	By MS/MS	By matching	By MS/MS	1.3	0	1.4	0.6	0.6	1.4
P99024	P99024	21	5	4	Tubulin beta-5 chain	Tubb5	sp|P99024|TBB5_MOUSE Tubulin beta-5 chain OS=Mus musculus OX=10090 GN=Tubb5 PE=1 SV=1	1	21	5	4	16	21	21	15	17	17	3	5	5	3	3	3	2	4	4	2	2	2	62.8	19.4	16	49.67	444	444	0	108.02	By MS/MS	By MS/MS	By MS/MS	By MS/MS	By MS/MS	By MS/MS	40.1	62.8	62.8	33.8	40.1	40.1
P99026	P99026	3	3	3	Proteasome subunit beta type-4	Psmb4	sp|P99026|PSB4_MOUSE Proteasome subunit beta type-4 OS=Mus musculus OX=10090 GN=Psmb4 PE=1 SV=1	1	3	3	3	3	3	3	2	3	2	3	3	3	2	3	2	3	3	3	2	3	2	16.7	16.7	16.7	29.116	264	264	0	34.042	By MS/MS	By MS/MS	By MS/MS	By MS/MS	By MS/MS	By MS/MS	16.7	16.7	16.7	9.1	16.7	9.1
P99027	P99027	12	12	12	60S acidic ribosomal protein P2	Rplp2	sp|P99027|RLA2_MOUSE 60S acidic ribosomal protein P2 OS=Mus musculus OX=10090 GN=Rplp2 PE=1 SV=3	1	12	12	12	10	12	12	11	11	11	10	12	12	11	11	11	10	12	12	11	11	11	97.4	97.4	97.4	11.651	115	115	0	323.31	By MS/MS	By MS/MS	By MS/MS	By MS/MS	By MS/MS	By MS/MS	95.7	97.4	97.4	95.7	95.7	95.7
P99029;P30044	P99029;P30044	4;2	4;2	4;2	Peroxiredoxin-5, mitochondrial	Prdx5;PRDX5	sp|P99029|PRDX5_MOUSE Peroxiredoxin-5, mitochondrial OS=Mus musculus OX=10090 GN=Prdx5 PE=1 SV=2;sp|P30044|PRDX5_HUMAN Peroxiredoxin-5, mitochondrial OS=Homo sapiens OX=9606 GN=PRDX5 PE=1 SV=4	2	4	4	4	1	0	0	4	4	4	1	0	0	4	4	4	1	0	0	4	4	4	21.4	21.4	21.4	21.897	210	210;214	0	25.345	By MS/MS			By MS/MS	By MS/MS	By MS/MS	7.6	0	0	21.4	21.4	21.4
Q00PI9	Q00PI9	6	6	6	Heterogeneous nuclear ribonucleoprotein U-like protein 2	Hnrnpul2	sp|Q00PI9|HNRL2_MOUSE Heterogeneous nuclear ribonucleoprotein U-like protein 2 OS=Mus musculus OX=10090 GN=Hnrnpul2 PE=1 SV=2	1	6	6	6	4	4	4	3	3	6	4	4	4	3	3	6	4	4	4	3	3	6	9.9	9.9	9.9	84.939	745	745	0	47.666	By MS/MS	By MS/MS	By MS/MS	By MS/MS	By MS/MS	By MS/MS	6.3	7	6.3	4.2	5.2	9.9
Q01149	Q01149	2	2	2	Collagen alpha-2(I) chain	Col1a2	sp|Q01149|CO1A2_MOUSE Collagen alpha-2(I) chain OS=Mus musculus OX=10090 GN=Col1a2 PE=1 SV=2	1	2	2	2	2	2	2	2	2	2	2	2	2	2	2	2	2	2	2	2	2	2	1.3	1.3	1.3	129.56	1372	1372	0	13.215	By MS/MS	By MS/MS	By MS/MS	By MS/MS	By MS/MS	By MS/MS	1.3	1.3	1.3	1.3	1.3	1.3
Q01320;P30182	Q01320	28;2	28;2	18;1	DNA topoisomerase 2-alpha	Top2a	sp|Q01320|TOP2A_MOUSE DNA topoisomerase 2-alpha OS=Mus musculus OX=10090 GN=Top2a PE=1 SV=2	2	28	28	18	22	24	19	11	19	24	22	24	19	11	19	24	13	16	12	6	13	15	21.3	21.3	14.9	172.79	1528	1528;1473	0	187.89	By MS/MS	By MS/MS	By MS/MS	By MS/MS	By MS/MS	By MS/MS	15.4	18.5	14.5	7.6	14.2	17.1
Q02053;P22314;P31254;P31255	Q02053;P22314	19;10;3;1	19;10;3;1	19;10;3;1	Ubiquitin-like modifier-activating enzyme 1	Uba1;UBA1	sp|Q02053|UBA1_MOUSE Ubiquitin-like modifier-activating enzyme 1 OS=Mus musculus OX=10090 GN=Uba1 PE=1 SV=1;sp|P22314|UBA1_HUMAN Ubiquitin-like modifier-activating enzyme 1 OS=Homo sapiens OX=9606 GN=UBA1 PE=1 SV=3	4	19	19	19	7	10	10	10	14	17	7	10	10	10	14	17	7	10	10	10	14	17	25.5	25.5	25.5	117.81	1058	1058;1058;1058;152	0	181.29	By MS/MS	By MS/MS	By MS/MS	By MS/MS	By MS/MS	By MS/MS	9.1	13.1	14.4	11.5	17.4	21.6
Q02819	Q02819	2	2	2	Nucleobindin-1	Nucb1	sp|Q02819|NUCB1_MOUSE Nucleobindin-1 OS=Mus musculus OX=10090 GN=Nucb1 PE=1 SV=2	1	2	2	2	0	0	0	1	1	2	0	0	0	1	1	2	0	0	0	1	1	2	6.1	6.1	6.1	53.408	459	459	0.00078003	11.144				By matching	By MS/MS	By MS/MS	0	0	0	2.6	2.6	6.1
Q03265;P92549;P56757	Q03265	17;3;1	17;3;1	17;3;1	ATP synthase subunit alpha, mitochondrial	Atp5a1	sp|Q03265|ATPA_MOUSE ATP synthase subunit alpha, mitochondrial OS=Mus musculus OX=10090 GN=Atp5f1a PE=1 SV=1	3	17	17	17	15	16	17	14	15	15	15	16	17	14	15	15	15	16	17	14	15	15	35.3	35.3	35.3	59.752	553	553;507;507	0	208.53	By MS/MS	By MS/MS	By MS/MS	By MS/MS	By MS/MS	By MS/MS	30	32.7	35.3	29.1	30	30
Q04750	Q04750	2	2	2	DNA topoisomerase 1	Top1	sp|Q04750|TOP1_MOUSE DNA topoisomerase 1 OS=Mus musculus OX=10090 GN=Top1 PE=1 SV=2	1	2	2	2	2	2	2	1	2	2	2	2	2	1	2	2	2	2	2	1	2	2	3.1	3.1	3.1	90.875	767	767	0	11.915	By MS/MS	By MS/MS	By MS/MS	By MS/MS	By MS/MS	By MS/MS	3.1	3.1	3.1	1	3.1	3.1
Q05144	Q05144	3	3	1	Ras-related C3 botulinum toxin substrate 2	Rac2	sp|Q05144|RAC2_MOUSE Ras-related C3 botulinum toxin substrate 2 OS=Mus musculus OX=10090 GN=Rac2 PE=1 SV=1	1	3	3	1	1	2	2	3	2	3	1	2	2	3	2	3	1	1	1	1	1	1	16.7	16.7	7.3	21.441	192	192	0	19.899	By matching	By MS/MS	By matching	By MS/MS	By MS/MS	By MS/MS	7.3	12.5	12.5	16.7	11.5	16.7
Q05CL8	Q05CL8	3	3	3	La-related protein 7	Larp7	sp|Q05CL8|LARP7_MOUSE La-related protein 7 OS=Mus musculus OX=10090 GN=Larp7 PE=1 SV=2	1	3	3	3	2	2	3	2	2	3	2	2	3	2	2	3	2	2	3	2	2	3	6.7	6.7	6.7	64.802	570	570	0	22.229	By MS/MS	By MS/MS	By MS/MS	By MS/MS	By MS/MS	By MS/MS	5.1	5.1	6.7	4	5.1	6.7
Q05D44	Q05D44	3	3	3	Eukaryotic translation initiation factor 5B	Eif5b	sp|Q05D44|IF2P_MOUSE Eukaryotic translation initiation factor 5B OS=Mus musculus OX=10090 GN=Eif5b PE=1 SV=2	1	3	3	3	1	0	2	0	0	1	1	0	2	0	0	1	1	0	2	0	0	1	3.9	3.9	3.9	137.61	1216	1216	0	16.707	By MS/MS		By MS/MS			By MS/MS	1	0	2.9	0	0	1.3
Q06185	Q06185	2	2	2	ATP synthase subunit e, mitochondrial	Atp5i	sp|Q06185|ATP5I_MOUSE ATP synthase subunit e, mitochondrial OS=Mus musculus OX=10090 GN=Atp5me PE=1 SV=2	1	2	2	2	1	1	1	1	1	2	1	1	1	1	1	2	1	1	1	1	1	2	32.4	32.4	32.4	8.2355	71	71	0	16.472	By MS/MS	By MS/MS	By MS/MS	By MS/MS	By matching	By MS/MS	15.5	15.5	15.5	15.5	15.5	32.4
Q07133	Q07133	3	2	2	Histone H1t	Hist1h1t	sp|Q07133|H1T_MOUSE Histone H1t OS=Mus musculus OX=10090 GN=Hist1h1t PE=1 SV=4	1	3	2	2	3	3	3	3	3	3	2	2	2	2	2	2	2	2	2	2	2	2	21.6	16.3	16.3	21.54	208	208	0	17.494	By MS/MS	By MS/MS	By MS/MS	By MS/MS	By MS/MS	By MS/MS	21.6	21.6	21.6	21.6	21.6	21.6
Q07813	Q07813	4	4	4	Apoptosis regulator BAX	Bax	sp|Q07813|BAX_MOUSE Apoptosis regulator BAX OS=Mus musculus OX=10090 GN=Bax PE=1 SV=1	1	4	4	4	1	2	2	2	3	2	1	2	2	2	3	2	1	2	2	2	3	2	29.7	29.7	29.7	21.394	192	192	0	29.165	By MS/MS	By MS/MS	By MS/MS	By MS/MS	By MS/MS	By MS/MS	6.8	13.5	13.5	17.2	22.9	17.2
Q08288	Q08288	3	3	3	Cell growth-regulating nucleolar protein	Lyar	sp|Q08288|LYAR_MOUSE Cell growth-regulating nucleolar protein OS=Mus musculus OX=10090 GN=Lyar PE=1 SV=2	1	3	3	3	3	3	2	2	3	3	3	3	2	2	3	3	3	3	2	2	3	3	12.1	12.1	12.1	43.735	388	388	0	23.229	By MS/MS	By MS/MS	By MS/MS	By MS/MS	By MS/MS	By MS/MS	12.1	12.1	6.4	8.5	12.1	12.1
Q08943	Q08943	7	7	7	FACT complex subunit SSRP1	Ssrp1	sp|Q08943|SSRP1_MOUSE FACT complex subunit SSRP1 OS=Mus musculus OX=10090 GN=Ssrp1 PE=1 SV=2	1	7	7	7	6	5	5	5	5	5	6	5	5	5	5	5	6	5	5	5	5	5	12	12	12	80.859	708	708	0	60.337	By MS/MS	By MS/MS	By MS/MS	By MS/MS	By MS/MS	By MS/MS	10.5	8.6	8.6	8.1	8.6	8.6
Q09143	Q09143	2	2	2	High affinity cationic amino acid transporter 1	Slc7a1	sp|Q09143|CTR1_MOUSE High affinity cationic amino acid transporter 1 OS=Mus musculus OX=10090 GN=Slc7a1 PE=1 SV=1	1	2	2	2	0	2	2	0	0	0	0	2	2	0	0	0	0	2	2	0	0	0	6.8	6.8	6.8	67.091	622	622	0	28.976		By MS/MS	By MS/MS				0	6.8	6.8	0	0	0
Q11011	Q11011	11	11	11	Puromycin-sensitive aminopeptidase	Npepps	sp|Q11011|PSA_MOUSE Puromycin-sensitive aminopeptidase OS=Mus musculus OX=10090 GN=Npepps PE=1 SV=2	1	11	11	11	4	3	2	8	9	10	4	3	2	8	9	10	4	3	2	8	9	10	14.1	14.1	14.1	103.32	920	920	0	69.568	By MS/MS	By MS/MS	By matching	By MS/MS	By MS/MS	By MS/MS	5.9	4.5	2.6	10.2	11.7	13
Q9WV80;Q13596	Q9WV80;Q13596	3;3	3;3	1;1	Sorting nexin-1	Snx1;SNX1	sp|Q9WV80|SNX1_MOUSE Sorting nexin-1 OS=Mus musculus OX=10090 GN=Snx1 PE=1 SV=1;sp|Q13596|SNX1_HUMAN Sorting nexin-1 OS=Homo sapiens OX=9606 GN=SNX1 PE=1 SV=3	2	3	3	1	1	1	0	2	2	3	1	1	0	2	2	3	0	0	0	0	0	1	7.1	7.1	3.1	58.951	522	522;522	0	21.142	By MS/MS	By matching		By MS/MS	By MS/MS	By MS/MS	2.1	2.1	0	4	4	7.1
Q14C51	Q14C51	4	4	4	Pentatricopeptide repeat domain-containing protein 3, mitochondrial	Ptcd3	sp|Q14C51|PTCD3_MOUSE Pentatricopeptide repeat domain-containing protein 3, mitochondrial OS=Mus musculus OX=10090 GN=Ptcd3 PE=1 SV=2	1	4	4	4	3	4	4	2	3	2	3	4	4	2	3	2	3	4	4	2	3	2	6.6	6.6	6.6	77.795	685	685	0	26.439	By MS/MS	By MS/MS	By MS/MS	By matching	By MS/MS	By MS/MS	4.8	6.6	6.6	2.5	4.8	2.9
Q1HFZ0	Q1HFZ0	2	2	2	tRNA (cytosine(34)-C(5))-methyltransferase	Nsun2	sp|Q1HFZ0|NSUN2_MOUSE tRNA (cytosine(34)-C(5))-methyltransferase OS=Mus musculus OX=10090 GN=Nsun2 PE=1 SV=2	1	2	2	2	1	0	0	1	0	2	1	0	0	1	0	2	1	0	0	1	0	2	3.3	3.3	3.3	85.451	757	757	0	11.275	By matching			By MS/MS		By MS/MS	1.8	0	0	1.8	0	3.3
Q91VK1;Q2L4X1	Q91VK1;Q2L4X1	2;2	2;2	2;2	Basic leucine zipper and W2 domain-containing protein 2	Bzw2	sp|Q91VK1|BZW2_MOUSE Basic leucine zipper and W2 domain-containing protein 2 OS=Mus musculus OX=10090 GN=Bzw2 PE=1 SV=1;sp|Q2L4X1|BZW2_MUSMM Basic leucine zipper and W2 domain-containing protein 2 OS=Mus musculus molossinus OX=57486 GN=Bzw2 PE=2 SV=1	2	2	2	2	1	1	1	2	2	2	1	1	1	2	2	2	1	1	1	2	2	2	4.5	4.5	4.5	48.063	419	419;419	0	11.898	By MS/MS	By MS/MS	By MS/MS	By MS/MS	By MS/MS	By MS/MS	2.1	2.1	2.1	4.5	4.5	4.5
Q3TDQ1;Q8TCJ2	Q3TDQ1;Q8TCJ2	6;5	6;5	6;5	Dolichyl-diphosphooligosaccharide--protein glycosyltransferase subunit STT3B	Stt3b;STT3B	sp|Q3TDQ1|STT3B_MOUSE Dolichyl-diphosphooligosaccharide--protein glycosyltransferase subunit STT3B OS=Mus musculus OX=10090 GN=Stt3b PE=1 SV=2;sp|Q8TCJ2|STT3B_HUMAN Dolichyl-diphosphooligosaccharide--protein glycosyltransferase subunit STT3B OS=Homo sapien	2	6	6	6	4	6	5	4	3	4	4	6	5	4	3	4	4	6	5	4	3	4	8.6	8.6	8.6	93.245	823	823;826	0	55.019	By MS/MS	By MS/MS	By MS/MS	By MS/MS	By MS/MS	By MS/MS	5.3	8.6	6.9	4.7	3.2	4.7
Q3TEA8	Q3TEA8	6	6	6	Heterochromatin protein 1-binding protein 3	Hp1bp3	sp|Q3TEA8|HP1B3_MOUSE Heterochromatin protein 1-binding protein 3 OS=Mus musculus OX=10090 GN=Hp1bp3 PE=1 SV=1	1	6	6	6	5	6	5	2	3	5	5	6	5	2	3	5	5	6	5	2	3	5	12.3	12.3	12.3	60.866	554	554	0	46.374	By MS/MS	By MS/MS	By MS/MS	By matching	By MS/MS	By MS/MS	10.6	12.3	10.6	3.6	7	10.6
Q3THE2;Q9CQ19	Q3THE2;Q9CQ19	5;3	5;3	5;3	Myosin regulatory light chain 12B;Myosin regulatory light polypeptide 9	Myl12b;Myl9	sp|Q3THE2|ML12B_MOUSE Myosin regulatory light chain 12B OS=Mus musculus OX=10090 GN=Myl12b PE=1 SV=2;sp|Q9CQ19|MYL9_MOUSE Myosin regulatory light polypeptide 9 OS=Mus musculus OX=10090 GN=Myl9 PE=1 SV=3	2	5	5	5	5	5	5	4	4	2	5	5	5	4	4	2	5	5	5	4	4	2	33.7	33.7	33.7	19.779	172	172;172	0	75.498	By MS/MS	By MS/MS	By MS/MS	By MS/MS	By MS/MS	By MS/MS	33.7	33.7	33.7	23.3	23.3	11
Q3THK7	Q3THK7	11	11	11	GMP synthase [glutamine-hydrolyzing]	Gmps	sp|Q3THK7|GUAA_MOUSE GMP synthase [glutamine-hydrolyzing] OS=Mus musculus OX=10090 GN=Gmps PE=1 SV=2	1	11	11	11	5	8	5	6	6	10	5	8	5	6	6	10	5	8	5	6	6	10	20.2	20.2	20.2	76.723	693	693	0	67.066	By MS/MS	By MS/MS	By MS/MS	By MS/MS	By MS/MS	By MS/MS	9.4	15.3	10.1	10.2	10	17.3
Q3TJZ6;Q80VD1	Q3TJZ6	4;1	4;1	4;1	Protein FAM98A	Fam98a	sp|Q3TJZ6|FA98A_MOUSE Protein FAM98A OS=Mus musculus OX=10090 GN=Fam98a PE=1 SV=1	2	4	4	4	1	2	4	2	3	1	1	2	4	2	3	1	1	2	4	2	3	1	13.2	13.2	13.2	55.055	515	515;429	0	41.99	By MS/MS	By MS/MS	By MS/MS	By MS/MS	By MS/MS	By MS/MS	2.9	4.9	13.2	6.6	8.5	2.9
Q3TKT4	Q3TKT4	2	2	2	Transcription activator BRG1	Smarca4	sp|Q3TKT4|SMCA4_MOUSE Transcription activator BRG1 OS=Mus musculus OX=10090 GN=Smarca4 PE=1 SV=1	1	2	2	2	1	2	1	1	1	1	1	2	1	1	1	1	1	2	1	1	1	1	1.5	1.5	1.5	181.43	1613	1613	0	12.034	By MS/MS	By MS/MS	By matching	By MS/MS	By matching	By MS/MS	0.6	1.5	0.6	0.6	0.6	0.6
Q3TLH4;Q7TPM1	Q3TLH4	16;2	14;0	14;0	Protein PRRC2C	Prrc2c	sp|Q3TLH4|PRC2C_MOUSE Protein PRRC2C OS=Mus musculus OX=10090 GN=Prrc2c PE=1 SV=3	2	16	14	14	13	16	10	6	6	6	11	14	10	6	6	6	11	14	10	6	6	6	9.2	8.7	8.7	310.89	2846	2846;1486	0	125.92	By MS/MS	By MS/MS	By MS/MS	By MS/MS	By MS/MS	By MS/MS	6.2	9.2	5.4	2.8	3.3	3
Q3TWW8	Q3TWW8	4	3	3	Serine/arginine-rich splicing factor 6	Srsf6	sp|Q3TWW8|SRSF6_MOUSE Serine/arginine-rich splicing factor 6 OS=Mus musculus OX=10090 GN=Srsf6 PE=1 SV=1	1	4	3	3	4	4	3	3	3	4	3	3	2	2	2	3	3	3	2	2	2	3	12.7	10	10	39.025	339	339	0	31.481	By MS/MS	By MS/MS	By MS/MS	By matching	By matching	By MS/MS	12.7	12.7	8.8	8.8	8.8	12.7
Q3TXS7	Q3TXS7	7	7	7	26S proteasome non-ATPase regulatory subunit 1	Psmd1	sp|Q3TXS7|PSMD1_MOUSE 26S proteasome non-ATPase regulatory subunit 1 OS=Mus musculus OX=10090 GN=Psmd1 PE=1 SV=1	1	7	7	7	6	6	6	4	5	6	6	6	6	4	5	6	6	6	6	4	5	6	11.5	11.5	11.5	105.73	953	953	0	48.262	By MS/MS	By MS/MS	By MS/MS	By MS/MS	By MS/MS	By MS/MS	9.5	9.1	9.1	5.7	8.3	10.7
Q3TZX8	Q3TZX8	6	6	6	Polynucleotide 5-hydroxyl-kinase NOL9	Nol9	sp|Q3TZX8|NOL9_MOUSE Polynucleotide 5-hydroxyl-kinase NOL9 OS=Mus musculus OX=10090 GN=Nol9 PE=1 SV=1	1	6	6	6	5	6	6	3	3	5	5	6	6	3	3	5	5	6	6	3	3	5	10.8	10.8	10.8	80.839	714	714	0	37.215	By MS/MS	By MS/MS	By MS/MS	By matching	By matching	By MS/MS	8.1	10.8	10.8	4.1	4.1	8.1
Q3U0V1;Q92945	Q3U0V1;Q92945	9;7	9;7	8;6	Far upstream element-binding protein 2	Khsrp;KHSRP	sp|Q3U0V1|FUBP2_MOUSE Far upstream element-binding protein 2 OS=Mus musculus OX=10090 GN=Khsrp PE=1 SV=2;sp|Q92945|FUBP2_HUMAN Far upstream element-binding protein 2 OS=Homo sapiens OX=9606 GN=KHSRP PE=1 SV=4	2	9	9	8	3	2	3	5	7	9	3	2	3	5	7	9	2	2	3	4	6	8	16.2	16.2	14.3	76.775	748	748;711	0	63.366	By MS/MS	By matching	By MS/MS	By MS/MS	By MS/MS	By MS/MS	5.1	2.8	4.5	9	12	16.2
Q3U1G5	Q3U1G5	3	3	3	Interferon-stimulated 20 kDa exonuclease-like 2	Isg20l2	sp|Q3U1G5|I20L2_MOUSE Interferon-stimulated 20 kDa exonuclease-like 2 OS=Mus musculus OX=10090 GN=Isg20l2 PE=1 SV=2	1	3	3	3	1	2	3	1	1	2	1	2	3	1	1	2	1	2	3	1	1	2	9.5	9.5	9.5	41.019	368	368	0	17.845	By matching	By MS/MS	By MS/MS	By matching	By MS/MS	By MS/MS	2.2	7.3	9.5	3.8	3.8	6
Q3U1J4	Q3U1J4	10	10	10	DNA damage-binding protein 1	Ddb1	sp|Q3U1J4|DDB1_MOUSE DNA damage-binding protein 1 OS=Mus musculus OX=10090 GN=Ddb1 PE=1 SV=2	1	10	10	10	6	10	8	3	6	7	6	10	8	3	6	7	6	10	8	3	6	7	11.4	11.4	11.4	126.85	1140	1140	0	62.823	By MS/MS	By MS/MS	By MS/MS	By MS/MS	By MS/MS	By MS/MS	6	11.4	8.9	2.7	5.3	6.4
Q3U2K0	Q3U2K0	4	4	4	Protein FAM193B	Fam193b	sp|Q3U2K0|F193B_MOUSE Protein FAM193B OS=Mus musculus OX=10090 GN=Fam193b PE=1 SV=2	1	4	4	4	1	2	2	2	3	3	1	2	2	2	3	3	1	2	2	2	3	3	6.5	6.5	6.5	95.083	892	892	0	24.758	By MS/MS	By MS/MS	By MS/MS	By MS/MS	By matching	By MS/MS	1.2	3	2.9	3.5	4.8	4.8
Q3U7R1	Q3U7R1	2	2	2	Extended synaptotagmin-1	Esyt1	sp|Q3U7R1|ESYT1_MOUSE Extended synaptotagmin-1 OS=Mus musculus OX=10090 GN=Esyt1 PE=1 SV=2	1	2	2	2	1	1	2	0	0	0	1	1	2	0	0	0	1	1	2	0	0	0	2.3	2.3	2.3	121.55	1092	1092	0	12.436	By matching	By matching	By MS/MS				1.1	1.2	2.3	0	0	0
Q3U9G9	Q3U9G9	3	3	3	Lamin-B receptor	Lbr	sp|Q3U9G9|LBR_MOUSE Lamin-B receptor OS=Mus musculus OX=10090 GN=Lbr PE=1 SV=2	1	3	3	3	1	2	3	2	1	2	1	2	3	2	1	2	1	2	3	2	1	2	7.2	7.2	7.2	71.439	626	626	0	34.113	By MS/MS	By MS/MS	By MS/MS	By MS/MS	By MS/MS	By MS/MS	2.4	5.4	7.2	4.2	2.4	4.2
Q3UDE2	Q3UDE2	2	2	2	Tubulin--tyrosine ligase-like protein 12	Ttll12	sp|Q3UDE2|TTL12_MOUSE Tubulin--tyrosine ligase-like protein 12 OS=Mus musculus OX=10090 GN=Ttll12 PE=1 SV=1	1	2	2	2	0	0	0	2	1	2	0	0	0	2	1	2	0	0	0	2	1	2	3.8	3.8	3.8	74.042	639	639	0	11.455				By MS/MS	By MS/MS	By MS/MS	0	0	0	3.8	1.9	3.8
Q3UEB3	Q3UEB3	11	11	11	Poly(U)-binding-splicing factor PUF60	Puf60	sp|Q3UEB3|PUF60_MOUSE Poly(U)-binding-splicing factor PUF60 OS=Mus musculus OX=10090 GN=Puf60 PE=1 SV=2	1	11	11	11	7	8	10	6	9	7	7	8	10	6	9	7	7	8	10	6	9	7	26.4	26.4	26.4	60.248	564	564	0	97.921	By MS/MS	By MS/MS	By MS/MS	By MS/MS	By MS/MS	By MS/MS	15.8	20.7	24.6	13.7	19.7	15.8
Q3UFM5	Q3UFM5	3	3	3	Nucleolar MIF4G domain-containing protein 1	Nom1	sp|Q3UFM5|NOM1_MOUSE Nucleolar MIF4G domain-containing protein 1 OS=Mus musculus OX=10090 GN=Nom1 PE=1 SV=2	1	3	3	3	2	2	1	0	0	2	2	2	1	0	0	2	2	2	1	0	0	2	5.5	5.5	5.5	95.959	854	854	0	21.877	By MS/MS	By MS/MS	By matching			By MS/MS	4.2	4.2	1.6	0	0	2.9
Q3UHK8	Q3UHK8	2	2	2	Trinucleotide repeat-containing gene 6A protein	Tnrc6a	sp|Q3UHK8|TNR6A_MOUSE Trinucleotide repeat-containing gene 6A protein OS=Mus musculus OX=10090 GN=Tnrc6a PE=1 SV=2	1	2	2	2	1	2	2	0	0	1	1	2	2	0	0	1	1	2	2	0	0	1	1.8	1.8	1.8	203.15	1896	1896	0	12.713	By matching	By MS/MS	By matching			By matching	0.8	1.8	1.8	0	0	0.8
Q3UJB9	Q3UJB9	17	17	17	Enhancer of mRNA-decapping protein 4	Edc4	sp|Q3UJB9|EDC4_MOUSE Enhancer of mRNA-decapping protein 4 OS=Mus musculus OX=10090 GN=Edc4 PE=1 SV=2	1	17	17	17	11	11	11	7	9	14	11	11	11	7	9	14	11	11	11	7	9	14	18.6	18.6	18.6	152.48	1406	1406	0	187.54	By MS/MS	By MS/MS	By MS/MS	By MS/MS	By MS/MS	By MS/MS	10.8	12.2	13.2	6.1	8.7	13.7
Q3UM45	Q3UM45	3	3	3	Protein phosphatase 1 regulatory subunit 7	Ppp1r7	sp|Q3UM45|PP1R7_MOUSE Protein phosphatase 1 regulatory subunit 7 OS=Mus musculus OX=10090 GN=Ppp1r7 PE=1 SV=2	1	3	3	3	0	0	0	1	2	3	0	0	0	1	2	3	0	0	0	1	2	3	10	10	10	41.291	361	361	0	17.37				By MS/MS	By MS/MS	By MS/MS	0	0	0	2.5	5.5	10
Q3UMC0;Q9D3R6;Q9ZPR1	Q3UMC0	6;1;1	6;1;1	6;1;1	Spermatogenesis-associated protein 5	Spata5	sp|Q3UMC0|SPAT5_MOUSE Spermatogenesis-associated protein 5 OS=Mus musculus OX=10090 GN=Spata5 PE=1 SV=2	3	6	6	6	6	6	6	3	2	3	6	6	6	3	2	3	6	6	6	3	2	3	9.6	9.6	9.6	97.255	893	893;539;603	0	44.318	By MS/MS	By MS/MS	By MS/MS	By MS/MS	By MS/MS	By MS/MS	9.6	9.6	9.6	4.5	2.9	4.5
Q3UMQ8	Q3UMQ8	2	2	2	H/ACA ribonucleoprotein complex non-core subunit NAF1	Naf1	sp|Q3UMQ8|NAF1_MOUSE H/ACA ribonucleoprotein complex non-core subunit NAF1 OS=Mus musculus OX=10090 GN=Naf1 PE=1 SV=2	1	2	2	2	1	0	2	1	1	1	1	0	2	1	1	1	1	0	2	1	1	1	4.9	4.9	4.9	53.245	489	489	0	12.459	By MS/MS		By MS/MS	By matching	By matching	By MS/MS	2	0	4.9	2	2	2
Q3UPF5	Q3UPF5	12	12	12	Zinc finger CCCH-type antiviral protein 1	Zc3hav1	sp|Q3UPF5|ZCCHV_MOUSE Zinc finger CCCH-type antiviral protein 1 OS=Mus musculus OX=10090 GN=Zc3hav1 PE=1 SV=1	1	12	12	12	10	11	11	4	5	5	10	11	11	4	5	5	10	11	11	4	5	5	18.6	18.6	18.6	106.69	946	946	0	136.48	By MS/MS	By MS/MS	By MS/MS	By MS/MS	By MS/MS	By MS/MS	14.9	17	17.1	5.3	6.8	6.8
Q3URQ0	Q3URQ0	6	6	6	Testis-expressed sequence 10 protein	Tex10	sp|Q3URQ0|TEX10_MOUSE Testis-expressed protein 10 OS=Mus musculus OX=10090 GN=Tex10 PE=1 SV=1	1	6	6	6	5	6	5	2	1	4	5	6	5	2	1	4	5	6	5	2	1	4	8.5	8.5	8.5	105.21	928	928	0	38.477	By MS/MS	By MS/MS	By MS/MS	By matching	By matching	By MS/MS	7.5	8.5	7.5	2.6	1.4	6
Q3UVK0	Q3UVK0	7	7	7	Endoplasmic reticulum metallopeptidase 1	Ermp1	sp|Q3UVK0|ERMP1_MOUSE Endoplasmic reticulum metallopeptidase 1 OS=Mus musculus OX=10090 GN=Ermp1 PE=1 SV=2	1	7	7	7	6	7	7	6	5	7	6	7	7	6	5	7	6	7	7	6	5	7	8.4	8.4	8.4	100.15	898	898	0	57.714	By MS/MS	By MS/MS	By MS/MS	By MS/MS	By MS/MS	By MS/MS	8.4	8.4	8.4	6.3	7	8.4
Q3UYV9	Q3UYV9	7	7	7	Nuclear cap-binding protein subunit 1	Ncbp1	sp|Q3UYV9|NCBP1_MOUSE Nuclear cap-binding protein subunit 1 OS=Mus musculus OX=10090 GN=Ncbp1 PE=1 SV=2	1	7	7	7	4	5	6	2	4	6	4	5	6	2	4	6	4	5	6	2	4	6	11.9	11.9	11.9	91.926	790	790	0	49.029	By MS/MS	By MS/MS	By MS/MS	By MS/MS	By MS/MS	By MS/MS	7.6	9	10.5	4.2	7.6	10.5
Q3UZ01	Q3UZ01	2	2	2	RNA-binding protein 40	Rnpc3	sp|Q3UZ01|RBM40_MOUSE RNA-binding protein 40 OS=Mus musculus OX=10090 GN=Rnpc3 PE=2 SV=2	1	2	2	2	1	0	2	0	0	1	1	0	2	0	0	1	1	0	2	0	0	1	4.1	4.1	4.1	57.971	514	514	0	16.001	By MS/MS		By MS/MS			By MS/MS	1.9	0	4.1	0	0	1.9
Q3V3R1	Q3V3R1	3	3	3	Monofunctional C1-tetrahydrofolate synthase, mitochondrial	Mthfd1l	sp|Q3V3R1|C1TM_MOUSE Monofunctional C1-tetrahydrofolate synthase, mitochondrial OS=Mus musculus OX=10090 GN=Mthfd1l PE=1 SV=2	1	3	3	3	1	1	0	2	2	3	1	1	0	2	2	3	1	1	0	2	2	3	3.9	3.9	3.9	105.73	977	977	0	17.044	By matching	By MS/MS		By MS/MS	By MS/MS	By MS/MS	1.5	1.5	0	2.7	2.8	3.9
Q497V5	Q497V5	2	2	2	S1 RNA-binding domain-containing protein 1	Srbd1	sp|Q497V5|SRBD1_MOUSE S1 RNA-binding domain-containing protein 1 OS=Mus musculus OX=10090 GN=Srbd1 PE=2 SV=2	1	2	2	2	2	2	2	0	1	2	2	2	2	0	1	2	2	2	2	0	1	2	2.5	2.5	2.5	114.09	1015	1015	0	11.954	By MS/MS	By MS/MS	By MS/MS		By MS/MS	By MS/MS	2.5	2.5	2.5	0	1.3	2.5
Q4VA53	Q4VA53	3	3	3	Sister chromatid cohesion protein PDS5 homolog B	Pds5b	sp|Q4VA53|PDS5B_MOUSE Sister chromatid cohesion protein PDS5 homolog B OS=Mus musculus OX=10090 GN=Pds5b PE=1 SV=1	1	3	3	3	3	3	2	0	0	2	3	3	2	0	0	2	3	3	2	0	0	2	3.5	3.5	3.5	164.42	1446	1446	0	23.378	By MS/MS	By MS/MS	By MS/MS			By MS/MS	3.5	3.5	2.1	0	0	2.6
Q4VBE8	Q4VBE8	4	4	4	WD repeat-containing protein 18	Wdr18	sp|Q4VBE8|WDR18_MOUSE WD repeat-containing protein 18 OS=Mus musculus OX=10090 GN=Wdr18 PE=1 SV=1	1	4	4	4	1	4	4	0	2	2	1	4	4	0	2	2	1	4	4	0	2	2	9.5	9.5	9.5	47.211	431	431	0	27.3	By MS/MS	By MS/MS	By MS/MS		By MS/MS	By MS/MS	1.9	9.5	9.5	0	4.4	4.4
Q501J6	Q501J6	21	14	14	Probable ATP-dependent RNA helicase DDX17	Ddx17	sp|Q501J6|DDX17_MOUSE Probable ATP-dependent RNA helicase DDX17 OS=Mus musculus OX=10090 GN=Ddx17 PE=1 SV=1	1	21	14	14	21	19	21	18	19	20	14	12	14	11	12	13	14	12	14	11	12	13	35.2	24.9	24.9	72.399	650	650	0	233.93	By MS/MS	By MS/MS	By MS/MS	By MS/MS	By MS/MS	By MS/MS	35.2	31.5	35.2	28.9	31.5	33.4
Q505F5	Q505F5	8	8	8	Leucine-rich repeat-containing protein 47	Lrrc47	sp|Q505F5|LRC47_MOUSE Leucine-rich repeat-containing protein 47 OS=Mus musculus OX=10090 GN=Lrrc47 PE=1 SV=1	1	8	8	8	2	1	1	3	7	8	2	1	1	3	7	8	2	1	1	3	7	8	17.9	17.9	17.9	63.589	581	581	0	49.222	By MS/MS	By MS/MS	By MS/MS	By MS/MS	By MS/MS	By MS/MS	5.3	3.1	3.1	6.5	16.2	17.9
Q569Z5	Q569Z5	4	4	4	Probable ATP-dependent RNA helicase DDX46	Ddx46	sp|Q569Z5|DDX46_MOUSE Probable ATP-dependent RNA helicase DDX46 OS=Mus musculus OX=10090 GN=Ddx46 PE=1 SV=2	1	4	4	4	1	3	1	2	2	4	1	3	1	2	2	4	1	3	1	2	2	4	4.7	4.7	4.7	117.45	1032	1032	0	24.899	By matching	By MS/MS	By MS/MS	By MS/MS	By MS/MS	By MS/MS	1	3.8	1.6	2.1	2.8	4.7
Q5F2E7	Q5F2E7	7	7	7	Nuclear fragile X mental retardation-interacting protein 2	Nufip2	sp|Q5F2E7|NUFP2_MOUSE Nuclear fragile X mental retardation-interacting protein 2 OS=Mus musculus OX=10090 GN=Nufip2 PE=1 SV=1	1	7	7	7	5	7	7	4	6	7	5	7	7	4	6	7	5	7	7	4	6	7	15	15	15	75.656	692	692	0	60.197	By MS/MS	By MS/MS	By MS/MS	By MS/MS	By MS/MS	By MS/MS	10.1	15	15	6.9	13.4	15
Q5RJH6	Q5RJH6	3	3	3	Protein SMG7	Smg7	sp|Q5RJH6|SMG7_MOUSE Protein SMG7 OS=Mus musculus OX=10090 GN=Smg7 PE=2 SV=1	1	3	3	3	2	3	2	1	2	3	2	3	2	1	2	3	2	3	2	1	2	3	3	3	3	126.84	1138	1138	0	17.927	By MS/MS	By MS/MS	By MS/MS	By matching	By MS/MS	By MS/MS	2.4	3	2.4	0.8	2.4	3
Q5SUR0	Q5SUR0	3	3	3	Phosphoribosylformylglycinamidine synthase	Pfas	sp|Q5SUR0|PUR4_MOUSE Phosphoribosylformylglycinamidine synthase OS=Mus musculus OX=10090 GN=Pfas PE=1 SV=1	1	3	3	3	0	0	0	2	1	3	0	0	0	2	1	3	0	0	0	2	1	3	3.3	3.3	3.3	144.63	1337	1337	0	20.276				By MS/MS	By matching	By MS/MS	0	0	0	1.9	0.8	3.3
Q5SW19	Q5SW19	2	2	2	Clustered mitochondria protein homolog	Cluh	sp|Q5SW19|CLU_MOUSE Clustered mitochondria protein homolog OS=Mus musculus OX=10090 GN=Cluh PE=1 SV=2	1	2	2	2	0	2	2	1	0	1	0	2	2	1	0	1	0	2	2	1	0	1	1.8	1.8	1.8	148.07	1315	1315	0	11.276		By MS/MS	By MS/MS	By matching		By matching	0	1.8	1.8	0.8	0	0.8
Q5SWD9	Q5SWD9	2	2	2	Pre-rRNA-processing protein TSR1 homolog	Tsr1	sp|Q5SWD9|TSR1_MOUSE Pre-rRNA-processing protein TSR1 homolog OS=Mus musculus OX=10090 GN=Tsr1 PE=1 SV=1	1	2	2	2	2	1	2	1	2	1	2	1	2	1	2	1	2	1	2	1	2	1	2.4	2.4	2.4	92.104	803	803	0	11.589	By MS/MS	By MS/MS	By MS/MS	By MS/MS	By MS/MS	By matching	2.4	1	2.4	1	2.4	1
Q5SX39	Q5SX39	12	12	2	Myosin-4	Myh4	sp|Q5SX39|MYH4_MOUSE Myosin-4 OS=Mus musculus OX=10090 GN=Myh4 PE=2 SV=1	1	12	12	2	9	10	9	10	11	9	9	10	9	10	11	9	0	1	1	0	1	0	7	7	1.7	222.86	1939	1939	0	107.68	By MS/MS	By MS/MS	By MS/MS	By MS/MS	By MS/MS	By MS/MS	4.8	5.9	5.8	5.4	6	4.8
Q5SX40	Q5SX40	11	2	2	Myosin-1	Myh1	sp|Q5SX40|MYH1_MOUSE Myosin-1 OS=Mus musculus OX=10090 GN=Myh1 PE=1 SV=1	1	11	2	2	9	9	10	9	10	9	1	1	2	1	1	1	1	1	2	1	1	1	6.6	1.5	1.5	223.34	1942	1942	0	16.855	By MS/MS	By MS/MS	By MS/MS	By MS/MS	By MS/MS	By MS/MS	5	5	6.1	4.9	5.6	5
Q5SYD0	Q5SYD0	3	3	3	Unconventional myosin-Id	Myo1d	sp|Q5SYD0|MYO1D_MOUSE Unconventional myosin-Id OS=Mus musculus OX=10090 GN=Myo1d PE=1 SV=1	1	3	3	3	2	2	2	1	0	1	2	2	2	1	0	1	2	2	2	1	0	1	3.5	3.5	3.5	116.08	1006	1006	0	17.528	By MS/MS	By matching	By MS/MS	By matching		By matching	2.3	2.2	2.2	1	0	1
Q5U458	Q5U458	4	4	4	DnaJ homolog subfamily C member 11	Dnajc11	sp|Q5U458|DJC11_MOUSE DnaJ homolog subfamily C member 11 OS=Mus musculus OX=10090 GN=Dnajc11 PE=1 SV=2	1	4	4	4	2	4	4	0	1	1	2	4	4	0	1	1	2	4	4	0	1	1	10.7	10.7	10.7	63.232	559	559	0	27.388	By MS/MS	By MS/MS	By MS/MS		By MS/MS	By matching	4.8	10.7	10.7	0	2.3	2.3
Q5XG71	Q5XG71	8	8	8	Small subunit processome component 20 homolog	Utp20	sp|Q5XG71|UTP20_MOUSE Small subunit processome component 20 homolog OS=Mus musculus OX=10090 GN=Utp20 PE=1 SV=2	1	8	8	8	7	8	7	1	3	4	7	8	7	1	3	4	7	8	7	1	3	4	3.7	3.7	3.7	317.74	2788	2788	0	47.06	By MS/MS	By MS/MS	By MS/MS	By matching	By matching	By MS/MS	3.2	3.7	3.2	0.3	0.9	1.5
Q61584	Q61584	10	10	9	Fragile X mental retardation syndrome-related protein 1	Fxr1	sp|Q61584|FXR1_MOUSE Fragile X mental retardation syndrome-related protein 1 OS=Mus musculus OX=10090 GN=Fxr1 PE=1 SV=2	2	10	10	9	8	8	8	7	7	9	8	8	8	7	7	9	7	7	7	6	6	8	27.5	27.5	26.1	63.947	568	568;677	0	115.41	By MS/MS	By MS/MS	By MS/MS	By MS/MS	By MS/MS	By MS/MS	19.4	20.2	20.2	17.3	16.5	23.8
Q5XJY5	Q5XJY5	2	2	2	Coatomer subunit delta	Arcn1	sp|Q5XJY5|COPD_MOUSE Coatomer subunit delta OS=Mus musculus OX=10090 GN=Arcn1 PE=1 SV=2	1	2	2	2	2	2	2	1	1	1	2	2	2	1	1	1	2	2	2	1	1	1	4.7	4.7	4.7	57.229	511	511	0	13.077	By MS/MS	By MS/MS	By MS/MS	By matching	By MS/MS	By MS/MS	4.7	4.7	4.7	2.2	2.2	2.2
Q60605	Q60605	5	5	5	Myosin light polypeptide 6	Myl6	sp|Q60605|MYL6_MOUSE Myosin light polypeptide 6 OS=Mus musculus OX=10090 GN=Myl6 PE=1 SV=3	1	5	5	5	4	4	5	4	4	3	4	4	5	4	4	3	4	4	5	4	4	3	35.8	35.8	35.8	16.93	151	151	0	53.396	By MS/MS	By MS/MS	By MS/MS	By MS/MS	By MS/MS	By MS/MS	25.2	25.2	35.8	25.2	25.2	23.8
Q60668;Q9SHZ5	Q60668	7;1	7;1	6;0	Heterogeneous nuclear ribonucleoprotein D0	Hnrnpd	sp|Q60668|HNRPD_MOUSE Heterogeneous nuclear ribonucleoprotein D0 OS=Mus musculus OX=10090 GN=Hnrnpd PE=1 SV=2	2	7	7	6	3	3	4	3	6	4	3	3	4	3	6	4	2	2	3	3	5	4	24.5	24.5	22.3	38.354	355	355;382	0	45.694	By MS/MS	By MS/MS	By MS/MS	By MS/MS	By MS/MS	By MS/MS	9	9	14.4	9.3	19.2	13.5
Q60692	Q60692	4	4	4	Proteasome subunit beta type-6	Psmb6	sp|Q60692|PSB6_MOUSE Proteasome subunit beta type-6 OS=Mus musculus OX=10090 GN=Psmb6 PE=1 SV=3	1	4	4	4	4	4	3	4	4	4	4	4	3	4	4	4	4	4	3	4	4	4	16.8	16.8	16.8	25.378	238	238	0	35.154	By MS/MS	By MS/MS	By MS/MS	By MS/MS	By MS/MS	By MS/MS	16.8	16.8	12.6	16.8	16.8	16.8
Q60737	Q60737	8	8	8	Casein kinase II subunit alpha	Csnk2a1	sp|Q60737|CSK21_MOUSE Casein kinase II subunit alpha OS=Mus musculus OX=10090 GN=Csnk2a1 PE=1 SV=2	1	8	8	8	3	5	5	0	8	6	3	5	5	0	8	6	3	5	5	0	8	6	26.1	26.1	26.1	45.133	391	391	0	59.747	By MS/MS	By MS/MS	By MS/MS		By MS/MS	By MS/MS	10.5	16.9	16.9	0	26.1	19.7
Q60749	Q60749	2	2	2	KH domain-containing, RNA-binding, signal transduction-associated protein 1	Khdrbs1	sp|Q60749|KHDR1_MOUSE KH domain-containing, RNA-binding, signal transduction-associated protein 1 OS=Mus musculus OX=10090 GN=Khdrbs1 PE=1 SV=2	1	2	2	2	2	2	2	2	2	2	2	2	2	2	2	2	2	2	2	2	2	2	5.4	5.4	5.4	48.37	443	443	0	13.748	By MS/MS	By matching	By MS/MS	By MS/MS	By MS/MS	By MS/MS	5.4	5.4	5.4	5.4	5.4	5.4
Q9UIV1;Q60809	Q9UIV1;Q60809	4;4	4;4	4;4	CCR4-NOT transcription complex subunit 7	CNOT7;Cnot7	sp|Q9UIV1|CNOT7_HUMAN CCR4-NOT transcription complex subunit 7 OS=Homo sapiens OX=9606 GN=CNOT7 PE=1 SV=3;sp|Q60809|CNOT7_MOUSE CCR4-NOT transcription complex subunit 7 OS=Mus musculus OX=10090 GN=Cnot7 PE=1 SV=1	2	4	4	4	3	3	4	1	3	2	3	3	4	1	3	2	3	3	4	1	3	2	17.9	17.9	17.9	32.745	285	285;285	0	30.141	By MS/MS	By MS/MS	By MS/MS	By matching	By MS/MS	By MS/MS	13	14.4	17.9	3.9	13	9.1
Q60854	Q60854	5	5	5	Serpin B6	Serpinb6	sp|Q60854|SPB6_MOUSE Serpin B6 OS=Mus musculus OX=10090 GN=Serpinb6 PE=1 SV=1	1	5	5	5	1	2	0	4	5	5	1	2	0	4	5	5	1	2	0	4	5	5	15.1	15.1	15.1	42.598	378	378	0	31.814	By matching	By matching		By MS/MS	By MS/MS	By MS/MS	2.6	5.3	0	11.6	15.1	15.1
Q60864	Q60864	11	11	11	Stress-induced-phosphoprotein 1	Stip1	sp|Q60864|STIP1_MOUSE Stress-induced-phosphoprotein 1 OS=Mus musculus OX=10090 GN=Stip1 PE=1 SV=1	1	11	11	11	2	3	5	9	10	9	2	3	5	9	10	9	2	3	5	9	10	9	24.5	24.5	24.5	62.581	543	543	0	89.666	By matching	By MS/MS	By MS/MS	By MS/MS	By MS/MS	By MS/MS	4.8	7.6	11.8	18.6	22.1	18.6
Q60865;Q14444	Q60865;Q14444	4;3	4;3	4;3	Caprin-1	Caprin1;CAPRIN1	sp|Q60865|CAPR1_MOUSE Caprin-1 OS=Mus musculus OX=10090 GN=Caprin1 PE=1 SV=2;sp|Q14444|CAPR1_HUMAN Caprin-1 OS=Homo sapiens OX=9606 GN=CAPRIN1 PE=1 SV=2	2	4	4	4	3	4	4	2	2	3	3	4	4	2	2	3	3	4	4	2	2	3	6.5	6.5	6.5	78.168	707	707;709	0	29.212	By MS/MS	By MS/MS	By MS/MS	By MS/MS	By MS/MS	By MS/MS	5	6.5	6.5	3.1	3.1	5
Q60875	Q60875	3	3	3	Rho guanine nucleotide exchange factor 2	Arhgef2	sp|Q60875|ARHG2_MOUSE Rho guanine nucleotide exchange factor 2 OS=Mus musculus OX=10090 GN=Arhgef2 PE=1 SV=4	1	3	3	3	3	2	3	1	0	1	3	2	3	1	0	1	3	2	3	1	0	1	3.9	3.9	3.9	111.97	985	985	0	17.073	By MS/MS	By MS/MS	By MS/MS	By matching		By matching	3.9	2	3.9	0.8	0	1.2
Q60930	Q60930	11	11	11	Voltage-dependent anion-selective channel protein 2	Vdac2	sp|Q60930|VDAC2_MOUSE Voltage-dependent anion-selective channel protein 2 OS=Mus musculus OX=10090 GN=Vdac2 PE=1 SV=2	1	11	11	11	10	10	11	6	8	9	10	10	11	6	8	9	10	10	11	6	8	9	46.8	46.8	46.8	31.732	295	295	0	134.44	By MS/MS	By MS/MS	By MS/MS	By MS/MS	By MS/MS	By MS/MS	39	39	46.8	24.1	34.2	34.6
Q60931	Q60931	8	8	8	Voltage-dependent anion-selective channel protein 3	Vdac3	sp|Q60931|VDAC3_MOUSE Voltage-dependent anion-selective channel protein 3 OS=Mus musculus OX=10090 GN=Vdac3 PE=1 SV=1	1	8	8	8	7	7	7	5	7	7	7	7	7	5	7	7	7	7	7	5	7	7	33.2	33.2	33.2	30.752	283	283	0	79.187	By MS/MS	By MS/MS	By MS/MS	By MS/MS	By MS/MS	By MS/MS	32.9	26.5	26.1	19.1	26.5	32.9
Q60932	Q60932	11	11	11	Voltage-dependent anion-selective channel protein 1	Vdac1	sp|Q60932|VDAC1_MOUSE Voltage-dependent anion-selective channel protein 1 OS=Mus musculus OX=10090 GN=Vdac1 PE=1 SV=3	1	11	11	11	8	9	9	6	8	7	8	9	9	6	8	7	8	9	9	6	8	7	53	53	53	32.351	296	296	0	188.6	By MS/MS	By MS/MS	By MS/MS	By MS/MS	By MS/MS	By MS/MS	32.8	40.2	46.3	26.7	33.8	26
Q60953	Q60953	2	2	2	Protein PML	Pml	sp|Q60953|PML_MOUSE Protein PML OS=Mus musculus OX=10090 GN=Pml PE=1 SV=3	1	2	2	2	1	0	0	2	1	2	1	0	0	2	1	2	1	0	0	2	1	2	3.1	3.1	3.1	98.241	885	885	0	13.031	By matching			By MS/MS	By matching	By MS/MS	1.5	0	0	3.1	1.5	3.1
Q60960;O35345	Q60960;O35345	2;1	2;1	2;1	Importin subunit alpha-5;Importin subunit alpha-5, N-terminally processed;Importin subunit alpha-7	Kpna1;Kpna6	sp|Q60960|IMA5_MOUSE Importin subunit alpha-5 OS=Mus musculus OX=10090 GN=Kpna1 PE=1 SV=2;sp|O35345|IMA7_MOUSE Importin subunit alpha-7 OS=Mus musculus OX=10090 GN=Kpna6 PE=1 SV=2	2	2	2	2	1	0	1	1	1	2	1	0	1	1	1	2	1	0	1	1	1	2	5.4	5.4	5.4	60.182	538	538;536	0	12.561	By MS/MS		By MS/MS	By matching	By MS/MS	By MS/MS	3.3	0	3.3	3.3	3.3	5.4
Q60972	Q60972	9	9	4	Histone-binding protein RBBP4	Rbbp4	sp|Q60972|RBBP4_MOUSE Histone-binding protein RBBP4 OS=Mus musculus OX=10090 GN=Rbbp4 PE=1 SV=5	1	9	9	4	6	7	5	6	8	9	6	7	5	6	8	9	2	2	1	1	3	4	25.6	25.6	15.3	47.655	425	425	0	88.492	By MS/MS	By MS/MS	By MS/MS	By MS/MS	By MS/MS	By MS/MS	14.4	16.5	10.6	13.6	22.8	25.6
Q60973	Q60973	7	2	2	Histone-binding protein RBBP7	Rbbp7	sp|Q60973|RBBP7_MOUSE Histone-binding protein RBBP7 OS=Mus musculus OX=10090 GN=Rbbp7 PE=1 SV=1	1	7	2	2	5	7	5	6	7	7	1	2	1	1	2	2	1	2	1	1	2	2	19.1	8.7	8.7	47.789	425	425	0	14.124	By matching	By MS/MS	By MS/MS	By MS/MS	By MS/MS	By MS/MS	10.6	19.1	9.6	12.7	19.1	19.1
Q61009	Q61009	2	2	2	Scavenger receptor class B member 1	Scarb1	sp|Q61009|SCRB1_MOUSE Scavenger receptor class B member 1 OS=Mus musculus OX=10090 GN=Scarb1 PE=1 SV=1	1	2	2	2	2	2	2	1	1	2	2	2	2	1	1	2	2	2	2	1	1	2	4.1	4.1	4.1	56.753	509	509	0.00077459	11.001	By MS/MS	By MS/MS	By MS/MS	By matching	By matching	By MS/MS	4.1	4.1	4.1	1.8	1.8	4.1
Q61024	Q61024	5	5	5	Asparagine synthetase [glutamine-hydrolyzing]	Asns	sp|Q61024|ASNS_MOUSE Asparagine synthetase [glutamine-hydrolyzing] OS=Mus musculus OX=10090 GN=Asns PE=1 SV=3	1	5	5	5	1	3	2	2	4	5	1	3	2	2	4	5	1	3	2	2	4	5	10.2	10.2	10.2	64.282	561	561	0	29.285	By matching	By MS/MS	By MS/MS	By MS/MS	By MS/MS	By MS/MS	2	5.7	4.5	3.2	7.5	10.2
Q61029	Q61029	12	6	6	Lamina-associated polypeptide 2, isoforms beta/delta/epsilon/gamma	Tmpo	sp|Q61029|LAP2B_MOUSE Lamina-associated polypeptide 2, isoforms beta/delta/epsilon/gamma OS=Mus musculus OX=10090 GN=Tmpo PE=1 SV=4	1	12	6	6	10	11	10	8	9	9	5	6	5	4	4	5	5	6	5	4	4	5	44.5	21.2	21.2	50.372	452	452	0	107.28	By MS/MS	By MS/MS	By MS/MS	By MS/MS	By MS/MS	By MS/MS	32.3	39.4	38.1	26.1	31.2	29.4
Q61033	Q61033	13	13	7	Lamina-associated polypeptide 2, isoforms alpha/zeta	Tmpo	sp|Q61033|LAP2A_MOUSE Lamina-associated polypeptide 2, isoforms alpha/zeta OS=Mus musculus OX=10090 GN=Tmpo PE=1 SV=4	1	13	13	7	12	12	12	8	7	9	12	12	12	8	7	9	7	7	7	4	2	5	30	30	14.9	75.167	693	693	0	172.53	By MS/MS	By MS/MS	By MS/MS	By MS/MS	By MS/MS	By MS/MS	26.7	26.7	28.1	18.9	15.4	19.5
Q61035;F4IYF8;Q99KK9	Q61035	3;1;1	3;1;1	3;1;1	Histidine--tRNA ligase, cytoplasmic	Hars	sp|Q61035|SYHC_MOUSE Histidine--tRNA ligase, cytoplasmic OS=Mus musculus OX=10090 GN=Hars PE=1 SV=2	3	3	3	3	0	1	0	3	3	3	0	1	0	3	3	3	0	1	0	3	3	3	6.7	6.7	6.7	57.432	509	509;883;505	0	27.754		By matching		By MS/MS	By MS/MS	By matching	0	1.8	0	6.7	6.7	6.7
Q61074	Q61074	4	4	4	Protein phosphatase 1G	Ppm1g	sp|Q61074|PPM1G_MOUSE Protein phosphatase 1G OS=Mus musculus OX=10090 GN=Ppm1g PE=1 SV=3	1	4	4	4	2	1	2	2	3	4	2	1	2	2	3	4	2	1	2	2	3	4	11.6	11.6	11.6	58.727	542	542	0	29.338	By MS/MS	By matching	By MS/MS	By MS/MS	By MS/MS	By MS/MS	5.2	2.2	5.2	5.4	8.3	11.6
Q61081	Q61081	3	3	3	Hsp90 co-chaperone Cdc37;Hsp90 co-chaperone Cdc37, N-terminally processed	Cdc37	sp|Q61081|CDC37_MOUSE Hsp90 co-chaperone Cdc37 OS=Mus musculus OX=10090 GN=Cdc37 PE=1 SV=1	1	3	3	3	1	2	2	2	2	2	1	2	2	2	2	2	1	2	2	2	2	2	12.9	12.9	12.9	44.593	379	379	0	21.538	By MS/MS	By MS/MS	By MS/MS	By MS/MS	By MS/MS	By MS/MS	4.5	10	10	7.4	7.4	7.4
Q61102	Q61102	2	2	2	ATP-binding cassette sub-family B member 7, mitochondrial	Abcb7	sp|Q61102|ABCB7_MOUSE ATP-binding cassette sub-family B member 7, mitochondrial OS=Mus musculus OX=10090 GN=Abcb7 PE=1 SV=3	1	2	2	2	1	2	2	0	0	1	1	2	2	0	0	1	1	2	2	0	0	1	5.2	5.2	5.2	82.58	752	752	0	12.927	By MS/MS	By MS/MS	By MS/MS			By MS/MS	2.7	5.2	5.2	0	0	2.7
Q61103	Q61103	2	2	2	Zinc finger protein ubi-d4	Dpf2	sp|Q61103|REQU_MOUSE Zinc finger protein ubi-d4 OS=Mus musculus OX=10090 GN=Dpf2 PE=1 SV=1	1	2	2	2	1	1	1	2	2	2	1	1	1	2	2	2	1	1	1	2	2	2	6.1	6.1	6.1	44.229	391	391	0	12.777	By MS/MS	By MS/MS	By MS/MS	By MS/MS	By MS/MS	By MS/MS	2.3	2.3	2.3	6.1	6.1	6.1
Q61166	Q61166	2	2	2	Microtubule-associated protein RP/EB family member 1	Mapre1	sp|Q61166|MARE1_MOUSE Microtubule-associated protein RP/EB family member 1 OS=Mus musculus OX=10090 GN=Mapre1 PE=1 SV=3	1	2	2	2	1	0	0	1	2	2	1	0	0	1	2	2	1	0	0	1	2	2	9	9	9	30.016	268	268	0	16.12	By matching			By MS/MS	By MS/MS	By MS/MS	6	0	0	6	9	9
Q61171	Q61171	4	4	4	Peroxiredoxin-2	Prdx2	sp|Q61171|PRDX2_MOUSE Peroxiredoxin-2 OS=Mus musculus OX=10090 GN=Prdx2 PE=1 SV=3	1	4	4	4	0	3	3	2	3	3	0	3	3	2	3	3	0	3	3	2	3	3	26.3	26.3	26.3	21.778	198	198	0	26.575		By MS/MS	By MS/MS	By MS/MS	By MS/MS	By MS/MS	0	21.2	21.2	9.6	17.7	17.7
Q61191	Q61191	3	3	3	Host cell factor 1;HCF N-terminal chain 1;HCF N-terminal chain 2;HCF N-terminal chain 3;HCF N-terminal chain 4;HCF N-terminal chain 5;HCF N-terminal chain 6;HCF C-terminal chain 1;HCF C-terminal chain 2;HCF C-terminal chain 3;HCF C-terminal chain 4;HCF C-terminal chain 5;HCF C-terminal chain 6	Hcfc1	sp|Q61191|HCFC1_MOUSE Host cell factor 1 OS=Mus musculus OX=10090 GN=Hcfc1 PE=1 SV=2	1	3	3	3	2	2	1	1	2	2	2	2	1	1	2	2	2	2	1	1	2	2	2.2	2.2	2.2	210.43	2045	2045	0	19.322	By matching	By MS/MS	By MS/MS	By MS/MS	By MS/MS	By MS/MS	1.7	1.7	0.8	0.5	1.4	1.4
Q61316	Q61316	17	17	16	Heat shock 70 kDa protein 4	Hspa4	sp|Q61316|HSP74_MOUSE Heat shock 70 kDa protein 4 OS=Mus musculus OX=10090 GN=Hspa4 PE=1 SV=1	1	17	17	16	8	11	8	12	12	15	8	11	8	12	12	15	7	10	8	11	11	14	27.6	27.6	25.9	94.132	841	841	0	115.97	By MS/MS	By MS/MS	By MS/MS	By MS/MS	By MS/MS	By MS/MS	13.7	18.4	13.7	18.2	18.8	23.7
Q61335	Q61335	5	5	5	B-cell receptor-associated protein 31	Bcap31	sp|Q61335|BAP31_MOUSE B-cell receptor-associated protein 31 OS=Mus musculus OX=10090 GN=Bcap31 PE=1 SV=4	1	5	5	5	5	5	5	4	3	4	5	5	5	4	3	4	5	5	5	4	3	4	22	22	22	27.956	245	245	0	172.46	By MS/MS	By MS/MS	By MS/MS	By MS/MS	By MS/MS	By MS/MS	22	22	22	15.1	11	15.1
Q61545	Q61545	4	4	4	RNA-binding protein EWS	Ewsr1	sp|Q61545|EWS_MOUSE RNA-binding protein EWS OS=Mus musculus OX=10090 GN=Ewsr1 PE=1 SV=2	1	4	4	4	4	4	4	3	4	4	4	4	4	3	4	4	4	4	4	3	4	4	8.2	8.2	8.2	68.461	655	655	0	45.184	By MS/MS	By MS/MS	By MS/MS	By MS/MS	By MS/MS	By MS/MS	8.2	8.2	8.2	4.6	8.2	8.2
Q61595	Q61595	12	12	12	Kinectin	Ktn1	sp|Q61595|KTN1_MOUSE Kinectin OS=Mus musculus OX=10090 GN=Ktn1 PE=1 SV=1	1	12	12	12	7	11	10	0	2	4	7	11	10	0	2	4	7	11	10	0	2	4	13.8	13.8	13.8	152.59	1327	1327	0	129.44	By MS/MS	By MS/MS	By MS/MS		By matching	By matching	7.8	13.2	12.1	0	2.9	4.1
Q61598;P50397;P50396	Q61598;P50397	7;4;2	7;4;2	7;4;2	Rab GDP dissociation inhibitor beta	Gdi2	sp|Q61598|GDIB_MOUSE Rab GDP dissociation inhibitor beta OS=Mus musculus OX=10090 GN=Gdi2 PE=1 SV=1;sp|P50397|GDIB_BOVIN Rab GDP dissociation inhibitor beta OS=Bos taurus OX=9913 GN=GDI2 PE=2 SV=3	3	7	7	7	2	1	1	1	6	6	2	1	1	1	6	6	2	1	1	1	6	6	13.7	13.7	13.7	50.537	445	445;445;447	0	43.469	By MS/MS	By MS/MS	By MS/MS	By MS/MS	By MS/MS	By MS/MS	5.8	2.5	2.5	2	11	13.3
Q61656;Q8W4R3;Q8LA13;Q8H136;Q84W89;Q9LYJ9;Q9M2F9;Q9SQV1	Q61656	27;2;1;1;1;1;1;1	27;2;1;1;1;1;1;1	20;0;0;0;0;0;0;0	Probable ATP-dependent RNA helicase DDX5	Ddx5	sp|Q61656|DDX5_MOUSE Probable ATP-dependent RNA helicase DDX5 OS=Mus musculus OX=10090 GN=Ddx5 PE=1 SV=2	8	27	27	20	24	24	25	22	23	25	24	24	25	22	23	25	17	17	18	15	16	18	40.7	40.7	29.8	69.289	614	614;591;612;619;633;645;646;1088	0	323.31	By MS/MS	By MS/MS	By MS/MS	By MS/MS	By MS/MS	By MS/MS	36.8	36.8	39.1	31.6	35.3	37
Q61699	Q61699	12	11	11	Heat shock protein 105 kDa	Hsph1	sp|Q61699|HS105_MOUSE Heat shock protein 105 kDa OS=Mus musculus OX=10090 GN=Hsph1 PE=1 SV=2	1	12	11	11	8	10	8	7	6	9	7	9	8	6	5	8	7	9	8	6	5	8	20.4	18.8	18.8	96.406	858	858	0	71.675	By MS/MS	By MS/MS	By MS/MS	By MS/MS	By MS/MS	By MS/MS	13.2	17	14.1	10.6	9.7	14.1
Q61879	Q61879	44	44	36	Myosin-10	Myh10	sp|Q61879|MYH10_MOUSE Myosin-10 OS=Mus musculus OX=10090 GN=Myh10 PE=1 SV=2	1	44	44	36	25	36	43	13	12	23	25	36	43	13	12	23	18	28	35	9	7	18	28.9	28.9	23.8	228.99	1976	1976	0	323.31	By MS/MS	By MS/MS	By MS/MS	By MS/MS	By MS/MS	By MS/MS	15.3	24.1	28	6.5	6.9	13.6
Q61881	Q61881	3	3	3	DNA replication licensing factor MCM7	Mcm7	sp|Q61881|MCM7_MOUSE DNA replication licensing factor MCM7 OS=Mus musculus OX=10090 GN=Mcm7 PE=1 SV=1	1	3	3	3	1	2	2	1	0	2	1	2	2	1	0	2	1	2	2	1	0	2	6.4	6.4	6.4	81.21	719	719	0	21.275	By matching	By matching	By MS/MS	By matching		By MS/MS	2.1	4.7	4.7	1.7	0	3.8
Q61937	Q61937	8	8	8	Nucleophosmin	Npm1	sp|Q61937|NPM_MOUSE Nucleophosmin OS=Mus musculus OX=10090 GN=Npm1 PE=1 SV=1	1	8	8	8	6	7	8	6	7	6	6	7	8	6	7	6	6	7	8	6	7	6	33.9	33.9	33.9	32.56	292	292	0	108.77	By MS/MS	By MS/MS	By MS/MS	By MS/MS	By MS/MS	By MS/MS	21.9	26.7	33.9	21.9	26.7	21.9
Q61990	Q61990	5	2	2	Poly(rC)-binding protein 2	Pcbp2	sp|Q61990|PCBP2_MOUSE Poly(rC)-binding protein 2 OS=Mus musculus OX=10090 GN=Pcbp2 PE=1 SV=1	1	5	2	2	4	4	5	4	3	4	1	2	2	1	0	1	1	2	2	1	0	1	18.8	8	8	38.221	362	362	0	13.222	By MS/MS	By MS/MS	By MS/MS	By MS/MS	By matching	By MS/MS	14.4	16.6	18.8	14.4	10.8	14.4
Q62093	Q62093	3	3	3	Serine/arginine-rich splicing factor 2	Srsf2	sp|Q62093|SRSF2_MOUSE Serine/arginine-rich splicing factor 2 OS=Mus musculus OX=10090 GN=Srsf2 PE=1 SV=4	1	3	3	3	3	3	3	3	3	3	3	3	3	3	3	3	3	3	3	3	3	3	18.6	18.6	18.6	25.476	221	221	0	48.598	By MS/MS	By MS/MS	By MS/MS	By MS/MS	By MS/MS	By MS/MS	18.6	18.6	18.6	18.6	18.6	18.6
Q62167;O00571;P16381	Q62167;O00571;P16381	20;18;17	19;17;16	6;4;3	ATP-dependent RNA helicase DDX3X;Putative ATP-dependent RNA helicase Pl10	Ddx3x;DDX3X;D1Pas1	sp|Q62167|DDX3X_MOUSE ATP-dependent RNA helicase DDX3X OS=Mus musculus OX=10090 GN=Ddx3x PE=1 SV=3;sp|O00571|DDX3X_HUMAN ATP-dependent RNA helicase DDX3X OS=Homo sapiens OX=9606 GN=DDX3X PE=1 SV=3;sp|P16381|DDX3L_MOUSE Putative ATP-dependent RNA helicase P	3	20	19	6	13	17	20	10	11	13	12	16	19	9	10	12	3	4	6	3	3	3	38.2	36.6	14.5	73.101	662	662;662;660	0	174.8	By MS/MS	By MS/MS	By MS/MS	By MS/MS	By MS/MS	By MS/MS	22.2	31.6	38.2	16.5	18	21.9
Q62186;P51571	Q62186	5;2	5;2	5;2	Translocon-associated protein subunit delta	Ssr4	sp|Q62186|SSRD_MOUSE Translocon-associated protein subunit delta OS=Mus musculus OX=10090 GN=Ssr4 PE=1 SV=1	2	5	5	5	3	5	5	3	4	4	3	5	5	3	4	4	3	5	5	3	4	4	36.6	36.6	36.6	18.936	172	172;173	0	55.955	By MS/MS	By MS/MS	By MS/MS	By MS/MS	By MS/MS	By MS/MS	19.8	36.6	36.6	19.8	25.6	25.6
Q62187	Q62187	2	2	2	Transcription termination factor 1	Ttf1	sp|Q62187|TTF1_MOUSE Transcription termination factor 1 OS=Mus musculus OX=10090 GN=Ttf1 PE=1 SV=2	1	2	2	2	0	1	1	0	0	1	0	1	1	0	0	1	0	1	1	0	0	1	5.1	5.1	5.1	97.721	859	859	0	14.453		By MS/MS	By MS/MS			By MS/MS	0	2.8	2.8	0	0	2.3
Q62189	Q62189	3	3	3	U1 small nuclear ribonucleoprotein A	Snrpa	sp|Q62189|SNRPA_MOUSE U1 small nuclear ribonucleoprotein A OS=Mus musculus OX=10090 GN=Snrpa PE=1 SV=3	1	3	3	3	2	3	3	2	2	2	2	3	3	2	2	2	2	3	3	2	2	2	18.5	18.5	18.5	31.835	287	287	0	29.501	By MS/MS	By MS/MS	By MS/MS	By MS/MS	By MS/MS	By MS/MS	8.7	18.5	18.5	8.7	8.7	8.7
Q62318	Q62318	16	16	16	Transcription intermediary factor 1-beta	Trim28	sp|Q62318|TIF1B_MOUSE Transcription intermediary factor 1-beta OS=Mus musculus OX=10090 GN=Trim28 PE=1 SV=3	1	16	16	16	10	14	14	10	10	11	10	14	14	10	10	11	10	14	14	10	10	11	29.1	29.1	29.1	88.846	834	834	0	216.49	By MS/MS	By MS/MS	By MS/MS	By MS/MS	By MS/MS	By MS/MS	18.9	27.6	27.6	18.7	18.5	17.4
Q62351	Q62351	17	17	17	Transferrin receptor protein 1	Tfrc	sp|Q62351|TFR1_MOUSE Transferrin receptor protein 1 OS=Mus musculus OX=10090 GN=Tfrc PE=1 SV=1	1	17	17	17	14	15	16	15	16	17	14	15	16	15	16	17	14	15	16	15	16	17	25.4	25.4	25.4	85.73	763	763	0	179.84	By MS/MS	By MS/MS	By MS/MS	By MS/MS	By MS/MS	By MS/MS	20.7	22.7	24.1	22.1	24.1	25.4
Q62376	Q62376	4	4	4	U1 small nuclear ribonucleoprotein 70 kDa	Snrnp70	sp|Q62376|RU17_MOUSE U1 small nuclear ribonucleoprotein 70 kDa OS=Mus musculus OX=10090 GN=Snrnp70 PE=1 SV=2	1	4	4	4	3	1	2	1	1	4	3	1	2	1	1	4	3	1	2	1	1	4	10.5	10.5	10.5	51.991	448	448	0	25.565	By MS/MS	By MS/MS	By MS/MS	By MS/MS	By matching	By MS/MS	8	2.5	6	2.5	2.5	10.5
Q62425	Q62425	2	2	2	Cytochrome c oxidase subunit NDUFA4	Ndufa4	sp|Q62425|NDUA4_MOUSE Cytochrome c oxidase subunit NDUFA4 OS=Mus musculus OX=10090 GN=Ndufa4 PE=1 SV=2	1	2	2	2	2	2	2	1	2	2	2	2	2	1	2	2	2	2	2	1	2	2	26.8	26.8	26.8	9.3267	82	82	0	13.452	By MS/MS	By MS/MS	By matching	By MS/MS	By MS/MS	By MS/MS	26.8	26.8	26.8	12.2	26.8	26.8
Q62446	Q62446	6	6	6	Peptidyl-prolyl cis-trans isomerase FKBP3	Fkbp3	sp|Q62446|FKBP3_MOUSE Peptidyl-prolyl cis-trans isomerase FKBP3 OS=Mus musculus OX=10090 GN=Fkbp3 PE=1 SV=2	1	6	6	6	2	2	0	5	6	6	2	2	0	5	6	6	2	2	0	5	6	6	25.9	25.9	25.9	25.147	224	224	0	41.162	By MS/MS	By matching		By MS/MS	By MS/MS	By MS/MS	8.5	10.7	0	25	25.9	25.9
Q62448	Q62448	2	2	2	Eukaryotic translation initiation factor 4 gamma 2	Eif4g2	sp|Q62448|IF4G2_MOUSE Eukaryotic translation initiation factor 4 gamma 2 OS=Mus musculus OX=10090 GN=Eif4g2 PE=1 SV=2	1	2	2	2	1	2	1	1	1	2	1	2	1	1	1	2	1	2	1	1	1	2	2.9	2.9	2.9	102.1	906	906	0	12.014	By MS/MS	By MS/MS	By matching	By MS/MS	By MS/MS	By MS/MS	1.5	2.9	1.5	1.5	1.5	2.9
Q62465	Q62465	3	3	3	Synaptic vesicle membrane protein VAT-1 homolog	Vat1	sp|Q62465|VAT1_MOUSE Synaptic vesicle membrane protein VAT-1 homolog OS=Mus musculus OX=10090 GN=Vat1 PE=1 SV=3	1	3	3	3	1	1	1	3	3	2	1	1	1	3	3	2	1	1	1	3	3	2	9.6	9.6	9.6	43.096	406	406	0	18.735	By matching	By MS/MS	By matching	By MS/MS	By MS/MS	By MS/MS	3.9	3.9	3.9	9.6	9.6	6.2
Q64012;Q9UKM9	Q64012	10;2	10;2	10;2	RNA-binding protein Raly	Raly	sp|Q64012|RALY_MOUSE RNA-binding protein Raly OS=Mus musculus OX=10090 GN=Raly PE=1 SV=3	2	10	10	10	10	10	10	9	9	9	10	10	10	9	9	9	10	10	10	9	9	9	35.6	35.6	35.6	33.188	312	312;306	0	96.628	By MS/MS	By MS/MS	By MS/MS	By MS/MS	By MS/MS	By MS/MS	35.6	35.6	35.6	28.8	28.8	28.8
Q64105	Q64105	5	5	5	Sepiapterin reductase	Spr	sp|Q64105|SPRE_MOUSE Sepiapterin reductase OS=Mus musculus OX=10090 GN=Spr PE=1 SV=1	1	5	5	5	0	0	0	2	4	5	0	0	0	2	4	5	0	0	0	2	4	5	26.1	26.1	26.1	27.883	261	261	0	32.787				By MS/MS	By MS/MS	By MS/MS	0	0	0	7.7	19.2	26.1
Q64152	Q64152	3	3	3	Transcription factor BTF3	Btf3	sp|Q64152|BTF3_MOUSE Transcription factor BTF3 OS=Mus musculus OX=10090 GN=Btf3 PE=1 SV=3	1	3	3	3	3	3	3	0	2	2	3	3	3	0	2	2	3	3	3	0	2	2	23.5	23.5	23.5	22.031	204	204	0	58.623	By MS/MS	By MS/MS	By MS/MS		By MS/MS	By MS/MS	23.5	23.5	23.5	0	21.6	21.6
Q64213	Q64213	3	3	3	Splicing factor 1	Sf1	sp|Q64213|SF01_MOUSE Splicing factor 1 OS=Mus musculus OX=10090 GN=Sf1 PE=1 SV=6	1	3	3	3	0	0	0	1	3	3	0	0	0	1	3	3	0	0	0	1	3	3	4.7	4.7	4.7	70.402	653	653	0	20.963				By MS/MS	By MS/MS	By MS/MS	0	0	0	2.3	4.7	4.7
Q64310	Q64310	2	2	2	Surfeit locus protein 4	Surf4	sp|Q64310|SURF4_MOUSE Surfeit locus protein 4 OS=Mus musculus OX=10090 GN=Surf4 PE=1 SV=1	1	2	2	2	0	0	2	0	0	0	0	0	2	0	0	0	0	0	2	0	0	0	11.5	11.5	11.5	30.381	269	269	0	12.868			By MS/MS				0	0	11.5	0	0	0
Q64337	Q64337	2	2	2	Sequestosome-1	Sqstm1	sp|Q64337|SQSTM_MOUSE Sequestosome-1 OS=Mus musculus OX=10090 GN=Sqstm1 PE=1 SV=1	1	2	2	2	1	2	2	0	1	1	1	2	2	0	1	1	1	2	2	0	1	1	7.5	7.5	7.5	48.162	442	442	0	14.677	By MS/MS	By matching	By MS/MS		By MS/MS	By MS/MS	3.4	7.5	7.5	0	3.4	3.4
Q64364	Q64364	2	2	2	Tumor suppressor ARF	Cdkn2a	sp|Q64364|ARF_MOUSE Tumor suppressor ARF OS=Mus musculus OX=10090 GN=Cdkn2a PE=1 SV=1	1	2	2	2	2	2	2	2	2	2	2	2	2	2	2	2	2	2	2	2	2	2	12.4	12.4	12.4	19.238	169	169	0	12.33	By MS/MS	By MS/MS	By MS/MS	By MS/MS	By MS/MS	By MS/MS	12.4	12.4	12.4	12.4	12.4	12.4
Q64433	Q64433	4	4	4	10 kDa heat shock protein, mitochondrial	Hspe1	sp|Q64433|CH10_MOUSE 10 kDa heat shock protein, mitochondrial OS=Mus musculus OX=10090 GN=Hspe1 PE=1 SV=2	1	4	4	4	2	3	4	3	3	3	2	3	4	3	3	3	2	3	4	3	3	3	42.2	42.2	42.2	10.963	102	102	0	26.389	By MS/MS	By MS/MS	By MS/MS	By MS/MS	By MS/MS	By MS/MS	16.7	28.4	42.2	30.4	35.3	35.3
Q64514	Q64514	3	3	3	Tripeptidyl-peptidase 2	Tpp2	sp|Q64514|TPP2_MOUSE Tripeptidyl-peptidase 2 OS=Mus musculus OX=10090 GN=Tpp2 PE=1 SV=3	1	3	3	3	1	2	1	1	0	2	1	2	1	1	0	2	1	2	1	1	0	2	3.5	3.5	3.5	139.88	1262	1262	0	20.387	By MS/MS	By MS/MS	By MS/MS	By MS/MS		By MS/MS	1	2.5	1.1	1	0	2.1
Q64674	Q64674	4	4	4	Spermidine synthase	Srm	sp|Q64674|SPEE_MOUSE Spermidine synthase OS=Mus musculus OX=10090 GN=Srm PE=1 SV=1	1	4	4	4	1	3	3	2	4	4	1	3	3	2	4	4	1	3	3	2	4	4	15.9	15.9	15.9	33.995	302	302	0	25.703	By MS/MS	By matching	By matching	By matching	By MS/MS	By MS/MS	3.3	10.3	10.3	7	15.9	15.9
Q64727	Q64727	8	8	8	Vinculin	Vcl	sp|Q64727|VINC_MOUSE Vinculin OS=Mus musculus OX=10090 GN=Vcl PE=1 SV=4	1	8	8	8	1	1	0	4	2	8	1	1	0	4	2	8	1	1	0	4	2	8	11.1	11.1	11.1	116.72	1066	1066	0	56.426	By matching	By matching		By MS/MS	By MS/MS	By MS/MS	1.2	1.3	0	4.8	3.5	11.1
Q64737	Q64737	2	2	2	Trifunctional purine biosynthetic protein adenosine-3;Phosphoribosylamine--glycine ligase;Phosphoribosylformylglycinamidine cyclo-ligase;Phosphoribosylglycinamide formyltransferase	Gart	sp|Q64737|PUR2_MOUSE Trifunctional purine biosynthetic protein adenosine-3 OS=Mus musculus OX=10090 GN=Gart PE=1 SV=3	1	2	2	2	1	2	2	0	1	2	1	2	2	0	1	2	1	2	2	0	1	2	2.8	2.8	2.8	107.5	1010	1010	0	12.945	By MS/MS	By MS/MS	By MS/MS		By MS/MS	By MS/MS	1.4	2.8	2.8	0	1.4	2.8
Q68FD5;Q0WLB5;Q0WNJ6	Q68FD5	38;1;1	38;1;1	38;1;1	Clathrin heavy chain 1	Cltc	sp|Q68FD5|CLH1_MOUSE Clathrin heavy chain 1 OS=Mus musculus OX=10090 GN=Cltc PE=1 SV=3	3	38	38	38	28	34	32	16	21	31	28	34	32	16	21	31	28	34	32	16	21	31	30.1	30.1	30.1	191.55	1675	1675;1703;1705	0	323.31	By MS/MS	By MS/MS	By MS/MS	By MS/MS	By MS/MS	By MS/MS	19.9	26.4	26	11	15.3	21.7
Q68FL6	Q68FL6	9	9	9	Methionine--tRNA ligase, cytoplasmic	Mars	sp|Q68FL6|SYMC_MOUSE Methionine--tRNA ligase, cytoplasmic OS=Mus musculus OX=10090 GN=Mars PE=1 SV=1	1	9	9	9	8	8	6	4	4	6	8	8	6	4	4	6	8	8	6	4	4	6	14.1	14.1	14.1	101.43	902	902	0	93.05	By MS/MS	By MS/MS	By MS/MS	By MS/MS	By MS/MS	By MS/MS	11.4	12.4	9	4.7	4.8	7.8
Q6A068;O08837;P92948	Q6A068;O08837	8;6;1	8;6;1	8;6;1	Cell division cycle 5-like protein	Cdc5l	sp|Q6A068|CDC5L_MOUSE Cell division cycle 5-like protein OS=Mus musculus OX=10090 GN=Cdc5l PE=1 SV=2;sp|O08837|CDC5L_RAT Cell division cycle 5-like protein OS=Rattus norvegicus OX=10116 GN=Cdc5l PE=1 SV=2	3	8	8	8	7	7	6	4	6	6	7	7	6	4	6	6	7	7	6	4	6	6	13.5	13.5	13.5	92.188	802	802;802;844	0	53.284	By MS/MS	By MS/MS	By MS/MS	By MS/MS	By MS/MS	By MS/MS	11.1	11.1	9.9	6.2	9.9	8.7
Q6A0A2	Q6A0A2	18	18	18	La-related protein 4B	Larp4b	sp|Q6A0A2|LAR4B_MOUSE La-related protein 4B OS=Mus musculus OX=10090 GN=Larp4b PE=1 SV=2	1	18	18	18	14	17	15	15	15	16	14	17	15	15	15	16	14	17	15	15	15	16	28.1	28.1	28.1	81.626	741	741	0	198.94	By MS/MS	By MS/MS	By MS/MS	By MS/MS	By MS/MS	By MS/MS	20.1	25.6	22.4	21.2	21.2	23.6
Q6A0A9;Q9NZB2	Q6A0A9;Q9NZB2	20;12	20;12	19;11	Constitutive coactivator of PPAR-gamma-like protein 1	FAM120A	sp|Q6A0A9|F120A_MOUSE Constitutive coactivator of PPAR-gamma-like protein 1 OS=Mus musculus OX=10090 GN=FAM120A PE=1 SV=2;sp|Q9NZB2|F120A_HUMAN Constitutive coactivator of PPAR-gamma-like protein 1 OS=Homo sapiens OX=9606 GN=FAM120A PE=1 SV=2	2	20	20	19	16	17	18	10	13	17	16	17	18	10	13	17	15	16	17	10	13	16	26.3	26.3	25.1	121.64	1112	1112;1118	0	171.6	By MS/MS	By MS/MS	By MS/MS	By MS/MS	By MS/MS	By MS/MS	19.1	22.9	23.1	10.9	16.1	21.1
Q6DFV5	Q6DFV5	8	8	8	Probable helicase with zinc finger domain	Helz	sp|Q6DFV5|HELZ_MOUSE Probable helicase with zinc finger domain OS=Mus musculus OX=10090 GN=Helz PE=1 SV=2	1	8	8	8	3	7	7	1	5	6	3	7	7	1	5	6	3	7	7	1	5	6	5.6	5.6	5.6	219.88	1964	1964	0	49.453	By MS/MS	By MS/MS	By MS/MS	By MS/MS	By MS/MS	By MS/MS	2.2	4.8	4.8	0.7	3.3	3.7
Q6DFW4	Q6DFW4	11	11	11	Nucleolar protein 58	Nop58	sp|Q6DFW4|NOP58_MOUSE Nucleolar protein 58 OS=Mus musculus OX=10090 GN=Nop58 PE=1 SV=1	1	11	11	11	9	9	8	7	9	11	9	9	8	7	9	11	9	9	8	7	9	11	26.5	26.5	26.5	60.342	536	536	0	94.331	By MS/MS	By MS/MS	By MS/MS	By MS/MS	By MS/MS	By MS/MS	21.1	21.1	18.8	15.7	21.5	26.5
Q6DVA0	Q6DVA0	3	3	3	LEM domain-containing protein 2	Lemd2	sp|Q6DVA0|LEMD2_MOUSE LEM domain-containing protein 2 OS=Mus musculus OX=10090 GN=Lemd2 PE=1 SV=1	1	3	3	3	3	3	3	1	1	2	3	3	3	1	1	2	3	3	3	1	1	2	7.2	7.2	7.2	57.506	511	511	0	20.961	By MS/MS	By MS/MS	By MS/MS	By MS/MS	By MS/MS	By MS/MS	7.2	7.2	7.2	2.2	3.3	5.5
Q6GQT9	Q6GQT9	8	8	8	Nodal modulator 1	Nomo1	sp|Q6GQT9|NOMO1_MOUSE Nodal modulator 1 OS=Mus musculus OX=10090 GN=Nomo1 PE=1 SV=1	1	8	8	8	3	7	7	1	1	4	3	7	7	1	1	4	3	7	7	1	1	4	9.4	9.4	9.4	133.42	1214	1214	0	60.823	By MS/MS	By MS/MS	By MS/MS	By MS/MS	By MS/MS	By MS/MS	3.5	8.1	8.6	0.9	0.9	4.4
Q6NS46	Q6NS46	4	4	4	Protein RRP5 homolog	Pdcd11	sp|Q6NS46|RRP5_MOUSE Protein RRP5 homolog OS=Mus musculus OX=10090 GN=Pdcd11 PE=1 SV=2	1	4	4	4	3	4	2	2	2	3	3	4	2	2	2	3	3	4	2	2	2	3	2.8	2.8	2.8	207.78	1862	1862	0	25.269	By MS/MS	By MS/MS	By matching	By matching	By matching	By MS/MS	2.4	2.8	1.5	1.3	1.3	2
Q6NV83	Q6NV83	10	10	10	U2 snRNP-associated SURP motif-containing protein	U2surp	sp|Q6NV83|SR140_MOUSE U2 snRNP-associated SURP motif-containing protein OS=Mus musculus OX=10090 GN=U2surp PE=1 SV=3	1	10	10	10	8	10	9	4	4	8	8	10	9	4	4	8	8	10	9	4	4	8	13.6	13.6	13.6	118.26	1029	1029	0	99.976	By MS/MS	By MS/MS	By MS/MS	By MS/MS	By MS/MS	By MS/MS	11	13.6	12.3	5.8	5.2	11
Q6NVF9	Q6NVF9	3	3	3	Cleavage and polyadenylation specificity factor subunit 6	Cpsf6	sp|Q6NVF9|CPSF6_MOUSE Cleavage and polyadenylation specificity factor subunit 6 OS=Mus musculus OX=10090 GN=Cpsf6 PE=1 SV=1	1	3	3	3	0	1	1	1	3	3	0	1	1	1	3	3	0	1	1	1	3	3	7.4	7.4	7.4	59.152	551	551	0	20.66		By matching	By matching	By MS/MS	By MS/MS	By MS/MS	0	2.4	2.4	2.5	7.4	7.4
Q6NZJ6	Q6NZJ6	6	6	5	Eukaryotic translation initiation factor 4 gamma 1	Eif4g1	sp|Q6NZJ6|IF4G1_MOUSE Eukaryotic translation initiation factor 4 gamma 1 OS=Mus musculus OX=10090 GN=Eif4g1 PE=1 SV=1	1	6	6	5	3	5	4	3	3	5	3	5	4	3	3	5	3	4	4	2	3	4	4.8	4.8	4.1	176.07	1600	1600	0	44.541	By MS/MS	By MS/MS	By MS/MS	By MS/MS	By MS/MS	By MS/MS	2.4	4.2	3.6	2	2.4	3.6
Q6NZQ2	Q6NZQ2	9	9	9		Ddx31	sp|Q6NZQ2|DDX31_MOUSE Probable ATP-dependent RNA helicase DDX31 OS=Mus musculus OX=10090 GN=Ddx31 PE=2 SV=2	1	9	9	9	5	7	9	3	4	6	5	7	9	3	4	6	5	7	9	3	4	6	16.9	16.9	16.9	76.912	687	687	0	64.954	By MS/MS	By MS/MS	By MS/MS	By MS/MS	By MS/MS	By MS/MS	7.4	12.5	16.9	4.2	5.4	9.9
Q6P1B1	Q6P1B1	6	6	6	Xaa-Pro aminopeptidase 1	Xpnpep1	sp|Q6P1B1|XPP1_MOUSE Xaa-Pro aminopeptidase 1 OS=Mus musculus OX=10090 GN=Xpnpep1 PE=1 SV=1	1	6	6	6	4	4	5	3	5	5	4	4	5	3	5	5	4	4	5	3	5	5	13.5	13.5	13.5	69.59	623	623	0	39.994	By MS/MS	By MS/MS	By MS/MS	By MS/MS	By MS/MS	By MS/MS	8.2	9.1	10.8	5.3	10.9	10.9
Q6P4T2	Q6P4T2	22	22	22	U5 small nuclear ribonucleoprotein 200 kDa helicase	Snrnp200	sp|Q6P4T2|U520_MOUSE U5 small nuclear ribonucleoprotein 200 kDa helicase OS=Mus musculus OX=10090 GN=Snrnp200 PE=1 SV=1	1	22	22	22	16	22	20	6	10	17	16	22	20	6	10	17	16	22	20	6	10	17	13.2	13.2	13.2	244.54	2136	2136	0	180.8	By MS/MS	By MS/MS	By MS/MS	By MS/MS	By MS/MS	By MS/MS	9.2	13.2	12.3	3	5.7	10
Q6P542	Q6P542	14	14	14	ATP-binding cassette sub-family F member 1	Abcf1	sp|Q6P542|ABCF1_MOUSE ATP-binding cassette sub-family F member 1 OS=Mus musculus OX=10090 GN=Abcf1 PE=1 SV=1	1	14	14	14	8	13	12	7	8	9	8	13	12	7	8	9	8	13	12	7	8	9	22.1	22.1	22.1	94.944	837	837	0	135.84	By MS/MS	By MS/MS	By MS/MS	By MS/MS	By MS/MS	By MS/MS	12.4	21.1	18.9	11	12.2	13.4
Q6P5B0;REV__Q9SZR1	Q6P5B0	15;1	15;1	15;1	RRP12-like protein	Rrp12	sp|Q6P5B0|RRP12_MOUSE RRP12-like protein OS=Mus musculus OX=10090 GN=Rrp12 PE=1 SV=1	2	15	15	15	11	10	13	6	6	11	11	10	13	6	6	11	11	10	13	6	6	11	15.8	15.8	15.8	143.13	1295	1295;1069	0	111.68	By MS/MS	By MS/MS	By MS/MS	By MS/MS	By MS/MS	By MS/MS	10.4	8.6	12.6	5.3	5.6	10.1
Q6P5F9	Q6P5F9	3	3	3	Exportin-1	Xpo1	sp|Q6P5F9|XPO1_MOUSE Exportin-1 OS=Mus musculus OX=10090 GN=Xpo1 PE=1 SV=1	1	3	3	3	1	2	2	0	0	2	1	2	2	0	0	2	1	2	2	0	0	2	3.4	3.4	3.4	123.09	1071	1071	0	17.273	By matching	By MS/MS	By MS/MS			By MS/MS	1.3	2.4	2.4	0	0	2.2
Q6P6J9	Q6P6J9	2	2	2	Thioredoxin domain-containing protein 15	Txndc15	sp|Q6P6J9|TXD15_MOUSE Thioredoxin domain-containing protein 15 OS=Mus musculus OX=10090 GN=Txndc15 PE=1 SV=1	1	2	2	2	1	2	2	0	0	0	1	2	2	0	0	0	1	2	2	0	0	0	9.9	9.9	9.9	38.146	344	344	0	13.271	By MS/MS	By MS/MS	By MS/MS				5.2	9.9	9.9	0	0	0
Q6P9J9	Q6P9J9	3	3	3	Anoctamin-6	Ano6	sp|Q6P9J9|ANO6_MOUSE Anoctamin-6 OS=Mus musculus OX=10090 GN=Ano6 PE=1 SV=1	1	3	3	3	2	3	2	0	0	0	2	3	2	0	0	0	2	3	2	0	0	0	5.9	5.9	5.9	106.25	911	911	0	24.32	By matching	By MS/MS	By MS/MS				3.6	5.9	4.4	0	0	0
Q6P9R1	Q6P9R1	4	4	4	ATP-dependent RNA helicase DDX51	Ddx51	sp|Q6P9R1|DDX51_MOUSE ATP-dependent RNA helicase DDX51 OS=Mus musculus OX=10090 GN=Ddx51 PE=1 SV=1	1	4	4	4	2	4	4	2	1	2	2	4	4	2	1	2	2	4	4	2	1	2	7.2	7.2	7.2	70.367	639	639	0	25.021	By MS/MS	By MS/MS	By MS/MS	By matching	By matching	By MS/MS	3	7.2	7.2	2.7	1.9	3
Q6PAM1	Q6PAM1	2	2	2	Alpha-taxilin	Txlna	sp|Q6PAM1|TXLNA_MOUSE Alpha-taxilin OS=Mus musculus OX=10090 GN=Txlna PE=1 SV=1	1	2	2	2	1	2	2	2	1	2	1	2	2	2	1	2	1	2	2	2	1	2	4.7	4.7	4.7	62.368	554	554	0	14.716	By MS/MS	By MS/MS	By MS/MS	By MS/MS	By MS/MS	By MS/MS	2.9	4.7	4.7	4.7	2.9	4.7
Q6PB66	Q6PB66	5	5	5	Leucine-rich PPR motif-containing protein, mitochondrial	Lrpprc	sp|Q6PB66|LPPRC_MOUSE Leucine-rich PPR motif-containing protein, mitochondrial OS=Mus musculus OX=10090 GN=Lrpprc PE=1 SV=2	1	5	5	5	2	3	1	3	5	5	2	3	1	3	5	5	2	3	1	3	5	5	4.2	4.2	4.2	156.61	1392	1392	0	32.235	By MS/MS	By MS/MS	By matching	By MS/MS	By MS/MS	By MS/MS	2	3.1	0.9	2.2	4.2	4.2
Q6PD26	Q6PD26	3	3	3	GPI transamidase component PIG-S	Pigs	sp|Q6PD26|PIGS_MOUSE GPI transamidase component PIG-S OS=Mus musculus OX=10090 GN=Pigs PE=1 SV=3	1	3	3	3	2	3	3	1	0	1	2	3	3	1	0	1	2	3	3	1	0	1	8.1	8.1	8.1	61.71	555	555	0	26.401	By MS/MS	By MS/MS	By MS/MS	By MS/MS		By MS/MS	4	8.1	8.1	2.5	0	2.5
Q6PDG5	Q6PDG5	5	2	2	SWI/SNF complex subunit SMARCC2	Smarcc2	sp|Q6PDG5|SMRC2_MOUSE SWI/SNF complex subunit SMARCC2 OS=Mus musculus OX=10090 GN=Smarcc2 PE=1 SV=2	1	5	2	2	5	5	5	3	2	4	2	2	2	1	1	1	2	2	2	1	1	1	5.9	3.2	3.2	132.6	1213	1213	0	13.476	By MS/MS	By MS/MS	By MS/MS	By MS/MS	By matching	By MS/MS	5.9	5.9	5.9	3.3	2.2	4.2
Q6PDI5	Q6PDI5	3	3	3	Proteasome-associated protein ECM29 homolog	Ecm29	sp|Q6PDI5|ECM29_MOUSE Proteasome adapter and scaffold protein ECM29 OS=Mus musculus OX=10090 GN=Ecpas PE=1 SV=3	1	3	3	3	1	3	2	0	0	0	1	3	2	0	0	0	1	3	2	0	0	0	3.1	3.1	3.1	203.7	1840	1840	0	18.58	By MS/MS	By MS/MS	By MS/MS				1.2	3.1	2.2	0	0	0
Q6PDM2	Q6PDM2	11	11	11	Serine/arginine-rich splicing factor 1	Srsf1	sp|Q6PDM2|SRSF1_MOUSE Serine/arginine-rich splicing factor 1 OS=Mus musculus OX=10090 GN=Srsf1 PE=1 SV=3	1	11	11	11	11	11	11	10	11	11	11	11	11	10	11	11	11	11	11	10	11	11	44.4	44.4	44.4	27.744	248	248	0	93.211	By MS/MS	By MS/MS	By MS/MS	By MS/MS	By MS/MS	By MS/MS	44.4	44.4	44.4	38.7	44.4	44.4
Q6PDQ2;A2A8L1	Q6PDQ2;A2A8L1	3;2	3;2	3;2	Chromodomain-helicase-DNA-binding protein 4;Chromodomain-helicase-DNA-binding protein 5	Chd4;Chd5	sp|Q6PDQ2|CHD4_MOUSE Chromodomain-helicase-DNA-binding protein 4 OS=Mus musculus OX=10090 GN=Chd4 PE=1 SV=1;sp|A2A8L1|CHD5_MOUSE Chromodomain-helicase-DNA-binding protein 5 OS=Mus musculus OX=10090 GN=Chd5 PE=1 SV=1	2	3	3	3	1	3	1	1	0	3	1	3	1	1	0	3	1	3	1	1	0	3	1.8	1.8	1.8	217.75	1915	1915;1946	0	18.754	By MS/MS	By MS/MS	By matching	By matching		By MS/MS	0.6	1.8	0.7	0.7	0	1.8
Q6PE01	Q6PE01	4	4	4	U5 small nuclear ribonucleoprotein 40 kDa protein	Snrnp40	sp|Q6PE01|SNR40_MOUSE U5 small nuclear ribonucleoprotein 40 kDa protein OS=Mus musculus OX=10090 GN=Snrnp40 PE=1 SV=1	1	4	4	4	2	3	4	2	2	2	2	3	4	2	2	2	2	3	4	2	2	2	22.9	22.9	22.9	39.275	358	358	0	55.281	By MS/MS	By MS/MS	By MS/MS	By MS/MS	By MS/MS	By MS/MS	6.4	15.1	22.9	6.4	6.4	6.4
Q6PG16	Q6PG16	6	6	6	Holliday junction recognition protein	Hjurp	sp|Q6PG16|HJURP_MOUSE Holliday junction recognition protein OS=Mus musculus OX=10090 GN=Hjurp PE=1 SV=1	1	6	6	6	6	5	6	1	2	1	6	5	6	1	2	1	6	5	6	1	2	1	14.8	14.8	14.8	74.198	667	667	0	45.738	By MS/MS	By MS/MS	By MS/MS	By matching	By matching	By matching	14.8	12.9	14.8	2.2	4.5	2.1
Q6PGC1	Q6PGC1	6	6	6	ATP-dependent RNA helicase Dhx29	Dhx29	sp|Q6PGC1|DHX29_MOUSE ATP-dependent RNA helicase DHX29 OS=Mus musculus OX=10090 GN=Dhx29 PE=1 SV=1	1	6	6	6	4	5	4	1	1	4	4	5	4	1	1	4	4	5	4	1	1	4	6.3	6.3	6.3	153.97	1365	1365	0	48.035	By MS/MS	By MS/MS	By MS/MS	By matching	By matching	By MS/MS	3.7	5.6	4.8	1.3	1.2	4.3
Q6PGG6	Q6PGG6	4	4	4	Guanine nucleotide-binding protein-like 3-like protein	Gnl3l	sp|Q6PGG6|GNL3L_MOUSE Guanine nucleotide-binding protein-like 3-like protein OS=Mus musculus OX=10090 GN=Gnl3l PE=1 SV=1	1	4	4	4	4	3	3	1	3	2	4	3	3	1	3	2	4	3	3	1	3	2	9.5	9.5	9.5	65.194	577	577	0	38.45	By MS/MS	By MS/MS	By MS/MS	By matching	By matching	By MS/MS	9.5	7.5	7.5	1.9	7.5	4.3
Q6PR54	Q6PR54	3	3	3	Telomere-associated protein RIF1	Rif1	sp|Q6PR54|RIF1_MOUSE Telomere-associated protein RIF1 OS=Mus musculus OX=10090 GN=Rif1 PE=1 SV=2	1	3	3	3	3	2	3	0	2	2	3	2	3	0	2	2	3	2	3	0	2	2	1.7	1.7	1.7	266.23	2419	2419	0	19.744	By MS/MS	By MS/MS	By MS/MS		By MS/MS	By MS/MS	1.7	1.2	1.7	0	1.2	1.2
Q6Y7W8	Q6Y7W8	4	4	4	PERQ amino acid-rich with GYF domain-containing protein 2	Gigyf2	sp|Q6Y7W8|GGYF2_MOUSE GRB10-interacting GYF protein 2 OS=Mus musculus OX=10090 GN=Gigyf2 PE=1 SV=2	1	4	4	4	3	3	1	1	0	3	3	3	1	1	0	3	3	3	1	1	0	3	4.6	4.6	4.6	149.19	1291	1291	0	27.484	By MS/MS	By MS/MS	By matching	By matching		By MS/MS	3.2	3.2	1.1	0.9	0	3.4
Q6ZQ08;A5YKK6	Q6ZQ08;A5YKK6	50;49	50;49	50;49	CCR4-NOT transcription complex subunit 1	Cnot1;CNOT1	sp|Q6ZQ08|CNOT1_MOUSE CCR4-NOT transcription complex subunit 1 OS=Mus musculus OX=10090 GN=Cnot1 PE=1 SV=2;sp|A5YKK6|CNOT1_HUMAN CCR4-NOT transcription complex subunit 1 OS=Homo sapiens OX=9606 GN=CNOT1 PE=1 SV=2	2	50	50	50	39	47	48	28	29	37	39	47	48	28	29	37	39	47	48	28	29	37	26.9	26.9	26.9	266.8	2375	2375;2376	0	323.31	By MS/MS	By MS/MS	By MS/MS	By MS/MS	By MS/MS	By MS/MS	20.1	26	26.5	13	13.7	17.6
Q6ZQ38	Q6ZQ38	5	5	5	Cullin-associated NEDD8-dissociated protein 1	Cand1	sp|Q6ZQ38|CAND1_MOUSE Cullin-associated NEDD8-dissociated protein 1 OS=Mus musculus OX=10090 GN=Cand1 PE=1 SV=2	1	5	5	5	5	4	5	4	4	5	5	4	5	4	4	5	5	4	5	4	4	5	5.3	5.3	5.3	136.33	1230	1230	0	31.998	By MS/MS	By MS/MS	By MS/MS	By MS/MS	By MS/MS	By MS/MS	5.3	4.2	5.3	4.3	4.3	5.3
Q6ZQ58;Q9VAW5	Q6ZQ58	35;2	35;2	35;2	La-related protein 1	Larp1	sp|Q6ZQ58|LARP1_MOUSE La-related protein 1 OS=Mus musculus OX=10090 GN=Larp1 PE=1 SV=3	2	35	35	35	30	34	35	21	29	30	30	34	35	21	29	30	30	34	35	21	29	30	39.5	39.5	39.5	121.12	1072	1072;1673	0	323.31	By MS/MS	By MS/MS	By MS/MS	By MS/MS	By MS/MS	By MS/MS	33.8	39.5	39.5	23.4	32.7	34.3
Q6ZQI3	Q6ZQI3	5	5	5	Malectin	Mlec	sp|Q6ZQI3|MLEC_MOUSE Malectin OS=Mus musculus OX=10090 GN=Mlec PE=1 SV=2	1	5	5	5	4	5	5	3	2	3	4	5	5	3	2	3	4	5	5	3	2	3	24.4	24.4	24.4	32.342	291	291	0	62.244	By MS/MS	By MS/MS	By MS/MS	By MS/MS	By MS/MS	By MS/MS	16.5	24.4	24.4	16.5	6.9	11
Q6ZQL4	Q6ZQL4	3	3	3	WD repeat-containing protein 43	Wdr43	sp|Q6ZQL4|WDR43_MOUSE WD repeat-containing protein 43 OS=Mus musculus OX=10090 GN=Wdr43 PE=2 SV=2	1	3	3	3	2	2	2	1	2	2	2	2	2	1	2	2	2	2	2	1	2	2	4.4	4.4	4.4	75.38	677	677	0	16.806	By matching	By matching	By MS/MS	By matching	By matching	By MS/MS	2.8	2.8	2.8	1.2	2.8	2.8
Q6ZWN5;Q9FLF0	Q6ZWN5	17;1	17;1	17;1	40S ribosomal protein S9	Rps9	sp|Q6ZWN5|RS9_MOUSE 40S ribosomal protein S9 OS=Mus musculus OX=10090 GN=Rps9 PE=1 SV=3	2	17	17	17	17	17	17	17	17	17	17	17	17	17	17	17	17	17	17	17	17	17	51.5	51.5	51.5	22.591	194	194;197	0	159.72	By MS/MS	By MS/MS	By MS/MS	By MS/MS	By MS/MS	By MS/MS	51.5	51.5	51.5	51.5	51.5	51.5
Q6ZWQ7	Q6ZWQ7	4	4	4		Spcs3	sp|Q6ZWQ7|SPCS3_MOUSE Signal peptidase complex subunit 3 OS=Mus musculus OX=10090 GN=Spcs3 PE=1 SV=1	1	4	4	4	3	4	3	1	2	3	3	4	3	1	2	3	3	4	3	1	2	3	21.7	21.7	21.7	20.313	180	180	0	25.208	By MS/MS	By MS/MS	By MS/MS	By MS/MS	By MS/MS	By MS/MS	17.8	21.7	17.8	5	11.7	17.8
Q6ZWU9;O64650;Q9M2F1	Q6ZWU9	6;1;1	6;1;1	3;0;0	40S ribosomal protein S27	Rps27	sp|Q6ZWU9|RS27_MOUSE 40S ribosomal protein S27 OS=Mus musculus OX=10090 GN=Rps27 PE=1 SV=3	3	6	6	3	6	6	6	6	6	6	6	6	6	6	6	6	3	3	3	3	3	3	41.7	41.7	15.5	9.461	84	84;84;86	0	73.526	By MS/MS	By MS/MS	By MS/MS	By MS/MS	By MS/MS	By MS/MS	41.7	41.7	41.7	41.7	41.7	41.7
Q6ZWV3;P86048;Q93VT9;Q93W22;Q08770	Q6ZWV3;P86048	13;11;1;1;1	13;11;1;1;1	13;11;1;1;1	60S ribosomal protein L10;60S ribosomal protein L10-like	Rpl10;Rpl10l	sp|Q6ZWV3|RL10_MOUSE 60S ribosomal protein L10 OS=Mus musculus OX=10090 GN=Rpl10 PE=1 SV=3;sp|P86048|RL10L_MOUSE 60S ribosomal protein L10-like OS=Mus musculus OX=10090 GN=Rpl10l PE=2 SV=1	5	13	13	13	11	13	13	11	11	11	11	13	13	11	11	11	11	13	13	11	11	11	51.9	51.9	51.9	24.604	214	214;214;220;221;221	0	297.93	By MS/MS	By MS/MS	By MS/MS	By MS/MS	By MS/MS	By MS/MS	38.3	51.9	51.9	38.3	38.3	38.3
Q6ZWV7	Q6ZWV7	6	6	6	60S ribosomal protein L35	Rpl35	sp|Q6ZWV7|RL35_MOUSE 60S ribosomal protein L35 OS=Mus musculus OX=10090 GN=Rpl35 PE=1 SV=1	1	6	6	6	5	6	6	6	6	6	5	6	6	6	6	6	5	6	6	6	6	6	35	35	35	14.552	123	123	0	110.7	By MS/MS	By MS/MS	By MS/MS	By MS/MS	By MS/MS	By MS/MS	31.7	35	35	35	35	35
Q6ZWX6	Q6ZWX6	9	9	9	Eukaryotic translation initiation factor 2 subunit 1	Eif2s1	sp|Q6ZWX6|IF2A_MOUSE Eukaryotic translation initiation factor 2 subunit 1 OS=Mus musculus OX=10090 GN=Eif2s1 PE=1 SV=3	1	9	9	9	5	7	6	7	9	8	5	7	6	7	9	8	5	7	6	7	9	8	34.3	34.3	34.3	36.108	315	315	0	65.435	By MS/MS	By MS/MS	By MS/MS	By MS/MS	By MS/MS	By MS/MS	19.7	26.3	22.9	23.5	34.3	31.7
Q6ZWY3	Q6ZWY3	6	3	3	40S ribosomal protein S27-like	Rps27l	sp|Q6ZWY3|RS27L_MOUSE 40S ribosomal protein S27-like OS=Mus musculus OX=10090 GN=Rps27l PE=1 SV=3	1	6	3	3	6	5	5	5	5	5	3	2	2	2	2	2	3	2	2	2	2	2	41.7	15.5	15.5	9.4771	84	84	0	41.324	By MS/MS	By MS/MS	By MS/MS	By MS/MS	By MS/MS	By MS/MS	41.7	40.5	40.5	40.5	40.5	40.5
Q71RI9	Q71RI9	2	2	2	Kynurenine--oxoglutarate transaminase 3	Ccbl2	sp|Q71RI9|KAT3_MOUSE Kynurenine--oxoglutarate transaminase 3 OS=Mus musculus OX=10090 GN=Kyat3 PE=1 SV=1	1	2	2	2	0	0	1	1	2	2	0	0	1	1	2	2	0	0	1	1	2	2	5.3	5.3	5.3	51.126	455	455	0	12.306			By matching	By MS/MS	By MS/MS	By MS/MS	0	0	2.6	2.6	5.3	5.3
Q76MZ3	Q76MZ3	3	3	3	Serine/threonine-protein phosphatase 2A 65 kDa regulatory subunit A alpha isoform	Ppp2r1a	sp|Q76MZ3|2AAA_MOUSE Serine/threonine-protein phosphatase 2A 65 kDa regulatory subunit A alpha isoform OS=Mus musculus OX=10090 GN=Ppp2r1a PE=1 SV=3	1	3	3	3	0	1	1	0	2	1	0	1	1	0	2	1	0	1	1	0	2	1	7.3	7.3	7.3	65.322	589	589	0	25.477		By MS/MS	By MS/MS		By MS/MS	By MS/MS	0	3.4	3.4	0	5.1	2.2
Q78PY7	Q78PY7	17	17	17	Staphylococcal nuclease domain-containing protein 1	Snd1	sp|Q78PY7|SND1_MOUSE Staphylococcal nuclease domain-containing protein 1 OS=Mus musculus OX=10090 GN=Snd1 PE=1 SV=1	1	17	17	17	8	12	8	14	15	15	8	12	8	14	15	15	8	12	8	14	15	15	23.3	23.3	23.3	102.09	910	910	0	163.88	By MS/MS	By MS/MS	By MS/MS	By MS/MS	By MS/MS	By MS/MS	11.8	16.7	11.9	19.1	20.3	20.7
Q78XF5	Q78XF5	2	2	2	Oligosaccharyltransferase complex subunit OSTC	Ostc	sp|Q78XF5|OSTC_MOUSE Oligosaccharyltransferase complex subunit OSTC OS=Mus musculus OX=10090 GN=Ostc PE=1 SV=1	1	2	2	2	2	1	2	1	2	2	2	1	2	1	2	2	2	1	2	1	2	2	12.8	12.8	12.8	16.815	149	149	0	20.756	By MS/MS	By MS/MS	By MS/MS	By MS/MS	By MS/MS	By MS/MS	12.8	8.1	12.8	8.1	12.8	12.8
Q791V5	Q791V5	4	4	4	Mitochondrial carrier homolog 2	Mtch2	sp|Q791V5|MTCH2_MOUSE Mitochondrial carrier homolog 2 OS=Mus musculus OX=10090 GN=Mtch2 PE=1 SV=1	1	4	4	4	2	3	4	1	3	2	2	3	4	1	3	2	2	3	4	1	3	2	19.5	19.5	19.5	33.499	303	303	0	30.35	By MS/MS	By MS/MS	By MS/MS	By MS/MS	By MS/MS	By MS/MS	9.9	15.2	19.5	3	15.2	9.9
Q7TMF3	Q7TMF3	6	6	6	NADH dehydrogenase [ubiquinone] 1 alpha subcomplex subunit 12	Ndufa12	sp|Q7TMF3|NDUAC_MOUSE NADH dehydrogenase [ubiquinone] 1 alpha subcomplex subunit 12 OS=Mus musculus OX=10090 GN=Ndufa12 PE=1 SV=2	1	6	6	6	4	6	5	1	3	4	4	6	5	1	3	4	4	6	5	1	3	4	46.2	46.2	46.2	17.086	145	145	0	45.707	By MS/MS	By MS/MS	By MS/MS	By matching	By matching	By MS/MS	26.2	46.2	37.9	8.3	14.5	26.2
Q7TNP2	Q7TNP2	2	2	2	Serine/threonine-protein phosphatase 2A 65 kDa regulatory subunit A beta isoform	Ppp2r1b	sp|Q7TNP2|2AAB_MOUSE Serine/threonine-protein phosphatase 2A 65 kDa regulatory subunit A beta isoform OS=Mus musculus OX=10090 GN=Ppp2r1b PE=1 SV=2	1	2	2	2	0	2	2	0	0	1	0	2	2	0	0	1	0	2	2	0	0	1	6.5	6.5	6.5	65.934	601	601	0	14.398		By MS/MS	By MS/MS			By matching	0	6.5	6.5	0	0	3.3
Q7TPR4	Q7TPR4	5	2	2	Alpha-actinin-1	Actn1	sp|Q7TPR4|ACTN1_MOUSE Alpha-actinin-1 OS=Mus musculus OX=10090 GN=Actn1 PE=1 SV=1	1	5	2	2	0	1	0	4	2	5	0	0	0	1	1	2	0	0	0	1	1	2	7.6	3.6	3.6	103.07	892	892	0	13.15		By matching		By MS/MS	By MS/MS	By MS/MS	0	1.6	0	5.8	3.4	7.6
Q7TPV4	Q7TPV4	52	52	52	Myb-binding protein 1A	Mybbp1a	sp|Q7TPV4|MBB1A_MOUSE Myb-binding protein 1A OS=Mus musculus OX=10090 GN=Mybbp1a PE=1 SV=2	1	52	52	52	45	51	51	41	39	42	45	51	51	41	39	42	45	51	51	41	39	42	42.3	42.3	42.3	152.04	1344	1344	0	323.31	By MS/MS	By MS/MS	By MS/MS	By MS/MS	By MS/MS	By MS/MS	34.9	41.8	42.3	32.3	31.1	31.4
Q7TQH0	Q7TQH0	14	14	14	Ataxin-2-like protein	Atxn2l	sp|Q7TQH0|ATX2L_MOUSE Ataxin-2-like protein OS=Mus musculus OX=10090 GN=Atxn2l PE=1 SV=1	1	14	14	14	12	13	10	10	11	10	12	13	10	10	11	10	12	13	10	10	11	10	22.4	22.4	22.4	110.65	1049	1049	0	145.08	By MS/MS	By MS/MS	By MS/MS	By MS/MS	By MS/MS	By MS/MS	17.3	20	13.7	13.5	16.1	13.7
Q7TQI3	Q7TQI3	4	4	4	Ubiquitin thioesterase OTUB1	Otub1	sp|Q7TQI3|OTUB1_MOUSE Ubiquitin thioesterase OTUB1 OS=Mus musculus OX=10090 GN=Otub1 PE=1 SV=2	1	4	4	4	0	0	0	3	3	4	0	0	0	3	3	4	0	0	0	3	3	4	19.9	19.9	19.9	31.27	271	271	0	51.711				By MS/MS	By MS/MS	By MS/MS	0	0	0	13.3	13.3	19.9
Q7TSC1;P48634	Q7TSC1	23;9	23;9	21;7	Protein PRRC2A	Prrc2a	sp|Q7TSC1|PRC2A_MOUSE Protein PRRC2A OS=Mus musculus OX=10090 GN=Prrc2a PE=1 SV=1	2	23	23	21	19	18	16	5	7	10	19	18	16	5	7	10	17	16	16	5	7	10	17.7	17.7	17.2	229.2	2158	2158;2157	0	183.29	By MS/MS	By MS/MS	By MS/MS	By MS/MS	By MS/MS	By MS/MS	13.5	12.9	13.1	3.4	5.2	7.2
Q7TSY8	Q7TSY8	2	2	2	Shugoshin-like 2	Sgol2	sp|Q7TSY8|SGO2_MOUSE Shugoshin 2 OS=Mus musculus OX=10090 GN=Sgo2 PE=1 SV=1	1	2	2	2	2	1	1	1	0	0	2	1	1	1	0	0	2	1	1	1	0	0	1.6	1.6	1.6	130.28	1164	1164	0	11.326	By MS/MS	By matching	By matching	By matching			1.6	0.8	0.8	0.9	0	0
Q80T69	Q80T69	10	10	10	Round spermatid basic protein 1	Rsbn1	sp|Q80T69|RSBN1_MOUSE Lysine-specific demethylase 9 OS=Mus musculus OX=10090 GN=Rsbn1 PE=1 SV=3	1	10	10	10	6	10	10	3	3	5	6	10	10	3	3	5	6	10	10	3	3	5	19.6	19.6	19.6	89.25	795	795	0	106.71	By MS/MS	By MS/MS	By MS/MS	By MS/MS	By MS/MS	By MS/MS	9.8	19.6	19.6	5	5.7	8.7
Q80U58	Q80U58	7	7	4	Pumilio homolog 2	Pum2	sp|Q80U58|PUM2_MOUSE Pumilio homolog 2 OS=Mus musculus OX=10090 GN=Pum2 PE=1 SV=2	1	7	7	4	6	7	5	4	4	7	6	7	5	4	4	7	4	4	3	1	1	4	7.7	7.7	5	114.31	1066	1066	0	43.818	By MS/MS	By MS/MS	By MS/MS	By matching	By matching	By MS/MS	6.9	7.7	6	3.7	4.6	7.7
Q80U78	Q80U78	5	2	2	Pumilio homolog 1	Pum1	sp|Q80U78|PUM1_MOUSE Pumilio homolog 1 OS=Mus musculus OX=10090 GN=Pum1 PE=1 SV=2	1	5	2	2	4	5	4	4	4	4	2	2	2	1	1	1	2	2	2	1	1	1	5.6	3.1	3.1	126.62	1189	1189	0	14.539	By MS/MS	By MS/MS	By MS/MS	By MS/MS	By MS/MS	By MS/MS	4.9	5.6	4.9	4.1	4.1	4.1
Q80UM3;Q9DBB4	Q80UM3	5;1	5;1	5;1	N-alpha-acetyltransferase 15, NatA auxiliary subunit	Naa15	sp|Q80UM3|NAA15_MOUSE N-alpha-acetyltransferase 15, NatA auxiliary subunit OS=Mus musculus OX=10090 GN=Naa15 PE=1 SV=1	2	5	5	5	4	5	5	3	4	4	4	5	5	3	4	4	4	5	5	3	4	4	7.9	7.9	7.9	100.96	865	865;864	0	32.544	By MS/MS	By MS/MS	By MS/MS	By MS/MS	By MS/MS	By MS/MS	5	7.9	7.9	3.5	5	5
Q80UM7	Q80UM7	14	14	14	Mannosyl-oligosaccharide glucosidase	Mogs	sp|Q80UM7|MOGS_MOUSE Mannosyl-oligosaccharide glucosidase OS=Mus musculus OX=10090 GN=Mogs PE=1 SV=1	1	14	14	14	6	14	12	6	6	6	6	14	12	6	6	6	6	14	12	6	6	6	22.2	22.2	22.2	91.83	834	834	0	323.31	By MS/MS	By MS/MS	By MS/MS	By MS/MS	By MS/MS	By MS/MS	8.6	22.2	18.9	8.6	8.2	8.4
Q80UU2	Q80UU2	4	4	4	Ribonuclease P protein subunit p38	Rpp38	sp|Q80UU2|RPP38_MOUSE Ribonuclease P protein subunit p38 OS=Mus musculus OX=10090 GN=Rpp38 PE=1 SV=1	1	4	4	4	2	3	4	0	1	1	2	3	4	0	1	1	2	3	4	0	1	1	18.9	18.9	18.9	31.129	280	280	0	23.685	By MS/MS	By MS/MS	By MS/MS		By MS/MS	By matching	8.6	14.3	18.9	0	4.3	4.3
Q80UU9	Q80UU9	5	5	4	Membrane-associated progesterone receptor component 2	Pgrmc2	sp|Q80UU9|PGRC2_MOUSE Membrane-associated progesterone receptor component 2 OS=Mus musculus OX=10090 GN=Pgrmc2 PE=1 SV=2	1	5	5	4	4	4	4	4	5	4	4	4	4	4	5	4	3	3	3	3	4	3	34.6	34.6	30.4	23.334	217	217	0	33.696	By MS/MS	By MS/MS	By MS/MS	By MS/MS	By MS/MS	By MS/MS	23	23	23	28.1	34.6	23
Q80WG5	Q80WG5	3	2	2	Volume-regulated anion channel subunit LRRC8A	Lrrc8a	sp|Q80WG5|LRC8A_MOUSE Volume-regulated anion channel subunit LRRC8A OS=Mus musculus OX=10090 GN=Lrrc8a PE=1 SV=1	1	3	2	2	3	3	2	0	1	2	2	2	1	0	1	2	2	2	1	0	1	2	3.7	2.2	2.2	94.118	810	810	0	11.814	By MS/MS	By MS/MS	By MS/MS		By matching	By matching	3.7	3.7	2.7	0	1	2.2
Q80WJ7	Q80WJ7	16	16	16	Protein LYRIC	Mtdh	sp|Q80WJ7|LYRIC_MOUSE Protein LYRIC OS=Mus musculus OX=10090 GN=Mtdh PE=1 SV=1	1	16	16	16	14	14	13	6	7	7	14	14	13	6	7	7	14	14	13	6	7	7	34.2	34.2	34.2	63.845	579	579	0	200.64	By MS/MS	By MS/MS	By MS/MS	By MS/MS	By MS/MS	By MS/MS	29.5	32.6	27.5	15.2	15.2	18.3
Q80X41	Q80X41	2	2	2	Serine/threonine-protein kinase VRK1	Vrk1	sp|Q80X41|VRK1_MOUSE Serine/threonine-protein kinase VRK1 OS=Mus musculus OX=10090 GN=Vrk1 PE=1 SV=2	1	2	2	2	0	2	1	1	1	1	0	2	1	1	1	1	0	2	1	1	1	1	5.2	5.2	5.2	49.74	440	440	0	12.776		By matching	By matching	By matching	By MS/MS	By MS/MS	0	5.2	1.8	1.8	3.4	1.8
Q80X50	Q80X50	5	5	5	Ubiquitin-associated protein 2-like	Ubap2l	sp|Q80X50|UBP2L_MOUSE Ubiquitin-associated protein 2-like OS=Mus musculus OX=10090 GN=Ubap2l PE=1 SV=1	1	5	5	5	5	5	5	4	4	5	5	5	5	4	4	5	5	5	5	4	4	5	6.1	6.1	6.1	116.8	1107	1107	0	55.85	By MS/MS	By MS/MS	By MS/MS	By MS/MS	By MS/MS	By MS/MS	6.1	6.1	6.1	5.2	5.2	6.1
Q80XN0	Q80XN0	3	3	3	D-beta-hydroxybutyrate dehydrogenase, mitochondrial	Bdh1	sp|Q80XN0|BDH_MOUSE D-beta-hydroxybutyrate dehydrogenase, mitochondrial OS=Mus musculus OX=10090 GN=Bdh1 PE=1 SV=2	1	3	3	3	1	2	3	0	2	1	1	2	3	0	2	1	1	2	3	0	2	1	10.8	10.8	10.8	38.299	343	343	0	24.168	By MS/MS	By MS/MS	By MS/MS		By MS/MS	By MS/MS	2	7.9	10.8	0	7.9	2
Q80YV3	Q80YV3	2	2	2	Transformation/transcription domain-associated protein	Trrap	sp|Q80YV3|TRRAP_MOUSE Transformation/transcription domain-associated protein OS=Mus musculus OX=10090 GN=Trrap PE=1 SV=2	1	2	2	2	2	2	2	0	0	1	2	2	2	0	0	1	2	2	2	0	0	1	0.8	0.8	0.8	291.55	2565	2565	0	11.259	By MS/MS	By MS/MS	By matching			By matching	0.8	0.8	0.8	0	0	0.4
Q80ZS3	Q80ZS3	2	2	2	28S ribosomal protein S26, mitochondrial	Mrps26	sp|Q80ZS3|RT26_MOUSE 28S ribosomal protein S26, mitochondrial OS=Mus musculus OX=10090 GN=Mrps26 PE=1 SV=1	1	2	2	2	1	1	2	1	1	1	1	1	2	1	1	1	1	1	2	1	1	1	15	15	15	23.443	200	200	0	13.585	By matching	By MS/MS	By MS/MS	By matching	By MS/MS	By matching	6	9	15	6	6	6
Q8BFR4	Q8BFR4	2	2	2	N-acetylglucosamine-6-sulfatase	Gns	sp|Q8BFR4|GNS_MOUSE N-acetylglucosamine-6-sulfatase OS=Mus musculus OX=10090 GN=Gns PE=1 SV=1	1	2	2	2	1	1	0	1	2	2	1	1	0	1	2	2	1	1	0	1	2	2	3.9	3.9	3.9	61.174	544	544	0	11.952	By matching	By matching		By MS/MS	By MS/MS	By MS/MS	2.2	2.2	0	2.2	3.9	3.9
Q8BFR5	Q8BFR5	8	8	7	Elongation factor Tu, mitochondrial	Tufm	sp|Q8BFR5|EFTU_MOUSE Elongation factor Tu, mitochondrial OS=Mus musculus OX=10090 GN=Tufm PE=1 SV=1	1	8	8	7	4	4	5	5	6	7	4	4	5	5	6	7	3	3	4	4	5	6	23.5	23.5	21.5	49.508	452	452	0	50.797	By MS/MS	By MS/MS	By MS/MS	By MS/MS	By MS/MS	By MS/MS	9.3	11.5	13.5	13.3	16.8	19.2
Q8BFV2	Q8BFV2	2	2	2	PCI domain-containing protein 2	Pcid2	sp|Q8BFV2|PCID2_MOUSE PCI domain-containing protein 2 OS=Mus musculus OX=10090 GN=Pcid2 PE=1 SV=1	1	2	2	2	1	2	1	1	2	2	1	2	1	1	2	2	1	2	1	1	2	2	7	7	7	46.132	399	399	0	13.691	By MS/MS	By MS/MS	By MS/MS	By matching	By MS/MS	By MS/MS	4	7	4	3	7	7
Q8BFY9	Q8BFY9	3	3	3	Transportin-1	Tnpo1	sp|Q8BFY9|TNPO1_MOUSE Transportin-1 OS=Mus musculus OX=10090 GN=Tnpo1 PE=1 SV=2	1	3	3	3	1	3	3	2	2	3	1	3	3	2	2	3	1	3	3	2	2	3	4.9	4.9	4.9	102.36	898	898	0	22.511	By MS/MS	By MS/MS	By MS/MS	By MS/MS	By MS/MS	By MS/MS	1.1	4.9	4.9	3.2	3.2	4.9
Q8BFZ9	Q8BFZ9	6	6	3	Erlin-2	Erlin2	sp|Q8BFZ9|ERLN2_MOUSE Erlin-2 OS=Mus musculus OX=10090 GN=Erlin2 PE=1 SV=1	1	6	6	3	5	6	5	5	5	5	5	6	5	5	5	5	2	3	2	2	2	2	21.5	21.5	12.4	37.872	340	340	0	46.055	By MS/MS	By MS/MS	By MS/MS	By MS/MS	By MS/MS	By MS/MS	16.5	21.5	16.5	16.5	16.5	16.5
Q8BG05	Q8BG05	6	6	6	Heterogeneous nuclear ribonucleoprotein A3	Hnrnpa3	sp|Q8BG05|ROA3_MOUSE Heterogeneous nuclear ribonucleoprotein A3 OS=Mus musculus OX=10090 GN=Hnrnpa3 PE=1 SV=1	1	6	6	6	3	2	3	4	6	6	3	2	3	4	6	6	3	2	3	4	6	6	20.3	20.3	20.3	39.652	379	379	0	49.392	By MS/MS	By MS/MS	By MS/MS	By MS/MS	By MS/MS	By MS/MS	10.3	6.3	10.6	14.5	20.3	20.3
Q8BG17	Q8BG17	2	2	2	Nucleolar protein 12	Nol12	sp|Q8BG17|NOL12_MOUSE Nucleolar protein 12 OS=Mus musculus OX=10090 GN=Nol12 PE=1 SV=1	1	2	2	2	0	0	2	0	0	0	0	0	2	0	0	0	0	0	2	0	0	0	18.4	18.4	18.4	25.356	217	217	0	14.024			By MS/MS				0	0	18.4	0	0	0
Q8BG32	Q8BG32	7	7	7	26S proteasome non-ATPase regulatory subunit 11	Psmd11	sp|Q8BG32|PSD11_MOUSE 26S proteasome non-ATPase regulatory subunit 11 OS=Mus musculus OX=10090 GN=Psmd11 PE=1 SV=3	1	7	7	7	5	6	5	2	6	4	5	6	5	2	6	4	5	6	5	2	6	4	20.9	20.9	20.9	47.436	422	422	0	48.767	By MS/MS	By MS/MS	By MS/MS	By matching	By MS/MS	By MS/MS	15.4	18	15.6	5.2	18.5	11.6
Q8IXI2;Q8BG51	Q8IXI2;Q8BG51	2;2	2;2	2;2	Mitochondrial Rho GTPase 1	RHOT1;Rhot1	sp|Q8IXI2|MIRO1_HUMAN Mitochondrial Rho GTPase 1 OS=Homo sapiens OX=9606 GN=RHOT1 PE=1 SV=2;sp|Q8BG51|MIRO1_MOUSE Mitochondrial Rho GTPase 1 OS=Mus musculus OX=10090 GN=Rhot1 PE=1 SV=1	2	2	2	2	1	1	1	1	1	2	1	1	1	1	1	2	1	1	1	1	1	2	2.8	2.8	2.8	70.783	618	618;631	0.00077882	11.122	By matching	By matching	By matching	By matching	By matching	By MS/MS	1.5	1.5	1.5	1.5	1.5	2.8
Q8BGA5	Q8BGA5	3	3	3	KRR1 small subunit processome component homolog	Krr1	sp|Q8BGA5|KRR1_MOUSE KRR1 small subunit processome component homolog OS=Mus musculus OX=10090 GN=Krr1 PE=2 SV=1	1	3	3	3	1	1	2	1	3	3	1	1	2	1	3	3	1	1	2	1	3	3	8.2	8.2	8.2	43.537	380	380	0	17.701	By matching	By matching	By MS/MS	By matching	By MS/MS	By MS/MS	2.4	2.4	5.5	2.4	8.2	8.2
Q8BGD9	Q8BGD9	2	2	2	Eukaryotic translation initiation factor 4B	Eif4b	sp|Q8BGD9|IF4B_MOUSE Eukaryotic translation initiation factor 4B OS=Mus musculus OX=10090 GN=Eif4b PE=1 SV=1	1	2	2	2	0	0	0	2	2	2	0	0	0	2	2	2	0	0	0	2	2	2	4.7	4.7	4.7	68.839	611	611	0	13.042				By MS/MS	By MS/MS	By MS/MS	0	0	0	4.7	4.7	4.7
Q8BGH2	Q8BGH2	6	6	6	Sorting and assembly machinery component 50 homolog	Samm50	sp|Q8BGH2|SAM50_MOUSE Sorting and assembly machinery component 50 homolog OS=Mus musculus OX=10090 GN=Samm50 PE=1 SV=1	1	6	6	6	4	4	5	2	3	5	4	4	5	2	3	5	4	4	5	2	3	5	18.3	18.3	18.3	51.863	469	469	0	39.936	By MS/MS	By MS/MS	By MS/MS	By MS/MS	By MS/MS	By MS/MS	11.7	12.6	16	4.5	8.3	14.1
Q8BH04	Q8BH04	3	3	3	Phosphoenolpyruvate carboxykinase [GTP], mitochondrial	Pck2	sp|Q8BH04|PCKGM_MOUSE Phosphoenolpyruvate carboxykinase [GTP], mitochondrial OS=Mus musculus OX=10090 GN=Pck2 PE=1 SV=1	1	3	3	3	0	0	0	1	2	3	0	0	0	1	2	3	0	0	0	1	2	3	6.9	6.9	6.9	70.527	640	640	0	17.327				By matching	By MS/MS	By MS/MS	0	0	0	2.2	4.8	6.9
Q8BH15	Q8BH15	11	11	11	CCR4-NOT transcription complex subunit 10	Cnot10	sp|Q8BH15|CNO10_MOUSE CCR4-NOT transcription complex subunit 10 OS=Mus musculus OX=10090 GN=Cnot10 PE=1 SV=1	1	11	11	11	10	10	9	6	4	9	10	10	9	6	4	9	10	10	9	6	4	9	19.6	19.6	19.6	81.817	744	744	0	76.466	By MS/MS	By MS/MS	By MS/MS	By MS/MS	By MS/MS	By MS/MS	16.7	18.1	16.4	10.2	6	15.2
Q8BH24	Q8BH24	2	2	2	Transmembrane 9 superfamily member 4	Tm9sf4	sp|Q8BH24|TM9S4_MOUSE Transmembrane 9 superfamily member 4 OS=Mus musculus OX=10090 GN=Tm9sf4 PE=1 SV=1	1	2	2	2	1	2	2	1	0	1	1	2	2	1	0	1	1	2	2	1	0	1	4	4	4	74.692	643	643	0	11.566	By matching	By MS/MS	By MS/MS	By matching		By matching	1.4	4	4	1.4	0	1.4
Q8BH59	Q8BH59	6	6	4	Calcium-binding mitochondrial carrier protein Aralar1	Slc25a12	sp|Q8BH59|CMC1_MOUSE Calcium-binding mitochondrial carrier protein Aralar1 OS=Mus musculus OX=10090 GN=Slc25a12 PE=1 SV=1	1	6	6	4	5	5	6	1	0	2	5	5	6	1	0	2	3	3	4	0	0	1	11.2	11.2	8.7	74.569	677	677	0	40.522	By MS/MS	By MS/MS	By MS/MS	By matching		By matching	8.6	9	11.2	1.2	0	3
Q8BHB4	Q8BHB4	2	2	2	WD repeat-containing protein 3	Wdr3	sp|Q8BHB4|WDR3_MOUSE WD repeat-containing protein 3 OS=Mus musculus OX=10090 GN=Wdr3 PE=1 SV=1	1	2	2	2	1	1	1	2	1	1	1	1	1	2	1	1	1	1	1	2	1	1	2.2	2.2	2.2	105.77	942	942	0.0015385	10.85	By MS/MS	By matching	By MS/MS	By MS/MS	By matching	By MS/MS	1.1	1.1	1.1	2.2	1.1	1.1
Q8BHG1	Q8BHG1	3	3	3	Nardilysin	Nrd1	sp|Q8BHG1|NRDC_MOUSE Nardilysin OS=Mus musculus OX=10090 GN=Nrdc PE=1 SV=1	1	3	3	3	0	0	0	1	2	2	0	0	0	1	2	2	0	0	0	1	2	2	3.3	3.3	3.3	132.89	1161	1161	0	18.285				By matching	By MS/MS	By MS/MS	0	0	0	0.7	1.8	2.2
Q8BHL5;Q8BPU7	Q8BHL5;Q8BPU7	2;1	2;1	2;1	Engulfment and cell motility protein 2;Engulfment and cell motility protein 1	Elmo2;Elmo1	sp|Q8BHL5|ELMO2_MOUSE Engulfment and cell motility protein 2 OS=Mus musculus OX=10090 GN=Elmo2 PE=1 SV=1;sp|Q8BPU7|ELMO1_MOUSE Engulfment and cell motility protein 1 OS=Mus musculus OX=10090 GN=Elmo1 PE=1 SV=2	2	2	2	2	1	2	2	0	0	0	1	2	2	0	0	0	1	2	2	0	0	0	3.8	3.8	3.8	83.886	732	732;727	0.0015373	10.764	By MS/MS	By MS/MS	By MS/MS				1.4	3.8	3.8	0	0	0
Q8BHN3	Q8BHN3	4	4	4	Neutral alpha-glucosidase AB	Ganab	sp|Q8BHN3|GANAB_MOUSE Neutral alpha-glucosidase AB OS=Mus musculus OX=10090 GN=Ganab PE=1 SV=1	1	4	4	4	2	0	1	2	4	3	2	0	1	2	4	3	2	0	1	2	4	3	4.6	4.6	4.6	106.91	944	944	0	23.147	By matching		By matching	By MS/MS	By MS/MS	By MS/MS	2.2	0	1.5	1.7	4.6	3.2
Q8BHS3	Q8BHS3	2	2	2	Pre-mRNA-splicing factor RBM22	Rbm22	sp|Q8BHS3|RBM22_MOUSE Pre-mRNA-splicing factor RBM22 OS=Mus musculus OX=10090 GN=Rbm22 PE=1 SV=1	1	2	2	2	1	1	1	2	1	1	1	1	1	2	1	1	1	1	1	2	1	1	5.2	5.2	5.2	46.895	420	420	0.0015408	10.906	By matching	By matching	By matching	By MS/MS	By MS/MS	By matching	2.6	2.6	2.6	5.2	2.6	2.6
Q8BHX3	Q8BHX3	2	2	2	Borealin	Cdca8	sp|Q8BHX3|BOREA_MOUSE Borealin OS=Mus musculus OX=10090 GN=Cdca8 PE=1 SV=2	1	2	2	2	2	2	2	0	1	2	2	2	2	0	1	2	2	2	2	0	1	2	11.4	11.4	11.4	32.214	289	289	0	14.921	By MS/MS	By MS/MS	By MS/MS		By MS/MS	By MS/MS	11.4	11.4	11.4	0	5.2	11.4
Q8BIJ6	Q8BIJ6	2	2	2	Isoleucine--tRNA ligase, mitochondrial	Iars2	sp|Q8BIJ6|SYIM_MOUSE Isoleucine--tRNA ligase, mitochondrial OS=Mus musculus OX=10090 GN=Iars2 PE=1 SV=1	1	2	2	2	0	0	0	1	2	2	0	0	0	1	2	2	0	0	0	1	2	2	2.6	2.6	2.6	112.8	1012	1012	0	11.679				By MS/MS	By MS/MS	By MS/MS	0	0	0	1	2.6	2.6
Q8BJ34	Q8BJ34	2	2	2	Meiosis arrest female protein 1	Marf1	sp|Q8BJ34|MARF1_MOUSE Meiosis regulator and mRNA stability factor 1 OS=Mus musculus OX=10090 GN=Marf1 PE=1 SV=3	1	2	2	2	1	1	1	1	1	2	1	1	1	1	1	2	1	1	1	1	1	2	1.6	1.6	1.6	192.06	1730	1730	0	12.349	By matching	By matching	By matching	By matching	By matching	By MS/MS	1	1	1	1	1	1.6
Q8BJ90	Q8BJ90	2	2	2	Zinc finger protein 771	Znf771	sp|Q8BJ90|ZN771_MOUSE Zinc finger protein 771 OS=Mus musculus OX=10090 GN=Znf771 PE=2 SV=1	1	2	2	2	2	1	2	0	1	0	2	1	2	0	1	0	2	1	2	0	1	0	7.9	7.9	7.9	35.767	317	317	0	21.344	By MS/MS	By MS/MS	By MS/MS		By MS/MS		7.9	4.1	7.9	0	4.1	0
Q8BJW6	Q8BJW6	7	7	7	Eukaryotic translation initiation factor 2A;Eukaryotic translation initiation factor 2A, N-terminally processed	Eif2a	sp|Q8BJW6|EIF2A_MOUSE Eukaryotic translation initiation factor 2A OS=Mus musculus OX=10090 GN=Eif2a PE=1 SV=2	1	7	7	7	4	3	3	6	6	7	4	3	3	6	6	7	4	3	3	6	6	7	15.3	15.3	15.3	64.403	581	581	0	59.106	By MS/MS	By MS/MS	By matching	By MS/MS	By MS/MS	By MS/MS	7.9	5.3	6.7	12.7	12.7	15.3
Q8BJY1	Q8BJY1	3	3	3	26S proteasome non-ATPase regulatory subunit 5	Psmd5	sp|Q8BJY1|PSMD5_MOUSE 26S proteasome non-ATPase regulatory subunit 5 OS=Mus musculus OX=10090 GN=Psmd5 PE=1 SV=4	1	3	3	3	1	1	2	1	3	3	1	1	2	1	3	3	1	1	2	1	3	3	5.8	5.8	5.8	55.971	504	504	0	19.654	By MS/MS	By MS/MS	By matching	By matching	By MS/MS	By MS/MS	1.8	1.8	4.4	1.8	5.8	5.8
Q8BJZ4	Q8BJZ4	2	2	2	28S ribosomal protein S35, mitochondrial	Mrps35	sp|Q8BJZ4|RT35_MOUSE 28S ribosomal protein S35, mitochondrial OS=Mus musculus OX=10090 GN=Mrps35 PE=1 SV=2	1	2	2	2	1	2	2	0	1	1	1	2	2	0	1	1	1	2	2	0	1	1	12.5	12.5	12.5	35.975	320	320	0	12.943	By MS/MS	By MS/MS	By MS/MS		By MS/MS	By matching	4.1	12.5	12.5	0	4.1	4.1
Q8BK35	Q8BK35	5	5	5		Gltscr2	sp|Q8BK35|NOP53_MOUSE Ribosome biogenesis protein NOP53 OS=Mus musculus OX=10090 GN=Nop53 PE=1 SV=1	1	5	5	5	5	2	3	0	3	2	5	2	3	0	3	2	5	2	3	0	3	2	16.9	16.9	16.9	55.792	484	484	0	48.586	By MS/MS	By MS/MS	By MS/MS		By MS/MS	By MS/MS	16.9	7.9	9.5	0	12.6	8.9
Q8BK67	Q8BK67	5	5	5	Protein RCC2	Rcc2	sp|Q8BK67|RCC2_MOUSE Protein RCC2 OS=Mus musculus OX=10090 GN=Rcc2 PE=1 SV=1	1	5	5	5	3	4	2	5	5	5	3	4	2	5	5	5	3	4	2	5	5	5	10.8	10.8	10.8	55.983	520	520	0	34.467	By MS/MS	By MS/MS	By MS/MS	By MS/MS	By MS/MS	By MS/MS	6.2	8.7	4.2	10.8	10.8	10.8
Q8BK72	Q8BK72	4	4	4	28S ribosomal protein S27, mitochondrial	Mrps27	sp|Q8BK72|RT27_MOUSE 28S ribosomal protein S27, mitochondrial OS=Mus musculus OX=10090 GN=Mrps27 PE=1 SV=2	1	4	4	4	2	2	3	2	3	4	2	2	3	2	3	4	2	2	3	2	3	4	11.8	11.8	11.8	47.778	415	415	0	35.57	By MS/MS	By MS/MS	By MS/MS	By MS/MS	By MS/MS	By MS/MS	5.3	5.3	8.9	5.5	9.2	11.8
Q8BKC5	Q8BKC5	4	4	4	Importin-5	Ipo5	sp|Q8BKC5|IPO5_MOUSE Importin-5 OS=Mus musculus OX=10090 GN=Ipo5 PE=1 SV=3	1	4	4	4	3	4	4	1	1	3	3	4	4	1	1	3	3	4	4	1	1	3	5	5	5	123.59	1097	1097	0	26.404	By MS/MS	By MS/MS	By MS/MS	By matching	By matching	By MS/MS	3.8	5	5	1	1	3.8
Q8BKI2	Q8BKI2	2	2	2	Trinucleotide repeat-containing gene 6B protein	Tnrc6b	sp|Q8BKI2|TNR6B_MOUSE Trinucleotide repeat-containing gene 6B protein OS=Mus musculus OX=10090 GN=Tnrc6b PE=1 SV=2	1	2	2	2	0	1	1	2	1	2	0	1	1	2	1	2	0	1	1	2	1	2	1.3	1.3	1.3	191.96	1810	1810	0	12.052		By matching	By matching	By matching	By MS/MS	By MS/MS	0	0.7	0.7	1.3	0.7	1.3
Q8BKS9	Q8BKS9	2	2	2	Pumilio domain-containing protein KIAA0020	Kiaa0020	sp|Q8BKS9|PUM3_MOUSE Pumilio homolog 3 OS=Mus musculus OX=10090 GN=Pum3 PE=1 SV=2	1	2	2	2	0	1	2	0	0	1	0	1	2	0	0	1	0	1	2	0	0	1	4.5	4.5	4.5	72.799	647	647	0	14.18		By MS/MS	By MS/MS			By MS/MS	0	2.3	4.5	0	0	2.2
Q8BL97	Q8BL97	4	4	3	Serine/arginine-rich splicing factor 7	Srsf7	sp|Q8BL97|SRSF7_MOUSE Serine/arginine-rich splicing factor 7 OS=Mus musculus OX=10090 GN=Srsf7 PE=1 SV=1	1	4	4	3	3	4	4	2	3	3	3	4	4	2	3	3	2	3	3	2	2	2	15.7	15.7	15.7	30.817	267	267	0	30.886	By MS/MS	By MS/MS	By MS/MS	By MS/MS	By MS/MS	By MS/MS	13.1	15.7	15.7	7.9	13.1	13.1
Q8BLF1	Q8BLF1	3	3	3	Neutral cholesterol ester hydrolase 1	Nceh1	sp|Q8BLF1|NCEH1_MOUSE Neutral cholesterol ester hydrolase 1 OS=Mus musculus OX=10090 GN=Nceh1 PE=1 SV=1	1	3	3	3	1	1	3	1	2	2	1	1	3	1	2	2	1	1	3	1	2	2	9.3	9.3	9.3	45.739	408	408	0	18.305	By matching	By matching	By MS/MS	By MS/MS	By MS/MS	By MS/MS	2.5	3.9	9.3	2.5	6.4	5.4
Q8BM55	Q8BM55	8	8	8	Transmembrane protein 214	Tmem214	sp|Q8BM55|TM214_MOUSE Transmembrane protein 214 OS=Mus musculus OX=10090 GN=Tmem214 PE=1 SV=1	1	8	8	8	8	7	8	5	2	4	8	7	8	5	2	4	8	7	8	5	2	4	13.7	13.7	13.7	76.429	687	687	0	54.973	By MS/MS	By MS/MS	By MS/MS	By MS/MS	By MS/MS	By MS/MS	13.7	11.6	13.7	9.2	4.4	7
Q8BMA6	Q8BMA6	16	16	16	Signal recognition particle subunit SRP68	Srp68	sp|Q8BMA6|SRP68_MOUSE Signal recognition particle subunit SRP68 OS=Mus musculus OX=10090 GN=Srp68 PE=1 SV=2	1	16	16	16	12	14	15	7	11	11	12	14	15	7	11	11	12	14	15	7	11	11	31.2	31.2	31.2	70.573	625	625	0	323.31	By MS/MS	By MS/MS	By MS/MS	By MS/MS	By MS/MS	By MS/MS	21.6	27.4	29.1	12.6	19.5	19.5
Q8BMC4	Q8BMC4	7	7	7	Nucleolar protein 9	Nop9	sp|Q8BMC4|NOP9_MOUSE Nucleolar protein 9 OS=Mus musculus OX=10090 GN=Nop9 PE=1 SV=1	1	7	7	7	6	7	6	2	0	1	6	7	6	2	0	1	6	7	6	2	0	1	15.7	15.7	15.7	70.046	636	636	0	58.965	By MS/MS	By MS/MS	By MS/MS	By matching		By matching	13.4	15.7	14.3	4.4	0	2
Q8BMF4	Q8BMF4	6	6	6	Dihydrolipoyllysine-residue acetyltransferase component of pyruvate dehydrogenase complex, mitochondrial	Dlat	sp|Q8BMF4|ODP2_MOUSE Dihydrolipoyllysine-residue acetyltransferase component of pyruvate dehydrogenase complex, mitochondrial OS=Mus musculus OX=10090 GN=Dlat PE=1 SV=2	1	6	6	6	4	4	6	3	4	4	4	4	6	3	4	4	4	4	6	3	4	4	14.8	14.8	14.8	67.941	642	642	0	46.102	By MS/MS	By MS/MS	By MS/MS	By MS/MS	By MS/MS	By MS/MS	10.1	10.1	14.8	7.3	10.1	10.1
Q8BMJ2	Q8BMJ2	13	13	13	Leucine--tRNA ligase, cytoplasmic	Lars	sp|Q8BMJ2|SYLC_MOUSE Leucine--tRNA ligase, cytoplasmic OS=Mus musculus OX=10090 GN=Lars PE=1 SV=2	1	13	13	13	8	13	13	8	7	10	8	13	13	8	7	10	8	13	13	8	7	10	15.2	15.2	15.2	134.19	1178	1178	0	99.042	By MS/MS	By MS/MS	By MS/MS	By MS/MS	By MS/MS	By MS/MS	9.5	15.2	15.2	9.8	8.1	11.8
Q8BMJ3;Q60872	Q8BMJ3;Q60872	4;3	4;3	4;3	Eukaryotic translation initiation factor 1A, X-chromosomal;Eukaryotic translation initiation factor 1A	Eif1ax;Eif1a	sp|Q8BMJ3|IF1AX_MOUSE Eukaryotic translation initiation factor 1A, X-chromosomal OS=Mus musculus OX=10090 GN=Eif1ax PE=2 SV=3;sp|Q60872|IF1A_MOUSE Eukaryotic translation initiation factor 1A OS=Mus musculus OX=10090 GN=Eif1a PE=2 SV=3	2	4	4	4	3	3	2	4	4	4	3	3	2	4	4	4	3	3	2	4	4	4	29.9	29.9	29.9	16.46	144	144;144	0	24.271	By MS/MS	By MS/MS	By MS/MS	By MS/MS	By MS/MS	By MS/MS	21.5	21.5	14.6	29.9	29.9	29.9
Q8BML9	Q8BML9	5	5	5		Qars	sp|Q8BML9|SYQ_MOUSE Glutamine--tRNA ligase OS=Mus musculus OX=10090 GN=Qars PE=1 SV=1	1	5	5	5	3	5	5	1	1	3	3	5	5	1	1	3	3	5	5	1	1	3	8.9	8.9	8.9	87.676	775	775	0	39.992	By MS/MS	By MS/MS	By MS/MS	By matching	By MS/MS	By MS/MS	4.5	8.9	8.9	1	1	4.6
Q8BMS1	Q8BMS1	15	15	15	Trifunctional enzyme subunit alpha, mitochondrial;Long-chain enoyl-CoA hydratase;Long chain 3-hydroxyacyl-CoA dehydrogenase	Hadha	sp|Q8BMS1|ECHA_MOUSE Trifunctional enzyme subunit alpha, mitochondrial OS=Mus musculus OX=10090 GN=Hadha PE=1 SV=1	1	15	15	15	9	13	14	9	10	10	9	13	14	9	10	10	9	13	14	9	10	10	26.7	26.7	26.7	82.669	763	763	0	111.18	By MS/MS	By MS/MS	By MS/MS	By MS/MS	By MS/MS	By MS/MS	13.6	23.7	25.2	13.8	15.9	15.9
Q8BP47	Q8BP47	3	3	3	Asparagine--tRNA ligase, cytoplasmic	Nars	sp|Q8BP47|SYNC_MOUSE Asparagine--tRNA ligase, cytoplasmic OS=Mus musculus OX=10090 GN=Nars PE=1 SV=2	1	3	3	3	1	1	1	1	3	3	1	1	1	1	3	3	1	1	1	1	3	3	8.4	8.4	8.4	64.279	559	559	0	22.355	By matching	By matching	By matching	By MS/MS	By MS/MS	By MS/MS	2.5	2.7	2.5	2.5	8.4	8.4
Q8BP67	Q8BP67	6	6	6	60S ribosomal protein L24	Rpl24	sp|Q8BP67|RL24_MOUSE 60S ribosomal protein L24 OS=Mus musculus OX=10090 GN=Rpl24 PE=1 SV=2	1	6	6	6	6	6	6	6	6	6	6	6	6	6	6	6	6	6	6	6	6	6	31.8	31.8	31.8	17.779	157	157	0	56.113	By MS/MS	By MS/MS	By MS/MS	By MS/MS	By MS/MS	By MS/MS	31.8	31.8	31.8	31.8	31.8	31.8
Q8BP92	Q8BP92	3	3	3	Reticulocalbin-2	Rcn2	sp|Q8BP92|RCN2_MOUSE Reticulocalbin-2 OS=Mus musculus OX=10090 GN=Rcn2 PE=1 SV=1	1	3	3	3	1	1	2	1	1	2	1	1	2	1	1	2	1	1	2	1	1	2	13.1	13.1	13.1	37.27	320	320	0	39.967	By MS/MS	By MS/MS	By MS/MS	By MS/MS	By MS/MS	By MS/MS	4.7	5.9	10.6	4.7	4.7	7.2
Q8BRF7	Q8BRF7	7	7	7	Sec1 family domain-containing protein 1	Scfd1	sp|Q8BRF7|SCFD1_MOUSE Sec1 family domain-containing protein 1 OS=Mus musculus OX=10090 GN=Scfd1 PE=1 SV=1	1	7	7	7	4	7	7	2	3	4	4	7	7	2	3	4	4	7	7	2	3	4	18.3	18.3	18.3	72.322	639	639	0	58.508	By MS/MS	By MS/MS	By MS/MS	By MS/MS	By MS/MS	By MS/MS	9.4	18.3	18.3	4.9	6.9	9.4
Q8BSY0	Q8BSY0	5	5	5	Aspartyl/asparaginyl beta-hydroxylase	Asph	sp|Q8BSY0|ASPH_MOUSE Aspartyl/asparaginyl beta-hydroxylase OS=Mus musculus OX=10090 GN=Asph PE=1 SV=1	1	5	5	5	5	4	4	2	4	4	5	4	4	2	4	4	5	4	4	2	4	4	10.7	10.7	10.7	83.041	741	741	0	58.374	By MS/MS	By MS/MS	By MS/MS	By MS/MS	By MS/MS	By MS/MS	10.7	8.4	8.4	3.9	8.9	8.9
Q8BT60;Q8C166;P59108;Q1RLL3;Q9Z140;Q8BLR2;Q0VE82;Q9DC53;Q8JZW4	Q8BT60;Q8C166;P59108;Q1RLL3;Q9Z140;Q8BLR2;Q0VE82;Q9DC53;Q8JZW4	2;1;1;1;1;1;1;1;1	2;1;1;1;1;1;1;1;1	2;1;1;1;1;1;1;1;1	Copine-3;Copine-1;Copine-2;Copine-9;Copine-6;Copine-4;Copine-7;Copine-8;Copine-5	Cpne3;Cpne1;Cpne2;Cpne9;Cpne6;Cpne4;Cpne7;Cpne8;Cpne5	sp|Q8BT60|CPNE3_MOUSE Copine-3 OS=Mus musculus OX=10090 GN=Cpne3 PE=1 SV=2;sp|Q8C166|CPNE1_MOUSE Copine-1 OS=Mus musculus OX=10090 GN=Cpne1 PE=1 SV=1;sp|P59108|CPNE2_MOUSE Copine-2 OS=Mus musculus OX=10090 GN=Cpne2 PE=1 SV=1;sp|Q1RLL3|CPNE9_MOUSE Copine-9	9	2	2	2	0	1	1	2	2	2	0	1	1	2	2	2	0	1	1	2	2	2	3.4	3.4	3.4	59.584	533	533;536;548;553;557;557;557;577;593	0	11.373		By matching	By matching	By MS/MS	By MS/MS	By MS/MS	0	1.7	1.7	3.4	3.4	3.4
Q8BU30;F4JLM5	Q8BU30	17;1	17;1	17;1	Isoleucine--tRNA ligase, cytoplasmic	Iars	sp|Q8BU30|SYIC_MOUSE Isoleucine--tRNA ligase, cytoplasmic OS=Mus musculus OX=10090 GN=Iars PE=1 SV=2	2	17	17	17	14	16	15	7	4	11	14	16	15	7	4	11	14	16	15	7	4	11	17.6	17.6	17.6	144.27	1262	1262;1190	0	135.7	By MS/MS	By MS/MS	By MS/MS	By MS/MS	By MS/MS	By MS/MS	13.5	16.7	15.9	5.5	3.1	9.4
Q8BVI4	Q8BVI4	7	7	7	Dihydropteridine reductase	Qdpr	sp|Q8BVI4|DHPR_MOUSE Dihydropteridine reductase OS=Mus musculus OX=10090 GN=Qdpr PE=1 SV=2	1	7	7	7	1	0	1	5	7	6	1	0	1	5	7	6	1	0	1	5	7	6	40.2	40.2	40.2	25.57	241	241	0	104.41	By matching		By matching	By MS/MS	By MS/MS	By MS/MS	6.6	0	4.6	28.6	40.2	34.9
Q8BVK9	Q8BVK9	2	2	2	Sp110 nuclear body protein	Sp110	sp|Q8BVK9|SP110_MOUSE Sp110 nuclear body protein OS=Mus musculus OX=10090 GN=Sp110 PE=1 SV=1	1	2	2	2	2	2	2	1	1	0	2	2	2	1	1	0	2	2	2	1	1	0	6.1	6.1	6.1	50.14	445	445	0	12.972	By MS/MS	By MS/MS	By MS/MS	By matching	By matching		6.1	6.1	6.1	1.8	1.8	0
Q8BVY0	Q8BVY0	17	17	17	Ribosomal L1 domain-containing protein 1	Rsl1d1	sp|Q8BVY0|RL1D1_MOUSE Ribosomal L1 domain-containing protein 1 OS=Mus musculus OX=10090 GN=Rsl1d1 PE=1 SV=1	1	17	17	17	15	16	17	14	13	15	15	16	17	14	13	15	15	16	17	14	13	15	44.5	44.5	44.5	50.421	452	452	0	286.52	By MS/MS	By MS/MS	By MS/MS	By MS/MS	By MS/MS	By MS/MS	32.7	44.2	44.5	33.8	32.3	32.7
Q8BW10	Q8BW10	2	2	2	RNA-binding protein NOB1	Nob1	sp|Q8BW10|NOB1_MOUSE RNA-binding protein NOB1 OS=Mus musculus OX=10090 GN=Nob1 PE=1 SV=1	1	2	2	2	1	2	2	1	1	1	1	2	2	1	1	1	1	2	2	1	1	1	7.9	7.9	7.9	45.463	403	403	0	13.454	By matching	By MS/MS	By MS/MS	By matching	By matching	By matching	2.2	7.9	7.9	2.2	2.2	2.2
Q8BWT1	Q8BWT1	4	4	4	3-ketoacyl-CoA thiolase, mitochondrial	Acaa2	sp|Q8BWT1|THIM_MOUSE 3-ketoacyl-CoA thiolase, mitochondrial OS=Mus musculus OX=10090 GN=Acaa2 PE=1 SV=3	1	4	4	4	2	2	3	3	2	4	2	2	3	3	2	4	2	2	3	3	2	4	15.6	15.6	15.6	41.829	397	397	0	29.526	By MS/MS	By MS/MS	By MS/MS	By MS/MS	By MS/MS	By MS/MS	6	6	10.6	10.6	7.3	15.6
Q8BWW4	Q8BWW4	22	22	22	La-related protein 4	Larp4	sp|Q8BWW4|LARP4_MOUSE La-related protein 4 OS=Mus musculus OX=10090 GN=Larp4 PE=1 SV=2	1	22	22	22	21	21	20	17	19	19	21	21	20	17	19	19	21	21	20	17	19	19	37.1	37.1	37.1	79.763	719	719	0	323.31	By MS/MS	By MS/MS	By MS/MS	By MS/MS	By MS/MS	By MS/MS	35.3	37.1	35.9	28.5	32.3	34.2
Q8BWY3;Q9LPV8	Q8BWY3	7;1	7;1	6;0	Eukaryotic peptide chain release factor subunit 1	Etf1	sp|Q8BWY3|ERF1_MOUSE Eukaryotic peptide chain release factor subunit 1 OS=Mus musculus OX=10090 GN=Etf1 PE=1 SV=4	2	7	7	6	6	4	5	6	7	7	6	4	5	6	7	7	5	3	4	5	6	6	18.3	18.3	16.7	49.03	437	437;434	0	59.032	By MS/MS	By MS/MS	By MS/MS	By MS/MS	By MS/MS	By MS/MS	15.8	9.6	13	14.9	18.3	18.3
Q8BX10	Q8BX10	2	2	2	Serine/threonine-protein phosphatase PGAM5, mitochondrial	Pgam5	sp|Q8BX10|PGAM5_MOUSE Serine/threonine-protein phosphatase PGAM5, mitochondrial OS=Mus musculus OX=10090 GN=Pgam5 PE=1 SV=1	1	2	2	2	1	2	2	1	1	2	1	2	2	1	1	2	1	2	2	1	1	2	6.2	6.2	6.2	31.994	288	288	0	11.804	By MS/MS	By MS/MS	By MS/MS	By MS/MS	By matching	By MS/MS	3.1	6.2	6.2	3.1	3.1	6.2
Q8BX17	Q8BX17	9	9	9	Gem-associated protein 5	Gemin5	sp|Q8BX17|GEMI5_MOUSE Gem-associated protein 5 OS=Mus musculus OX=10090 GN=Gemin5 PE=1 SV=2	1	9	9	9	6	8	9	2	1	5	6	8	9	2	1	5	6	8	9	2	1	5	7.5	7.5	7.5	166.59	1502	1502	0	86.785	By MS/MS	By MS/MS	By MS/MS	By MS/MS	By matching	By MS/MS	5.3	6.7	7.5	1.7	0.5	3.8
Q8BY02	Q8BY02	4	4	4	NF-kappa-B-repressing factor	Nkrf	sp|Q8BY02|NKRF_MOUSE NF-kappa-B-repressing factor OS=Mus musculus OX=10090 GN=Nkrf PE=2 SV=3	1	4	4	4	3	3	4	3	3	3	3	3	4	3	3	3	3	3	4	3	3	3	7.1	7.1	7.1	77.738	690	690	0	23.282	By MS/MS	By MS/MS	By MS/MS	By MS/MS	By matching	By MS/MS	4.9	4.9	7.1	4.9	4.9	4.9
Q8BZ09	Q8BZ09	3	3	3	Mitochondrial 2-oxodicarboxylate carrier	Slc25a21	sp|Q8BZ09|ODC_MOUSE Mitochondrial 2-oxodicarboxylate carrier OS=Mus musculus OX=10090 GN=Slc25a21 PE=1 SV=1	1	3	3	3	3	3	3	2	3	3	3	3	3	2	3	3	3	3	3	2	3	3	11.4	11.4	11.4	33.228	298	298	0	28.002	By MS/MS	By MS/MS	By MS/MS	By MS/MS	By MS/MS	By MS/MS	11.4	11.4	11.4	8.4	11.4	11.4
Q8BZM0	Q8BZM0	3	3	3	Kelch-like protein 12	Klhl12	sp|Q8BZM0|KLH12_MOUSE Kelch-like protein 12 OS=Mus musculus OX=10090 GN=Klhl12 PE=2 SV=1	1	3	3	3	1	1	2	0	2	3	1	1	2	0	2	3	1	1	2	0	2	3	6.9	6.9	6.9	63.245	568	568	0	18.599	By matching	By matching	By MS/MS		By matching	By MS/MS	2.3	2.1	4.4	0	4.4	6.9
Q8C129	Q8C129	2	2	2	Leucyl-cystinyl aminopeptidase	Lnpep	sp|Q8C129|LCAP_MOUSE Leucyl-cystinyl aminopeptidase OS=Mus musculus OX=10090 GN=Lnpep PE=1 SV=1	1	2	2	2	1	1	1	2	1	1	1	1	1	2	1	1	1	1	1	2	1	1	2.4	2.4	2.4	117.3	1025	1025	0	12.296	By matching	By MS/MS	By matching	By MS/MS	By matching	By MS/MS	1.2	1.2	1.2	2.4	1.2	1.2
Q8C1A5	Q8C1A5	5	5	5	Thimet oligopeptidase	Thop1	sp|Q8C1A5|THOP1_MOUSE Thimet oligopeptidase OS=Mus musculus OX=10090 GN=Thop1 PE=1 SV=1	1	5	5	5	2	3	4	4	4	4	2	3	4	4	4	4	2	3	4	4	4	4	9.8	9.8	9.8	78.025	687	687	0	36.479	By matching	By MS/MS	By MS/MS	By MS/MS	By MS/MS	By MS/MS	3.3	5.7	7.4	7.4	7.4	7.4
Q8C2Q3	Q8C2Q3	18	18	18	RNA-binding protein 14	Rbm14	sp|Q8C2Q3|RBM14_MOUSE RNA-binding protein 14 OS=Mus musculus OX=10090 GN=Rbm14 PE=1 SV=1	1	18	18	18	18	17	18	17	18	18	18	17	18	17	18	18	18	17	18	17	18	18	28.1	28.1	28.1	69.448	669	669	0	159.54	By MS/MS	By MS/MS	By MS/MS	By MS/MS	By MS/MS	By MS/MS	28.1	26.3	28.1	27.8	28.1	28.1
Q8C3F2;Q9NX05	Q8C3F2	13;6	12;5	12;5	Constitutive coactivator of PPAR-gamma-like protein 2	Fam120c	sp|Q8C3F2|F120C_MOUSE Constitutive coactivator of PPAR-gamma-like protein 2 OS=Mus musculus OX=10090 GN=Fam120c PE=1 SV=3	2	13	12	12	8	12	11	5	7	10	7	11	10	5	7	9	7	11	10	5	7	9	18.8	17.5	17.5	119.72	1091	1091;1096	0	99.178	By MS/MS	By MS/MS	By MS/MS	By MS/MS	By MS/MS	By MS/MS	9.2	17.6	15	5.9	7.9	11.7
Q8C3J5	Q8C3J5	2	2	2	Dedicator of cytokinesis protein 2	Dock2	sp|Q8C3J5|DOCK2_MOUSE Dedicator of cytokinesis protein 2 OS=Mus musculus OX=10090 GN=Dock2 PE=1 SV=3	1	2	2	2	1	1	2	0	0	0	1	1	2	0	0	0	1	1	2	0	0	0	1.3	1.3	1.3	211.7	1828	1828	0	22.332	By MS/MS	By MS/MS	By MS/MS				0.5	0.5	1.3	0	0	0
Q8C5H8	Q8C5H8	2	2	2	NAD kinase 2, mitochondrial	Nadk2	sp|Q8C5H8|NAKD2_MOUSE NAD kinase 2, mitochondrial OS=Mus musculus OX=10090 GN=Nadk2 PE=1 SV=2	1	2	2	2	0	1	0	2	2	2	0	1	0	2	2	2	0	1	0	2	2	2	6.4	6.4	6.4	50.858	452	452	0	12.921		By matching		By MS/MS	By MS/MS	By MS/MS	0	2.7	0	6.4	6.4	6.4
Q9NZN8;Q8C5L3	Q9NZN8;Q8C5L3	15;15	15;15	15;15	CCR4-NOT transcription complex subunit 2	CNOT2;Cnot2	sp|Q9NZN8|CNOT2_HUMAN CCR4-NOT transcription complex subunit 2 OS=Homo sapiens OX=9606 GN=CNOT2 PE=1 SV=1;sp|Q8C5L3|CNOT2_MOUSE CCR4-NOT transcription complex subunit 2 OS=Mus musculus OX=10090 GN=Cnot2 PE=1 SV=2	2	15	15	15	12	13	15	8	9	10	12	13	15	8	9	10	12	13	15	8	9	10	36.7	36.7	36.7	59.737	540	540;540	0	133	By MS/MS	By MS/MS	By MS/MS	By MS/MS	By MS/MS	By MS/MS	29.6	34.8	36.7	17	20.6	22.2
Q8C5L7	Q8C5L7	3	3	3	RNA-binding protein 34	Rbm34	sp|Q8C5L7|RBM34_MOUSE RNA-binding protein 34 OS=Mus musculus OX=10090 GN=Rbm34 PE=1 SV=1	1	3	3	3	1	0	1	1	3	2	1	0	1	1	3	2	1	0	1	1	3	2	11.7	11.7	11.7	41.325	375	375	0	19.117	By MS/MS		By MS/MS	By MS/MS	By MS/MS	By MS/MS	3.5	0	3.5	3.5	11.7	9.1
Q8C7Q4	Q8C7Q4	3	3	1	RNA-binding protein 4	Rbm4	sp|Q8C7Q4|RBM4_MOUSE RNA-binding protein 4 OS=Mus musculus OX=10090 GN=Rbm4 PE=1 SV=1	1	3	3	1	1	1	3	1	1	1	1	1	3	1	1	1	0	0	1	0	0	0	12.7	12.7	7.8	40.045	361	361	0	21.012	By matching	By matching	By MS/MS	By MS/MS	By MS/MS	By matching	2.2	2.2	12.7	2.2	2.2	2.2
Q8C7V3	Q8C7V3	4	4	4	U3 small nucleolar RNA-associated protein 15 homolog	Utp15	sp|Q8C7V3|UTP15_MOUSE U3 small nucleolar RNA-associated protein 15 homolog OS=Mus musculus OX=10090 GN=Utp15 PE=1 SV=1	1	4	4	4	4	4	4	1	3	2	4	4	4	1	3	2	4	4	4	1	3	2	11.6	11.6	11.6	59.374	528	528	0	25.85	By MS/MS	By MS/MS	By MS/MS	By MS/MS	By MS/MS	By MS/MS	11.6	11.6	11.6	3.2	8.5	6.6
Q8C7X2	Q8C7X2	10	10	10	ER membrane protein complex subunit 1	Emc1	sp|Q8C7X2|EMC1_MOUSE ER membrane protein complex subunit 1 OS=Mus musculus OX=10090 GN=Emc1 PE=1 SV=1	1	10	10	10	8	9	10	4	2	7	8	9	10	4	2	7	8	9	10	4	2	7	13.1	13.1	13.1	111.6	997	997	0	66.055	By MS/MS	By MS/MS	By MS/MS	By matching	By matching	By MS/MS	9.5	12.1	13.1	4.4	2.3	7.8
Q8C804	Q8C804	2	2	2	Spindle and centriole-associated protein 1	Spice1	sp|Q8C804|SPICE_MOUSE Spindle and centriole-associated protein 1 OS=Mus musculus OX=10090 GN=Spice1 PE=1 SV=2	1	2	2	2	1	1	0	2	1	2	1	1	0	2	1	2	1	1	0	2	1	2	3.1	3.1	3.1	95.644	860	860	0	11.939	By MS/MS	By MS/MS		By MS/MS	By MS/MS	By MS/MS	1.7	1.7	0	3.1	1.7	3.1
Q8C827;Q07231;Q571J5;Q9UJW7	Q8C827;Q07231;Q571J5;Q9UJW7	2;1;1;1	2;1;1;1	2;1;1;1	Zinc finger protein 62;Zinc finger and SCAN domain-containing protein 21;Zinc finger protein 354C;Zinc finger protein 229	Zfp62;Zscan21;Znf354c;ZNF229	sp|Q8C827|ZFP62_MOUSE Zinc finger protein 62 OS=Mus musculus OX=10090 GN=Zfp62 PE=1 SV=1;sp|Q07231|ZSC21_MOUSE Zinc finger and SCAN domain-containing protein 21 OS=Mus musculus OX=10090 GN=Zscan21 PE=2 SV=2;sp|Q571J5|Z354C_MOUSE Zinc finger protein 354C OS	4	2	2	2	1	1	1	1	1	2	1	1	1	1	1	2	1	1	1	1	1	2	2.3	2.3	2.3	104.81	914	914;555;560;825	0	13.661	By MS/MS	By MS/MS	By MS/MS	By MS/MS	By MS/MS	By MS/MS	1	1	1	1	1	2.3
Q8C854	Q8C854	4	4	4	Myelin expression factor 2	Myef2	sp|Q8C854|MYEF2_MOUSE Myelin expression factor 2 OS=Mus musculus OX=10090 GN=Myef2 PE=1 SV=1	1	4	4	4	4	3	3	3	4	4	4	3	3	3	4	4	4	3	3	3	4	4	7.4	7.4	7.4	63.294	591	591	0	24.806	By MS/MS	By MS/MS	By MS/MS	By MS/MS	By MS/MS	By MS/MS	7.4	5.6	5.6	5.6	7.4	7.4
Q8CAQ8	Q8CAQ8	24	24	24	MICOS complex subunit Mic60	Immt	sp|Q8CAQ8|MIC60_MOUSE MICOS complex subunit Mic60 OS=Mus musculus OX=10090 GN=Immt PE=1 SV=1	1	24	24	24	19	20	22	13	18	20	19	20	22	13	18	20	19	20	22	13	18	20	39.8	39.8	39.8	83.899	757	757	0	323.31	By MS/MS	By MS/MS	By MS/MS	By MS/MS	By MS/MS	By MS/MS	28.9	33	37.3	18	27.9	30
Q8CAY6	Q8CAY6	2	2	2	Acetyl-CoA acetyltransferase, cytosolic	Acat2	sp|Q8CAY6|THIC_MOUSE Acetyl-CoA acetyltransferase, cytosolic OS=Mus musculus OX=10090 GN=Acat2 PE=1 SV=2	1	2	2	2	0	0	0	1	1	2	0	0	0	1	1	2	0	0	0	1	1	2	6.3	6.3	6.3	41.297	397	397	0	13.828				By MS/MS	By matching	By MS/MS	0	0	0	2.5	2.5	6.3
Q8CBY3	Q8CBY3	2	2	2	Leukocyte receptor cluster member 8 homolog	Leng8	sp|Q8CBY3|LENG8_MOUSE Leukocyte receptor cluster member 8 homolog OS=Mus musculus OX=10090 GN=Leng8 PE=1 SV=1	1	2	2	2	2	2	2	1	0	1	2	2	2	1	0	1	2	2	2	1	0	1	4.1	4.1	4.1	86.766	785	785	0	30.637	By MS/MS	By MS/MS	By MS/MS	By matching		By MS/MS	4.1	4.1	4.1	1.8	0	1.8
Q8CCS6	Q8CCS6	2	2	2	Polyadenylate-binding protein 2	Pabpn1	sp|Q8CCS6|PABP2_MOUSE Polyadenylate-binding protein 2 OS=Mus musculus OX=10090 GN=Pabpn1 PE=1 SV=3	1	2	2	2	0	0	0	1	2	2	0	0	0	1	2	2	0	0	0	1	2	2	8.9	8.9	8.9	32.296	302	302	0	16.32				By matching	By MS/MS	By MS/MS	0	0	0	5.3	8.9	8.9
Q8CDN6	Q8CDN6	4	4	4	Thioredoxin-like protein 1	Txnl1	sp|Q8CDN6|TXNL1_MOUSE Thioredoxin-like protein 1 OS=Mus musculus OX=10090 GN=Txnl1 PE=1 SV=3	1	4	4	4	1	2	3	1	3	2	1	2	3	1	3	2	1	2	3	1	3	2	19.4	19.4	19.4	32.237	289	289	0	25.87	By MS/MS	By MS/MS	By MS/MS	By MS/MS	By MS/MS	By MS/MS	3.8	11.8	17	5.2	11.4	9
Q8CFE2	Q8CFE2	2	2	2	UPF0609 protein C4orf27 homolog		sp|Q8CFE2|HPF1_MOUSE Histone PARylation factor 1 OS=Mus musculus OX=10090 GN=Hpf1 PE=1 SV=1	1	2	2	2	1	0	0	2	2	2	1	0	0	2	2	2	1	0	0	2	2	2	7.8	7.8	7.8	39.291	346	346	0	11.482	By matching			By MS/MS	By MS/MS	By MS/MS	3.2	0	0	7.8	7.8	7.8
Q8CFE6	Q8CFE6	4	4	4	Sodium-coupled neutral amino acid transporter 2	Slc38a2	sp|Q8CFE6|S38A2_MOUSE Sodium-coupled neutral amino acid transporter 2 OS=Mus musculus OX=10090 GN=Slc38a2 PE=1 SV=1	1	4	4	4	3	4	4	2	3	3	3	4	4	2	3	3	3	4	4	2	3	3	13.9	13.9	13.9	55.503	504	504	0	106.89	By MS/MS	By MS/MS	By MS/MS	By MS/MS	By MS/MS	By MS/MS	8.9	13.9	13.9	4.8	8.9	8.9
Q8CFQ3	Q8CFQ3	5	5	5	Intron-binding protein aquarius	Aqr	sp|Q8CFQ3|AQR_MOUSE RNA helicase aquarius OS=Mus musculus OX=10090 GN=Aqr PE=1 SV=2	1	5	5	5	4	3	4	3	1	5	4	3	4	3	1	5	4	3	4	3	1	5	5	5	5	170.29	1481	1481	0	39.537	By MS/MS	By MS/MS	By MS/MS	By matching	By matching	By MS/MS	3.8	2.8	4.1	3	0.9	5
Q8CG47	Q8CG47	6	6	6	Structural maintenance of chromosomes protein 4	Smc4	sp|Q8CG47|SMC4_MOUSE Structural maintenance of chromosomes protein 4 OS=Mus musculus OX=10090 GN=Smc4 PE=1 SV=1	1	6	6	6	4	5	6	2	3	4	4	5	6	2	3	4	4	5	6	2	3	4	4.8	4.8	4.8	146.89	1286	1286	0	39.455	By MS/MS	By MS/MS	By MS/MS	By MS/MS	By MS/MS	By MS/MS	3.3	4	4.8	1.6	2.5	3.2
Q8CG48	Q8CG48	4	4	4	Structural maintenance of chromosomes protein 2	Smc2	sp|Q8CG48|SMC2_MOUSE Structural maintenance of chromosomes protein 2 OS=Mus musculus OX=10090 GN=Smc2 PE=1 SV=2	1	4	4	4	2	4	4	2	3	4	2	4	4	2	3	4	2	4	4	2	3	4	3.6	3.6	3.6	134.24	1191	1191	0	24.094	By MS/MS	By MS/MS	By MS/MS	By MS/MS	By matching	By MS/MS	1.5	3.6	3.6	1.5	2.4	3.6
Q8CGC4	Q8CGC4	3	3	3	Protein LSM14 homolog B	Lsm14b	sp|Q8CGC4|LS14B_MOUSE Protein LSM14 homolog B OS=Mus musculus OX=10090 GN=Lsm14b PE=1 SV=3	1	3	3	3	0	0	0	1	3	3	0	0	0	1	3	3	0	0	0	1	3	3	12.7	12.7	12.7	42.309	385	385	0	17.959				By matching	By MS/MS	By MS/MS	0	0	0	4.9	12.7	12.7
Q8CGC6	Q8CGC6	10	10	10	RNA-binding protein 28	Rbm28	sp|Q8CGC6|RBM28_MOUSE RNA-binding protein 28 OS=Mus musculus OX=10090 GN=Rbm28 PE=1 SV=4	1	10	10	10	8	8	7	6	5	9	8	8	7	6	5	9	8	8	7	6	5	9	16.3	16.3	16.3	84.213	750	750	0	92.11	By MS/MS	By MS/MS	By MS/MS	By MS/MS	By MS/MS	By MS/MS	12.8	13.1	11.1	9.3	7.5	14.3
Q8CGC7	Q8CGC7	15	15	15	Bifunctional glutamate/proline--tRNA ligase;Glutamate--tRNA ligase;Proline--tRNA ligase	Eprs	sp|Q8CGC7|SYEP_MOUSE Bifunctional glutamate/proline--tRNA ligase OS=Mus musculus OX=10090 GN=Eprs PE=1 SV=4	1	15	15	15	11	15	14	7	8	11	11	15	14	7	8	11	11	15	14	7	8	11	14.7	14.7	14.7	170.08	1512	1512	0	123.62	By MS/MS	By MS/MS	By MS/MS	By MS/MS	By MS/MS	By MS/MS	10.6	14.7	13.7	6.4	8.5	10.3
Q8CGI1	Q8CGI1	9	9	9	Protein FAM193A	Fam193a	sp|Q8CGI1|F193A_MOUSE Protein FAM193A OS=Mus musculus OX=10090 GN=Fam193a PE=1 SV=2	1	9	9	9	8	8	9	3	5	7	8	8	9	3	5	7	8	8	9	3	5	7	9	9	9	136.71	1231	1231	0	58.998	By MS/MS	By MS/MS	By MS/MS	By MS/MS	By MS/MS	By MS/MS	8	7.9	9	3	4.8	6.7
Q8CGZ0	Q8CGZ0	4	4	4	Calcium homeostasis endoplasmic reticulum protein	Cherp	sp|Q8CGZ0|CHERP_MOUSE Calcium homeostasis endoplasmic reticulum protein OS=Mus musculus OX=10090 GN=Cherp PE=1 SV=1	1	4	4	4	2	4	4	1	1	3	2	4	4	1	1	3	2	4	4	1	1	3	5.6	5.6	5.6	106.17	936	936	0	25.25	By matching	By MS/MS	By MS/MS	By matching	By matching	By MS/MS	2.2	5.6	5.6	0.7	0.7	3.6
Q8CI11	Q8CI11	27	27	27	Guanine nucleotide-binding protein-like 3	Gnl3	sp|Q8CI11|GNL3_MOUSE Guanine nucleotide-binding protein-like 3 OS=Mus musculus OX=10090 GN=Gnl3 PE=1 SV=2	1	27	27	27	25	24	26	18	19	20	25	24	26	18	19	20	25	24	26	18	19	20	48	48	48	60.786	538	538	0	323.31	By MS/MS	By MS/MS	By MS/MS	By MS/MS	By MS/MS	By MS/MS	45	46.5	47.8	32.9	37.4	40.7
Q8CI59	Q8CI59	10	10	10	Metalloreductase STEAP3	Steap3	sp|Q8CI59|STEA3_MOUSE Metalloreductase STEAP3 OS=Mus musculus OX=10090 GN=Steap3 PE=1 SV=1	1	10	10	10	7	9	8	4	5	4	7	9	8	4	5	4	7	9	8	4	5	4	25.4	25.4	25.4	54.748	488	488	0	62.181	By MS/MS	By MS/MS	By MS/MS	By MS/MS	By MS/MS	By MS/MS	17.8	23.2	19.9	9.4	12.3	10.2
Q8CIE6	Q8CIE6	17	17	17	Coatomer subunit alpha;Xenin;Proxenin	Copa	sp|Q8CIE6|COPA_MOUSE Coatomer subunit alpha OS=Mus musculus OX=10090 GN=Copa PE=1 SV=2	1	17	17	17	11	15	15	5	10	13	11	15	15	5	10	13	11	15	15	5	10	13	18.2	18.2	18.2	138.43	1224	1224	0	150.6	By MS/MS	By MS/MS	By MS/MS	By MS/MS	By MS/MS	By MS/MS	10.5	16	16.8	4.7	10	12.3
Q8CIG8	Q8CIG8	3	3	3	Protein arginine N-methyltransferase 5	Prmt5	sp|Q8CIG8|ANM5_MOUSE Protein arginine N-methyltransferase 5 OS=Mus musculus OX=10090 GN=Prmt5 PE=1 SV=3	1	3	3	3	3	3	3	2	2	3	3	3	3	2	2	3	3	3	3	2	2	3	5	5	5	72.679	637	637	0	18.21	By MS/MS	By MS/MS	By MS/MS	By MS/MS	By MS/MS	By MS/MS	5	5	5	3.6	3.6	5
Q8CIW5	Q8CIW5	2	2	2	Twinkle protein, mitochondrial	Peo1	sp|Q8CIW5|PEO1_MOUSE Twinkle protein, mitochondrial OS=Mus musculus OX=10090 GN=Twnk PE=2 SV=1	1	2	2	2	1	2	2	1	0	1	1	2	2	1	0	1	1	2	2	1	0	1	4.5	4.5	4.5	76.992	685	685	0	12.275	By MS/MS	By MS/MS	By MS/MS	By matching		By MS/MS	2.8	4.5	4.5	1.8	0	2.8
Q8CJ67	Q8CJ67	13	12	12	Double-stranded RNA-binding protein Staufen homolog 2	Stau2	sp|Q8CJ67|STAU2_MOUSE Double-stranded RNA-binding protein Staufen homolog 2 OS=Mus musculus OX=10090 GN=Stau2 PE=1 SV=1	1	13	12	12	13	12	12	7	12	11	12	11	11	7	11	10	12	11	11	7	11	10	31.2	30	30	62.535	570	570	0	114.39	By MS/MS	By MS/MS	By MS/MS	By MS/MS	By MS/MS	By MS/MS	31.2	28.9	28.9	16.5	28.9	26
Q8CJG0;Q8CJF9	Q8CJG0	18;4	18;4	15;1	Protein argonaute-2	Ago2	sp|Q8CJG0|AGO2_MOUSE Protein argonaute-2 OS=Mus musculus OX=10090 GN=Ago2 PE=1 SV=3	2	18	18	15	13	16	17	8	12	13	13	16	17	8	12	13	11	13	14	8	10	12	27.8	27.8	23.7	97.303	860	860;860	0	178.72	By MS/MS	By MS/MS	By MS/MS	By MS/MS	By MS/MS	By MS/MS	19.7	24.3	26.5	11.9	17.7	19.1
Q8CJG1;Q8CJF8	Q8CJG1	7;3	4;1	4;1	Protein argonaute-1	Ago1	sp|Q8CJG1|AGO1_MOUSE Protein argonaute-1 OS=Mus musculus OX=10090 GN=Ago1 PE=1 SV=2	2	7	4	4	4	6	4	3	3	3	2	3	1	3	1	2	2	3	1	3	1	2	10.4	6.3	6.3	97.213	857	857;861	0	23.43	By MS/MS	By MS/MS	By MS/MS	By MS/MS	By matching	By MS/MS	6.2	9	5.7	4.4	4.1	4
Q8JZQ2	Q8JZQ2	2	2	2	AFG3-like protein 2	Afg3l2	sp|Q8JZQ2|AFG32_MOUSE AFG3-like protein 2 OS=Mus musculus OX=10090 GN=Afg3l2 PE=1 SV=1	1	2	2	2	2	2	2	1	1	1	2	2	2	1	1	1	2	2	2	1	1	1	2.6	2.6	2.6	89.518	802	802	0.0007758	11.004	By matching	By MS/MS	By MS/MS	By matching	By matching	By matching	2.6	2.6	2.6	0.9	0.9	0.9
Q8JZQ9	Q8JZQ9	21	21	21	Eukaryotic translation initiation factor 3 subunit B	Eif3b	sp|Q8JZQ9|EIF3B_MOUSE Eukaryotic translation initiation factor 3 subunit B OS=Mus musculus OX=10090 GN=Eif3b PE=1 SV=1	1	21	21	21	18	20	19	13	14	17	18	20	19	13	14	17	18	20	19	13	14	17	36.6	36.6	36.6	91.369	803	803	0	187.39	By MS/MS	By MS/MS	By MS/MS	By MS/MS	By MS/MS	By MS/MS	29	33.4	31.4	18.7	21.3	28.3
Q8JZU2	Q8JZU2	3	3	3	Tricarboxylate transport protein, mitochondrial	Slc25a1	sp|Q8JZU2|TXTP_MOUSE Tricarboxylate transport protein, mitochondrial OS=Mus musculus OX=10090 GN=Slc25a1 PE=1 SV=1	1	3	3	3	3	3	3	3	3	3	3	3	3	3	3	3	3	3	3	3	3	3	11.3	11.3	11.3	33.931	311	311	0	20.066	By MS/MS	By MS/MS	By MS/MS	By MS/MS	By MS/MS	By MS/MS	11.3	11.3	11.3	11.3	11.3	11.3
Q8JZX4	Q8JZX4	4	4	4	Splicing factor 45	Rbm17	sp|Q8JZX4|SPF45_MOUSE Splicing factor 45 OS=Mus musculus OX=10090 GN=Rbm17 PE=1 SV=1	1	4	4	4	4	3	3	1	3	3	4	3	3	1	3	3	4	3	3	1	3	3	14.1	14.1	14.1	45.303	405	405	0	35.132	By MS/MS	By MS/MS	By MS/MS	By MS/MS	By MS/MS	By MS/MS	14.1	10.1	10.1	4	10.1	11.4
Q8K0C4	Q8K0C4	4	4	4	Lanosterol 14-alpha demethylase	Cyp51a1	sp|Q8K0C4|CP51A_MOUSE Lanosterol 14-alpha demethylase OS=Mus musculus OX=10090 GN=Cyp51a1 PE=1 SV=1	1	4	4	4	3	4	3	3	3	4	3	4	3	3	3	4	3	4	3	3	3	4	9.7	9.7	9.7	56.775	503	503	0	26.303	By MS/MS	By MS/MS	By MS/MS	By MS/MS	By MS/MS	By MS/MS	7.4	9.7	7.4	7.4	7.4	9.7
Q8K0D5	Q8K0D5	2	2	2	Elongation factor G, mitochondrial	Gfm1	sp|Q8K0D5|EFGM_MOUSE Elongation factor G, mitochondrial OS=Mus musculus OX=10090 GN=Gfm1 PE=1 SV=1	1	2	2	2	0	0	0	1	1	2	0	0	0	1	1	2	0	0	0	1	1	2	3.1	3.1	3.1	83.549	751	751	0.00077519	11.003				By matching	By matching	By MS/MS	0	0	0	1.2	1.2	3.1
Q8K0V4;O75175	Q8K0V4;O75175	14;11	14;11	14;11	CCR4-NOT transcription complex subunit 3	Cnot3;CNOT3	sp|Q8K0V4|CNOT3_MOUSE CCR4-NOT transcription complex subunit 3 OS=Mus musculus OX=10090 GN=Cnot3 PE=1 SV=1;sp|O75175|CNOT3_HUMAN CCR4-NOT transcription complex subunit 3 OS=Homo sapiens OX=9606 GN=CNOT3 PE=1 SV=1	2	14	14	14	9	12	10	7	8	10	9	12	10	7	8	10	9	12	10	7	8	10	25.8	25.8	25.8	81.945	751	751;753	0	179.4	By MS/MS	By MS/MS	By MS/MS	By MS/MS	By MS/MS	By MS/MS	14.2	23.4	16.4	9.1	13	15.2
Q8K1B8	Q8K1B8	4	4	4	Fermitin family homolog 3	Fermt3	sp|Q8K1B8|URP2_MOUSE Fermitin family homolog 3 OS=Mus musculus OX=10090 GN=Fermt3 PE=1 SV=1	1	4	4	4	2	3	4	2	3	3	2	3	4	2	3	3	2	3	4	2	3	3	8.6	8.6	8.6	75.634	665	665	0	27.071	By MS/MS	By MS/MS	By MS/MS	By MS/MS	By MS/MS	By MS/MS	4.4	7.1	8.6	4.4	5.9	5.9
Q8K1M6	Q8K1M6	2	2	2	Dynamin-1-like protein	Dnm1l	sp|Q8K1M6|DNM1L_MOUSE Dynamin-1-like protein OS=Mus musculus OX=10090 GN=Dnm1l PE=1 SV=2	1	2	2	2	0	1	2	1	1	2	0	1	2	1	1	2	0	1	2	1	1	2	2.7	2.7	2.7	82.657	742	742	0	11.574		By matching	By MS/MS	By matching	By matching	By MS/MS	0	1.3	2.7	1.3	1.3	2.7
Q8K224	Q8K224	6	6	6	N-acetyltransferase 10	Nat10	sp|Q8K224|NAT10_MOUSE RNA cytidine acetyltransferase OS=Mus musculus OX=10090 GN=Nat10 PE=1 SV=1	1	6	6	6	5	5	5	3	3	4	5	5	5	3	3	4	5	5	5	3	3	4	6.7	6.7	6.7	115.42	1024	1024	0	36.921	By MS/MS	By MS/MS	By MS/MS	By MS/MS	By MS/MS	By MS/MS	5.9	5.1	5.9	2.9	3.4	4.2
Q8K2B3	Q8K2B3	3	3	3	Succinate dehydrogenase [ubiquinone] flavoprotein subunit, mitochondrial	Sdha	sp|Q8K2B3|SDHA_MOUSE Succinate dehydrogenase [ubiquinone] flavoprotein subunit, mitochondrial OS=Mus musculus OX=10090 GN=Sdha PE=1 SV=1	1	3	3	3	3	1	2	2	3	3	3	1	2	2	3	3	3	1	2	2	3	3	5	5	5	72.585	664	664	0	17.947	By MS/MS	By MS/MS	By MS/MS	By MS/MS	By MS/MS	By MS/MS	5	2	3	3.6	5	5
Q8K2C9	Q8K2C9	2	2	2	Very-long-chain (3R)-3-hydroxyacyl-CoA dehydratase 3	Hacd3	sp|Q8K2C9|HACD3_MOUSE Very-long-chain (3R)-3-hydroxyacyl-CoA dehydratase 3 OS=Mus musculus OX=10090 GN=Hacd3 PE=1 SV=2	1	2	2	2	1	1	2	0	1	1	1	1	2	0	1	1	1	1	2	0	1	1	8.6	8.6	8.6	43.131	362	362	0	14.938	By MS/MS	By matching	By MS/MS		By matching	By MS/MS	2.8	5.8	8.6	0	2.8	2.8
Q8K2D3	Q8K2D3	2	2	2	Enhancer of mRNA-decapping protein 3	Edc3	sp|Q8K2D3|EDC3_MOUSE Enhancer of mRNA-decapping protein 3 OS=Mus musculus OX=10090 GN=Edc3 PE=1 SV=1	1	2	2	2	0	0	2	0	0	0	0	0	2	0	0	0	0	0	2	0	0	0	5.9	5.9	5.9	55.957	508	508	0	12.681			By MS/MS				0	0	5.9	0	0	0
Q8K2M0	Q8K2M0	2	2	2	39S ribosomal protein L38, mitochondrial	Mrpl38	sp|Q8K2M0|RM38_MOUSE 39S ribosomal protein L38, mitochondrial OS=Mus musculus OX=10090 GN=Mrpl38 PE=1 SV=2	1	2	2	2	2	1	2	1	2	2	2	1	2	1	2	2	2	1	2	1	2	2	9.5	9.5	9.5	45.029	380	380	0	16.495	By MS/MS	By MS/MS	By MS/MS	By MS/MS	By MS/MS	By MS/MS	9.5	5	9.5	4.5	9.5	9.5
Q8K2Y0	Q8K2Y0	5	5	5	RING finger protein 219	Rnf219	sp|Q8K2Y0|RN219_MOUSE RING finger protein 219 OS=Mus musculus OX=10090 GN=Rnf219 PE=1 SV=2	1	5	5	5	2	3	5	0	0	1	2	3	5	0	0	1	2	3	5	0	0	1	10.1	10.1	10.1	79.957	722	722	0	36.638	By MS/MS	By MS/MS	By MS/MS			By matching	2.6	6.2	10.1	0	0	1.4
Q8K2Y7	Q8K2Y7	3	3	3	39S ribosomal protein L47, mitochondrial	Mrpl47	sp|Q8K2Y7|RM47_MOUSE 39S ribosomal protein L47, mitochondrial OS=Mus musculus OX=10090 GN=Mrpl47 PE=1 SV=2	1	3	3	3	3	3	3	2	3	3	3	3	3	2	3	3	3	3	3	2	3	3	11.1	11.1	11.1	29.725	252	252	0	17.437	By MS/MS	By MS/MS	By MS/MS	By MS/MS	By MS/MS	By MS/MS	11.1	11.1	11.1	6.7	11.1	11.1
Q8K310	Q8K310	9	9	9	Matrin-3	Matr3	sp|Q8K310|MATR3_MOUSE Matrin-3 OS=Mus musculus OX=10090 GN=Matr3 PE=1 SV=1	1	9	9	9	7	8	7	3	3	6	7	8	7	3	3	6	7	8	7	3	3	6	15.6	15.6	15.6	94.629	846	846	0	64.016	By MS/MS	By MS/MS	By MS/MS	By matching	By matching	By MS/MS	12.2	13.8	11.8	3.7	4.6	9.7
Q8K339	Q8K339	2	2	2	DNA/RNA-binding protein KIN17	Kin	sp|Q8K339|KIN17_MOUSE DNA/RNA-binding protein KIN17 OS=Mus musculus OX=10090 GN=Kin PE=1 SV=1	1	2	2	2	0	0	0	2	2	2	0	0	0	2	2	2	0	0	0	2	2	2	6.1	6.1	6.1	44.721	391	391	0.000777	11.043				By MS/MS	By MS/MS	By MS/MS	0	0	0	6.1	6.1	6.1
Q8K363	Q8K363	7	7	7	ATP-dependent RNA helicase DDX18	Ddx18	sp|Q8K363|DDX18_MOUSE ATP-dependent RNA helicase DDX18 OS=Mus musculus OX=10090 GN=Ddx18 PE=1 SV=1	1	7	7	7	4	3	6	1	4	5	4	3	6	1	4	5	4	3	6	1	4	5	13.3	13.3	13.3	74.18	660	660	0	53.929	By MS/MS	By MS/MS	By MS/MS	By matching	By MS/MS	By MS/MS	7.9	5.3	10.9	1.8	7.1	9.8
Q8K370	Q8K370	6	6	6	Acyl-CoA dehydrogenase family member 10	Acad10	sp|Q8K370|ACD10_MOUSE Acyl-CoA dehydrogenase family member 10 OS=Mus musculus OX=10090 GN=Acad10 PE=1 SV=1	1	6	6	6	3	4	4	2	4	4	3	4	4	2	4	4	3	4	4	2	4	4	6.5	6.5	6.5	118.98	1069	1069	0	36.248	By MS/MS	By MS/MS	By MS/MS	By MS/MS	By MS/MS	By MS/MS	3.1	4.8	4.8	2.2	4.1	3.7
Q8K385	Q8K385	2	2	2	Ferric-chelate reductase 1	FRRS1	sp|Q8K385|FRRS1_MOUSE Ferric-chelate reductase 1 OS=Mus musculus OX=10090 GN=FRRS1 PE=1 SV=1	1	2	2	2	0	1	1	0	1	1	0	1	1	0	1	1	0	1	1	0	1	1	4.9	4.9	4.9	66.047	592	592	0	14.078		By MS/MS	By MS/MS		By MS/MS	By matching	0	2.5	2.4	0	2.4	2.4
Q8K3G5	Q8K3G5	3	3	3	Inactive serine/threonine-protein kinase VRK3	Vrk3	sp|Q8K3G5|VRK3_MOUSE Inactive serine/threonine-protein kinase VRK3 OS=Mus musculus OX=10090 GN=Vrk3 PE=1 SV=2	1	3	3	3	2	2	1	1	3	3	2	2	1	1	3	3	2	2	1	1	3	3	8.6	8.6	8.6	50.829	453	453	0	18.425	By MS/MS	By matching	By MS/MS	By matching	By MS/MS	By matching	4.2	4.2	2	2.2	8.6	8.6
Q8K3J1	Q8K3J1	2	2	2	NADH dehydrogenase [ubiquinone] iron-sulfur protein 8, mitochondrial	Ndufs8	sp|Q8K3J1|NDUS8_MOUSE NADH dehydrogenase [ubiquinone] iron-sulfur protein 8, mitochondrial OS=Mus musculus OX=10090 GN=Ndufs8 PE=1 SV=1	1	2	2	2	2	2	2	1	2	1	2	2	2	1	2	1	2	2	2	1	2	1	9.4	9.4	9.4	24.038	212	212	0	12.191	By MS/MS	By MS/MS	By MS/MS	By matching	By MS/MS	By MS/MS	9.4	9.4	9.4	5.2	9.4	5.2
Q8K3W3	Q8K3W3	9	9	9	Protein CASC3	Casc3	sp|Q8K3W3|CASC3_MOUSE Protein CASC3 OS=Mus musculus OX=10090 GN=Casc3 PE=1 SV=3	1	9	9	9	8	8	7	6	8	9	8	8	7	6	8	9	8	8	7	6	8	9	20.6	20.6	20.6	75.769	698	698	0	62.496	By MS/MS	By MS/MS	By MS/MS	By MS/MS	By MS/MS	By MS/MS	17	17	15.3	12.8	17	20.6
Q8K411	Q8K411	4	4	4	Presequence protease, mitochondrial	Pitrm1	sp|Q8K411|PREP_MOUSE Presequence protease, mitochondrial OS=Mus musculus OX=10090 GN=Pitrm1 PE=1 SV=1	1	4	4	4	0	1	0	4	4	3	0	1	0	4	4	3	0	1	0	4	4	3	4.7	4.7	4.7	117.37	1036	1036	0	24.457		By matching		By MS/MS	By MS/MS	By MS/MS	0	0.9	0	4.7	4.7	3.9
Q8K4L0	Q8K4L0	8	8	8	ATP-dependent RNA helicase DDX54	Ddx54	sp|Q8K4L0|DDX54_MOUSE ATP-dependent RNA helicase DDX54 OS=Mus musculus OX=10090 GN=Ddx54 PE=1 SV=1	1	8	8	8	4	6	8	2	4	6	4	6	8	2	4	6	4	6	8	2	4	6	13.4	13.4	13.4	97.747	874	874	0	52.564	By MS/MS	By MS/MS	By MS/MS	By matching	By matching	By MS/MS	5.8	9.5	13.4	2.4	4.9	8.8
Q8K4Z3	Q8K4Z3	2	2	2	NAD(P)H-hydrate epimerase	Apoa1bp	sp|Q8K4Z3|NNRE_MOUSE NAD(P)H-hydrate epimerase OS=Mus musculus OX=10090 GN=Naxe PE=1 SV=1	1	2	2	2	0	0	1	0	2	1	0	0	1	0	2	1	0	0	1	0	2	1	12.1	12.1	12.1	30.972	282	282	0	12.228			By matching		By MS/MS	By MS/MS	0	0	6.4	0	12.1	6.4
Q8K4Z5	Q8K4Z5	8	8	8	Splicing factor 3A subunit 1	Sf3a1	sp|Q8K4Z5|SF3A1_MOUSE Splicing factor 3A subunit 1 OS=Mus musculus OX=10090 GN=Sf3a1 PE=1 SV=1	1	8	8	8	8	7	6	7	4	7	8	7	6	7	4	7	8	7	6	7	4	7	15.2	15.2	15.2	88.544	791	791	0	52.019	By MS/MS	By MS/MS	By MS/MS	By MS/MS	By MS/MS	By MS/MS	15.2	12.6	11	12.3	7.3	14
Q8QZT1	Q8QZT1	4	4	4	Acetyl-CoA acetyltransferase, mitochondrial	Acat1	sp|Q8QZT1|THIL_MOUSE Acetyl-CoA acetyltransferase, mitochondrial OS=Mus musculus OX=10090 GN=Acat1 PE=1 SV=1	1	4	4	4	0	0	0	1	4	3	0	0	0	1	4	3	0	0	0	1	4	3	14.4	14.4	14.4	44.816	424	424	0	26.78				By MS/MS	By MS/MS	By MS/MS	0	0	0	3.1	14.4	10.1
Q8QZY1	Q8QZY1	13	13	13	Eukaryotic translation initiation factor 3 subunit L	Eif3l	sp|Q8QZY1|EIF3L_MOUSE Eukaryotic translation initiation factor 3 subunit L OS=Mus musculus OX=10090 GN=Eif3l PE=1 SV=1	1	13	13	13	10	10	12	6	9	10	10	10	12	6	9	10	10	10	12	6	9	10	27.8	27.8	27.8	66.612	564	564	0	171.64	By MS/MS	By MS/MS	By MS/MS	By MS/MS	By MS/MS	By MS/MS	22.5	21.1	25.2	10.8	19.7	22.5
Q8QZY9	Q8QZY9	2	2	2	Splicing factor 3B subunit 4	Sf3b4	sp|Q8QZY9|SF3B4_MOUSE Splicing factor 3B subunit 4 OS=Mus musculus OX=10090 GN=Sf3b4 PE=1 SV=1	1	2	2	2	1	2	2	2	0	1	1	2	2	2	0	1	1	2	2	2	0	1	9	9	9	44.355	424	424	0	17.373	By MS/MS	By MS/MS	By MS/MS	By MS/MS		By MS/MS	3.3	9	9	9	0	3.3
Q8R010	Q8R010	2	2	2	Aminoacyl tRNA synthase complex-interacting multifunctional protein 2	Aimp2	sp|Q8R010|AIMP2_MOUSE Aminoacyl tRNA synthase complex-interacting multifunctional protein 2 OS=Mus musculus OX=10090 GN=Aimp2 PE=1 SV=2	1	2	2	2	0	1	2	0	0	0	0	1	2	0	0	0	0	1	2	0	0	0	8.8	8.8	8.8	35.377	320	320	0	13.609		By matching	By MS/MS				0	5	8.8	0	0	0
Q8R016	Q8R016	4	4	4	Bleomycin hydrolase	Blmh	sp|Q8R016|BLMH_MOUSE Bleomycin hydrolase OS=Mus musculus OX=10090 GN=Blmh PE=1 SV=1	1	4	4	4	2	3	3	3	4	3	2	3	3	3	4	3	2	3	3	3	4	3	8.8	8.8	8.8	52.511	455	455	0	24.661	By MS/MS	By MS/MS	By MS/MS	By MS/MS	By MS/MS	By MS/MS	5.5	8.6	8.6	5.7	8.8	8.6
Q8R050;Q149F3	Q8R050;Q149F3	2;1	2;1	2;1	Eukaryotic peptide chain release factor GTP-binding subunit ERF3A;Eukaryotic peptide chain release factor GTP-binding subunit ERF3B	Gspt1;Gspt2	sp|Q8R050|ERF3A_MOUSE Eukaryotic peptide chain release factor GTP-binding subunit ERF3A OS=Mus musculus OX=10090 GN=Gspt1 PE=1 SV=2;sp|Q149F3|ERF3B_MOUSE Eukaryotic peptide chain release factor GTP-binding subunit ERF3B OS=Mus musculus OX=10090 GN=Gspt2 PE	2	2	2	2	0	0	0	1	1	2	0	0	0	1	1	2	0	0	0	1	1	2	3.5	3.5	3.5	68.625	636	636;632	0.00078125	11.159				By matching	By matching	By MS/MS	0	0	0	1.6	1.6	3.5
Q8R081	Q8R081	8	8	8	Heterogeneous nuclear ribonucleoprotein L	Hnrnpl	sp|Q8R081|HNRPL_MOUSE Heterogeneous nuclear ribonucleoprotein L OS=Mus musculus OX=10090 GN=Hnrnpl PE=1 SV=2	1	8	8	8	7	6	7	6	8	7	7	6	7	6	8	7	7	6	7	6	8	7	21	21	21	63.963	586	586	0	99.63	By MS/MS	By MS/MS	By MS/MS	By MS/MS	By MS/MS	By MS/MS	17.9	14.8	16.6	15.2	21	16.6
Q8R0L9	Q8R0L9	2	2	2	Transcriptional adapter 3	Tada3	sp|Q8R0L9|TADA3_MOUSE Transcriptional adapter 3 OS=Mus musculus OX=10090 GN=Tada3 PE=1 SV=1	1	2	2	2	2	2	1	0	0	0	2	2	1	0	0	0	2	2	1	0	0	0	6.2	6.2	6.2	48.9	432	432	0.00077821	11.103	By MS/MS	By MS/MS	By matching				6.2	6.2	3.5	0	0	0
Q8R0X7	Q8R0X7	2	2	2	Sphingosine-1-phosphate lyase 1	Sgpl1	sp|Q8R0X7|SGPL1_MOUSE Sphingosine-1-phosphate lyase 1 OS=Mus musculus OX=10090 GN=Sgpl1 PE=1 SV=1	1	2	2	2	1	2	1	0	0	0	1	2	1	0	0	0	1	2	1	0	0	0	7	7	7	63.676	568	568	0	11.468	By matching	By MS/MS	By MS/MS				2.6	7	2.6	0	0	0
Q8R1B4	Q8R1B4	12	12	12	Eukaryotic translation initiation factor 3 subunit C	Eif3c	sp|Q8R1B4|EIF3C_MOUSE Eukaryotic translation initiation factor 3 subunit C OS=Mus musculus OX=10090 GN=Eif3c PE=1 SV=1	1	12	12	12	12	11	12	8	9	11	12	11	12	8	9	11	12	11	12	8	9	11	14.4	14.4	14.4	105.53	911	911	0	115.73	By MS/MS	By MS/MS	By MS/MS	By MS/MS	By MS/MS	By MS/MS	14.4	13.3	14.4	9.8	9.8	13.2
Q8R317	Q8R317	2	2	2	Ubiquilin-1	Ubqln1	sp|Q8R317|UBQL1_MOUSE Ubiquilin-1 OS=Mus musculus OX=10090 GN=Ubqln1 PE=1 SV=1	1	2	2	2	0	0	1	0	1	2	0	0	1	0	1	2	0	0	1	0	1	2	5.3	5.3	5.3	61.976	582	582	0	12.677			By matching		By matching	By MS/MS	0	0	2.7	0	2.7	5.3
Q8R323	Q8R323	2	2	2	Replication factor C subunit 3	Rfc3	sp|Q8R323|RFC3_MOUSE Replication factor C subunit 3 OS=Mus musculus OX=10090 GN=Rfc3 PE=1 SV=1	1	2	2	2	2	0	0	0	0	1	2	0	0	0	0	1	2	0	0	0	0	1	6.2	6.2	6.2	40.526	356	356	0	11.568	By MS/MS					By MS/MS	6.2	0	0	0	0	2.2
Q8R326	Q8R326	2	2	2	Paraspeckle component 1	Pspc1	sp|Q8R326|PSPC1_MOUSE Paraspeckle component 1 OS=Mus musculus OX=10090 GN=Pspc1 PE=1 SV=1	1	2	2	2	1	1	0	1	2	2	1	1	0	1	2	2	1	1	0	1	2	2	5.9	5.9	5.9	58.758	523	523	0	11.41	By matching	By matching		By matching	By MS/MS	By MS/MS	2.3	2.3	0	2.3	5.9	5.9
Q8R3H7	Q8R3H7	2	2	2	Heparan sulfate 2-O-sulfotransferase 1	Hs2st1	sp|Q8R3H7|HS2ST_MOUSE Heparan sulfate 2-O-sulfotransferase 1 OS=Mus musculus OX=10090 GN=Hs2st1 PE=1 SV=2	1	2	2	2	2	2	2	1	2	2	2	2	2	1	2	2	2	2	2	1	2	2	7.9	7.9	7.9	41.813	356	356	0	17.294	By MS/MS	By MS/MS	By MS/MS	By MS/MS	By matching	By matching	7.9	7.9	7.9	3.4	7.9	7.9
Q8R3N1	Q8R3N1	4	4	4	Nucleolar protein 14	Nop14	sp|Q8R3N1|NOP14_MOUSE Nucleolar protein 14 OS=Mus musculus OX=10090 GN=Nop14 PE=1 SV=2	1	4	4	4	2	3	4	1	1	1	2	3	4	1	1	1	2	3	4	1	1	1	7.6	7.6	7.6	98.768	860	860	0	27.416	By MS/MS	By MS/MS	By MS/MS	By matching	By matching	By matching	2.6	4.9	7.6	1	1	1.5
Q8R502;Q66JT1	Q8R502	16;1	16;1	15;1	Volume-regulated anion channel subunit LRRC8C	Lrrc8c	sp|Q8R502|LRC8C_MOUSE Volume-regulated anion channel subunit LRRC8C OS=Mus musculus OX=10090 GN=Lrrc8c PE=1 SV=1	2	16	16	15	11	16	15	3	2	1	11	16	15	3	2	1	10	15	14	3	2	1	24	24	22.5	92.371	803	803;795	0	110.71	By MS/MS	By MS/MS	By MS/MS	By MS/MS	By MS/MS	By matching	14.8	24	22.2	3.5	2	1
Q8R5K4	Q8R5K4	2	2	2	Nucleolar protein 6	Nol6	sp|Q8R5K4|NOL6_MOUSE Nucleolar protein 6 OS=Mus musculus OX=10090 GN=Nol6 PE=2 SV=2	1	2	2	2	0	2	2	1	1	1	0	2	2	1	1	1	0	2	2	1	1	1	3.1	3.1	3.1	129.23	1152	1152	0	11.889		By MS/MS	By MS/MS	By MS/MS	By matching	By MS/MS	0	3.1	3.1	1.4	1.4	1.4
Q8VBT0	Q8VBT0	3	3	3	Thioredoxin-related transmembrane protein 1	Tmx1	sp|Q8VBT0|TMX1_MOUSE Thioredoxin-related transmembrane protein 1 OS=Mus musculus OX=10090 GN=Tmx1 PE=1 SV=1	1	3	3	3	2	3	1	1	3	3	2	3	1	1	3	3	2	3	1	1	3	3	13.3	13.3	13.3	31.395	278	278	0	19.534	By MS/MS	By MS/MS	By MS/MS	By MS/MS	By MS/MS	By MS/MS	8.6	13.3	4.3	4.3	13.3	13.3
Q8VBZ3	Q8VBZ3	2	2	2	Cleft lip and palate transmembrane protein 1 homolog	Clptm1	sp|Q8VBZ3|CLPT1_MOUSE Cleft lip and palate transmembrane protein 1 homolog OS=Mus musculus OX=10090 GN=Clptm1 PE=1 SV=1	1	2	2	2	1	1	1	1	1	1	1	1	1	1	1	1	1	1	1	1	1	1	5	5	5	75.29	664	664	0	13.929	By MS/MS	By MS/MS	By MS/MS	By matching	By matching	By MS/MS	1.7	1.7	3.3	1.7	1.7	1.7
Q8VC31	Q8VC31	2	2	2	Coiled-coil domain-containing protein 9	Ccdc9	sp|Q8VC31|CCDC9_MOUSE Coiled-coil domain-containing protein 9 OS=Mus musculus OX=10090 GN=Ccdc9 PE=1 SV=1	1	2	2	2	2	1	2	2	2	2	2	1	2	2	2	2	2	1	2	2	2	2	3.5	3.5	3.5	61.445	543	543	0	11.553	By MS/MS	By matching	By MS/MS	By matching	By MS/MS	By matching	3.5	1.3	3.5	3.5	3.5	3.5
Q8VCG3	Q8VCG3	2	2	2	WD repeat-containing protein 74	Wdr74	sp|Q8VCG3|WDR74_MOUSE WD repeat-containing protein 74 OS=Mus musculus OX=10090 GN=Wdr74 PE=2 SV=1	1	2	2	2	1	2	1	0	1	0	1	2	1	0	1	0	1	2	1	0	1	0	7.6	7.6	7.6	42.636	384	384	0	11.845	By matching	By MS/MS	By matching		By matching		3.4	7.6	3.4	0	3.4	0
Q8VCM8	Q8VCM8	3	3	3	Nicalin	Ncln	sp|Q8VCM8|NCLN_MOUSE Nicalin OS=Mus musculus OX=10090 GN=Ncln PE=1 SV=2	1	3	3	3	2	3	3	0	1	1	2	3	3	0	1	1	2	3	3	0	1	1	6.4	6.4	6.4	62.907	563	563	0	30.181	By MS/MS	By MS/MS	By MS/MS		By MS/MS	By matching	3.9	6.4	6.4	0	2	2.5
Q8VDD5;P35579	Q8VDD5;P35579	27;23	21;17	20;16	Myosin-9	Myh9;MYH9	sp|Q8VDD5|MYH9_MOUSE Myosin-9 OS=Mus musculus OX=10090 GN=Myh9 PE=1 SV=4;sp|P35579|MYH9_HUMAN Myosin-9 OS=Homo sapiens OX=9606 GN=MYH9 PE=1 SV=4	2	27	21	20	16	21	26	7	10	11	11	15	20	5	7	8	10	14	19	5	6	8	19.2	14.9	14.1	226.37	1960	1960;1960	0	169.16	By MS/MS	By MS/MS	By MS/MS	By MS/MS	By MS/MS	By MS/MS	10.6	15.2	18.3	3.7	6.9	7
Q8VDJ3	Q8VDJ3	12	12	12	Vigilin	Hdlbp	sp|Q8VDJ3|VIGLN_MOUSE Vigilin OS=Mus musculus OX=10090 GN=Hdlbp PE=1 SV=1	1	12	12	12	6	8	6	5	9	10	6	8	6	5	9	10	6	8	6	5	9	10	14.2	14.2	14.2	141.74	1268	1268	0	138.61	By MS/MS	By MS/MS	By MS/MS	By MS/MS	By MS/MS	By MS/MS	6.9	9.5	7.1	5.5	10.4	11.3
Q8VDM4	Q8VDM4	7	7	7	26S proteasome non-ATPase regulatory subunit 2	Psmd2	sp|Q8VDM4|PSMD2_MOUSE 26S proteasome non-ATPase regulatory subunit 2 OS=Mus musculus OX=10090 GN=Psmd2 PE=1 SV=1	1	7	7	7	4	6	6	5	4	6	4	6	6	5	4	6	4	6	6	5	4	6	8.6	8.6	8.6	100.2	908	908	0	43.692	By MS/MS	By MS/MS	By MS/MS	By MS/MS	By MS/MS	By MS/MS	4.6	7.5	7.4	5.7	4.6	6.9
Q8VDM6	Q8VDM6	12	12	12	Heterogeneous nuclear ribonucleoprotein U-like protein 1	Hnrnpul1	sp|Q8VDM6|HNRL1_MOUSE Heterogeneous nuclear ribonucleoprotein U-like protein 1 OS=Mus musculus OX=10090 GN=Hnrnpul1 PE=1 SV=1	1	12	12	12	8	9	9	8	9	11	8	9	9	8	9	11	8	9	9	8	9	11	17	17	17	96.001	859	859	0	116.99	By MS/MS	By MS/MS	By MS/MS	By MS/MS	By MS/MS	By MS/MS	12.2	14	13.3	10.6	14	16.9
Q8VDN2;Q6PIE5;Q6PIC6;P09572;Q9WV27;Q92126;Q64436	Q8VDN2	17;8;7;5;4;2;2	17;8;7;5;4;2;2	15;6;5;3;2;0;0	Sodium/potassium-transporting ATPase subunit alpha-1	Atp1a1	sp|Q8VDN2|AT1A1_MOUSE Sodium/potassium-transporting ATPase subunit alpha-1 OS=Mus musculus OX=10090 GN=Atp1a1 PE=1 SV=1	7	17	17	15	14	14	16	9	11	14	14	14	16	9	11	14	13	13	15	8	10	12	22.4	22.4	20.4	112.98	1023	1023;1020;1013;1021;1032;1031;1033	0	280.64	By MS/MS	By MS/MS	By MS/MS	By MS/MS	By MS/MS	By MS/MS	18	17.6	21.1	10	13.9	17.5
Q8VE22	Q8VE22	2	2	2	28S ribosomal protein S23, mitochondrial	Mrps23	sp|Q8VE22|RT23_MOUSE 28S ribosomal protein S23, mitochondrial OS=Mus musculus OX=10090 GN=Mrps23 PE=1 SV=1	1	2	2	2	2	1	1	1	2	1	2	1	1	1	2	1	2	1	1	1	2	1	13.6	13.6	13.6	20.348	177	177	0	12.698	By MS/MS	By MS/MS	By MS/MS	By MS/MS	By MS/MS	By MS/MS	13.6	5.6	5.6	5.6	13.6	5.6
Q8VE99	Q8VE99	4	4	4	Coiled-coil domain-containing protein 115	Ccdc115	sp|Q8VE99|CC115_MOUSE Coiled-coil domain-containing protein 115 OS=Mus musculus OX=10090 GN=Ccdc115 PE=1 SV=1	1	4	4	4	4	4	4	1	1	0	4	4	4	1	1	0	4	4	4	1	1	0	29.4	29.4	29.4	19.742	180	180	0	26.292	By MS/MS	By MS/MS	By MS/MS	By matching	By matching		29.4	29.4	29.4	5	8.3	0
Q8VEE4	Q8VEE4	2	2	2	Replication protein A 70 kDa DNA-binding subunit;Replication protein A 70 kDa DNA-binding subunit, N-terminally processed	Rpa1	sp|Q8VEE4|RFA1_MOUSE Replication protein A 70 kDa DNA-binding subunit OS=Mus musculus OX=10090 GN=Rpa1 PE=1 SV=1	1	2	2	2	0	0	0	1	1	2	0	0	0	1	1	2	0	0	0	1	1	2	5	5	5	69.036	623	623	0	14.255				By MS/MS	By MS/MS	By MS/MS	0	0	0	2.1	2.9	5
Q8VEG6	Q8VEG6	2	2	2	CCR4-NOT transcription complex subunit 6-like	Cnot6l	sp|Q8VEG6|CNO6L_MOUSE CCR4-NOT transcription complex subunit 6-like OS=Mus musculus OX=10090 GN=Cnot6l PE=1 SV=2	1	2	2	2	2	2	2	1	1	1	2	2	2	1	1	1	2	2	2	1	1	1	3.6	3.6	3.6	63.023	555	555	0	12.282	By MS/MS	By MS/MS	By MS/MS	By matching	By matching	By matching	3.6	3.6	3.6	1.8	1.8	1.8
Q8VEK3	Q8VEK3	5	5	5	Heterogeneous nuclear ribonucleoprotein U	Hnrnpu	sp|Q8VEK3|HNRPU_MOUSE Heterogeneous nuclear ribonucleoprotein U OS=Mus musculus OX=10090 GN=Hnrnpu PE=1 SV=1	1	5	5	5	4	4	4	3	3	3	4	4	4	3	3	3	4	4	4	3	3	3	9.6	9.6	9.6	87.917	800	800	0	147.68	By MS/MS	By MS/MS	By MS/MS	By MS/MS	By MS/MS	By MS/MS	6.9	6.9	8.4	5.6	5.6	5.6
Q8VEM8	Q8VEM8	9	9	9	Phosphate carrier protein, mitochondrial	Slc25a3	sp|Q8VEM8|MPCP_MOUSE Phosphate carrier protein, mitochondrial OS=Mus musculus OX=10090 GN=Slc25a3 PE=1 SV=1	1	9	9	9	7	8	9	6	6	6	7	8	9	6	6	6	7	8	9	6	6	6	26.1	26.1	26.1	39.632	357	357	0	95.632	By MS/MS	By MS/MS	By MS/MS	By MS/MS	By MS/MS	By MS/MS	17.1	21.6	26.1	17.1	17.4	14.8
Q8VH51	Q8VH51	10	10	10	RNA-binding protein 39	Rbm39	sp|Q8VH51|RBM39_MOUSE RNA-binding protein 39 OS=Mus musculus OX=10090 GN=Rbm39 PE=1 SV=2	1	10	10	10	7	7	8	7	6	8	7	7	8	7	6	8	7	7	8	7	6	8	22.3	22.3	22.3	59.406	530	530	0	99.202	By MS/MS	By MS/MS	By MS/MS	By MS/MS	By MS/MS	By MS/MS	16.6	17.2	17.2	16.6	14.2	19.2
Q8VHE0	Q8VHE0	11	11	11	Translocation protein SEC63 homolog	Sec63	sp|Q8VHE0|SEC63_MOUSE Translocation protein SEC63 homolog OS=Mus musculus OX=10090 GN=Sec63 PE=1 SV=4	1	11	11	11	8	8	7	6	7	9	8	8	7	6	7	9	8	8	7	6	7	9	18.7	18.7	18.7	87.869	760	760	0	94.352	By MS/MS	By MS/MS	By MS/MS	By MS/MS	By MS/MS	By MS/MS	12.1	13.3	11.6	8.2	10.1	13.6
Q8VHK9;Q9H2U1;Q6P5D3	Q8VHK9	18;8;1	18;8;1	18;8;1	ATP-dependent RNA helicase DHX36	Dhx36	sp|Q8VHK9|DHX36_MOUSE ATP-dependent RNA helicase DHX36 OS=Mus musculus OX=10090 GN=Dhx36 PE=1 SV=2	3	18	18	18	12	18	16	4	7	11	12	18	16	4	7	11	12	18	16	4	7	11	25	25	25	113.88	1001	1001;1008;1388	0	158.83	By MS/MS	By MS/MS	By MS/MS	By MS/MS	By MS/MS	By MS/MS	15.3	25	20.1	4.6	8.3	13.5
Q8VI94	Q8VI94	5	5	5	2-5-oligoadenylate synthase-like protein 1	Oasl1	sp|Q8VI94|OASL1_MOUSE 2-5-oligoadenylate synthase-like protein 1 OS=Mus musculus OX=10090 GN=Oasl1 PE=2 SV=1	1	5	5	5	5	5	5	0	1	3	5	5	5	0	1	3	5	5	5	0	1	3	14.5	14.5	14.5	59.088	511	511	0	48.863	By MS/MS	By MS/MS	By MS/MS		By MS/MS	By MS/MS	14.5	14.5	14.5	0	2.5	10
Q8VIJ6	Q8VIJ6	11	11	10	Splicing factor, proline- and glutamine-rich	Sfpq	sp|Q8VIJ6|SFPQ_MOUSE Splicing factor, proline- and glutamine-rich OS=Mus musculus OX=10090 GN=Sfpq PE=1 SV=1	1	11	11	10	6	7	6	8	9	11	6	7	6	8	9	11	5	6	5	7	8	10	18.9	18.9	17.7	75.441	699	699	0	78.974	By MS/MS	By MS/MS	By MS/MS	By MS/MS	By MS/MS	By MS/MS	11	12.7	10.9	11.7	16.3	18.9
Q91V01	Q91V01	3	3	3	Lysophospholipid acyltransferase 5	Lpcat3	sp|Q91V01|MBOA5_MOUSE Lysophospholipid acyltransferase 5 OS=Mus musculus OX=10090 GN=Lpcat3 PE=1 SV=1	1	3	3	3	2	3	3	1	1	1	2	3	3	1	1	1	2	3	3	1	1	1	8.6	8.6	8.6	56.146	487	487	0	38.613	By MS/MS	By MS/MS	By MS/MS	By MS/MS	By MS/MS	By MS/MS	6	8.6	8.6	3.3	2.7	3.3
Q91V41	Q91V41	4	4	4	Ras-related protein Rab-14	Rab14	sp|Q91V41|RAB14_MOUSE Ras-related protein Rab-14 OS=Mus musculus OX=10090 GN=Rab14 PE=1 SV=3	1	4	4	4	4	4	4	1	3	4	4	4	4	1	3	4	4	4	4	1	3	4	23.7	23.7	23.7	23.897	215	215	0	28.828	By MS/MS	By MS/MS	By MS/MS	By MS/MS	By MS/MS	By MS/MS	23.7	23.7	23.7	5.6	18.1	23.7
Q91V92;P53396	Q91V92;P53396	5;4	5;4	5;4	ATP-citrate synthase	Acly;ACLY	sp|Q91V92|ACLY_MOUSE ATP-citrate synthase OS=Mus musculus OX=10090 GN=Acly PE=1 SV=1;sp|P53396|ACLY_HUMAN ATP-citrate synthase OS=Homo sapiens OX=9606 GN=ACLY PE=1 SV=3	2	5	5	5	3	3	3	2	3	4	3	3	3	2	3	4	3	3	3	2	3	4	6.9	6.9	6.9	119.73	1091	1091;1101	0	30.603	By MS/MS	By MS/MS	By MS/MS	By MS/MS	By MS/MS	By MS/MS	3.4	4.1	4.1	2.1	3.4	4.9
Q91VC3;Q94A52	Q91VC3	14;3	14;3	11;2	Eukaryotic initiation factor 4A-III;Eukaryotic initiation factor 4A-III, N-terminally processed	Eif4a3	sp|Q91VC3|IF4A3_MOUSE Eukaryotic initiation factor 4A-III OS=Mus musculus OX=10090 GN=Eif4a3 PE=1 SV=3	2	14	14	11	13	13	13	14	14	14	13	13	13	14	14	14	10	10	10	11	11	11	34.3	34.3	26	46.839	411	411;408	0	180.06	By MS/MS	By MS/MS	By MS/MS	By MS/MS	By MS/MS	By MS/MS	31.6	31.6	31.6	34.3	34.3	34.3
Q91VD9	Q91VD9	17	17	17	NADH-ubiquinone oxidoreductase 75 kDa subunit, mitochondrial	Ndufs1	sp|Q91VD9|NDUS1_MOUSE NADH-ubiquinone oxidoreductase 75 kDa subunit, mitochondrial OS=Mus musculus OX=10090 GN=Ndufs1 PE=1 SV=2	1	17	17	17	12	16	16	9	5	11	12	16	16	9	5	11	12	16	16	9	5	11	34.9	34.9	34.9	79.776	727	727	0	183.89	By MS/MS	By MS/MS	By MS/MS	By MS/MS	By MS/MS	By MS/MS	22.4	33.7	33.7	14.3	9.5	19.9
Q91VE6	Q91VE6	7	7	7	MKI67 FHA domain-interacting nucleolar phosphoprotein	Nifk	sp|Q91VE6|MK67I_MOUSE MKI67 FHA domain-interacting nucleolar phosphoprotein OS=Mus musculus OX=10090 GN=Nifk PE=1 SV=1	1	7	7	7	7	5	6	3	7	6	7	5	6	3	7	6	7	5	6	3	7	6	27.8	27.8	27.8	36.265	317	317	0	130.4	By MS/MS	By MS/MS	By MS/MS	By MS/MS	By MS/MS	By MS/MS	27.8	23.3	27.8	16.1	27.8	22.4
Q91VI7	Q91VI7	4	4	4	Ribonuclease inhibitor	Rnh1	sp|Q91VI7|RINI_MOUSE Ribonuclease inhibitor OS=Mus musculus OX=10090 GN=Rnh1 PE=1 SV=1	1	4	4	4	0	0	0	2	3	4	0	0	0	2	3	4	0	0	0	2	3	4	10.3	10.3	10.3	49.816	456	456	0	27.692				By MS/MS	By MS/MS	By MS/MS	0	0	0	5.5	7.7	10.3
Q91VM5;Q9WV02	Q91VM5;Q9WV02	3;3	3;3	3;3	RNA binding motif protein, X-linked-like-1;RNA-binding motif protein, X chromosome;RNA-binding motif protein, X chromosome, N-terminally processed	Rbmxl1;Rbmx	sp|Q91VM5|RMXL1_MOUSE RNA binding motif protein, X-linked-like-1 OS=Mus musculus OX=10090 GN=Rbmxl1 PE=2 SV=1;sp|Q9WV02|RBMX_MOUSE RNA-binding motif protein, X chromosome OS=Mus musculus OX=10090 GN=Rbmx PE=1 SV=1	2	3	3	3	3	3	3	3	2	3	3	3	3	3	2	3	3	3	3	3	2	3	9	9	9	42.161	388	388;391	0	19.471	By MS/MS	By MS/MS	By MS/MS	By MS/MS	By MS/MS	By matching	9	9	9	9	7	9
Q91VR2	Q91VR2	6	6	6	ATP synthase subunit gamma, mitochondrial	Atp5c1	sp|Q91VR2|ATPG_MOUSE ATP synthase subunit gamma, mitochondrial OS=Mus musculus OX=10090 GN=Atp5f1c PE=1 SV=1	1	6	6	6	6	6	5	3	4	4	6	6	5	3	4	4	6	6	5	3	4	4	23.2	23.2	23.2	32.886	298	298	0	53.737	By MS/MS	By MS/MS	By MS/MS	By MS/MS	By MS/MS	By MS/MS	23.2	23.2	18.8	11.1	15.1	15.1
Q91VR5	Q91VR5	10	10	10	ATP-dependent RNA helicase DDX1	Ddx1	sp|Q91VR5|DDX1_MOUSE ATP-dependent RNA helicase DDX1 OS=Mus musculus OX=10090 GN=Ddx1 PE=1 SV=1	1	10	10	10	8	9	9	5	8	8	8	9	9	5	8	8	8	9	9	5	8	8	19.5	19.5	19.5	82.499	740	740	0	84.037	By MS/MS	By MS/MS	By MS/MS	By MS/MS	By MS/MS	By MS/MS	14.5	18	17.3	8.8	14.5	14.5
Q91VX2	Q91VX2	2	2	2	Ubiquitin-associated protein 2	Ubap2	sp|Q91VX2|UBAP2_MOUSE Ubiquitin-associated protein 2 OS=Mus musculus OX=10090 GN=Ubap2 PE=1 SV=1	1	2	2	2	0	1	1	0	0	1	0	1	1	0	0	1	0	1	1	0	0	1	3	3	3	117.96	1132	1132	0.00078247	11.187		By MS/MS	By matching			By MS/MS	0	1.7	1.7	0	0	1.3
Q91VY9	Q91VY9	4	4	4	Zinc finger protein 622	Znf622	sp|Q91VY9|ZN622_MOUSE Zinc finger protein 622 OS=Mus musculus OX=10090 GN=Znf622 PE=1 SV=1	1	4	4	4	2	3	4	1	1	1	2	3	4	1	1	1	2	3	4	1	1	1	11.8	11.8	11.8	53.451	476	476	0	25.095	By MS/MS	By MS/MS	By MS/MS	By MS/MS	By MS/MS	By MS/MS	5	8.8	11.8	1.9	1.9	1.9
Q91W50	Q91W50	3	3	3	Cold shock domain-containing protein E1	Csde1	sp|Q91W50|CSDE1_MOUSE Cold shock domain-containing protein E1 OS=Mus musculus OX=10090 GN=Csde1 PE=1 SV=1	1	3	3	3	1	3	3	0	1	3	1	3	3	0	1	3	1	3	3	0	1	3	5.5	5.5	5.5	88.79	798	798	0	20.255	By matching	By MS/MS	By MS/MS		By MS/MS	By MS/MS	1.6	5.5	5.5	0	1.6	5.5
Q91W90	Q91W90	2	2	2	Thioredoxin domain-containing protein 5	Txndc5	sp|Q91W90|TXND5_MOUSE Thioredoxin domain-containing protein 5 OS=Mus musculus OX=10090 GN=Txndc5 PE=1 SV=2	1	2	2	2	0	1	0	1	2	2	0	1	0	1	2	2	0	1	0	1	2	2	6	6	6	46.415	417	417	0	13.654		By matching		By MS/MS	By MS/MS	By MS/MS	0	2.6	0	2.6	6	6
Q91WD5	Q91WD5	6	6	6	NADH dehydrogenase [ubiquinone] iron-sulfur protein 2, mitochondrial	Ndufs2	sp|Q91WD5|NDUS2_MOUSE NADH dehydrogenase [ubiquinone] iron-sulfur protein 2, mitochondrial OS=Mus musculus OX=10090 GN=Ndufs2 PE=1 SV=1	1	6	6	6	2	4	6	0	1	2	2	4	6	0	1	2	2	4	6	0	1	2	23.5	23.5	23.5	52.625	463	463	0	86.401	By MS/MS	By MS/MS	By MS/MS		By MS/MS	By MS/MS	8.2	16.8	23.5	0	4.5	7.1
Q91WJ8	Q91WJ8	5	4	4	Far upstream element-binding protein 1	Fubp1	sp|Q91WJ8|FUBP1_MOUSE Far upstream element-binding protein 1 OS=Mus musculus OX=10090 GN=Fubp1 PE=1 SV=1	1	5	4	4	2	1	1	3	3	5	1	1	1	2	2	4	1	1	1	2	2	4	9.4	8.3	8.3	68.539	651	651	0	29.951	By matching	By matching	By MS/MS	By MS/MS	By MS/MS	By MS/MS	2.3	1.2	1.2	5.1	4.3	9.4
Q91WK2	Q91WK2	5	5	5	Eukaryotic translation initiation factor 3 subunit H	Eif3h	sp|Q91WK2|EIF3H_MOUSE Eukaryotic translation initiation factor 3 subunit H OS=Mus musculus OX=10090 GN=Eif3h PE=1 SV=1	1	5	5	5	5	3	4	2	4	5	5	3	4	2	4	5	5	3	4	2	4	5	19.9	19.9	19.9	39.832	352	352	0	33.259	By MS/MS	By MS/MS	By MS/MS	By MS/MS	By MS/MS	By MS/MS	19.9	11.4	17	8	17	19.9
Q91WN1	Q91WN1	2	2	2	DnaJ homolog subfamily C member 9	Dnajc9	sp|Q91WN1|DNJC9_MOUSE DnaJ homolog subfamily C member 9 OS=Mus musculus OX=10090 GN=Dnajc9 PE=1 SV=2	1	2	2	2	1	1	1	2	2	2	1	1	1	2	2	2	1	1	1	2	2	2	8.1	8.1	8.1	30.059	259	259	0	12.277	By MS/MS	By matching	By MS/MS	By MS/MS	By MS/MS	By MS/MS	4.2	4.2	4.2	8.1	8.1	8.1
Q91WQ3	Q91WQ3	6	6	6	Tyrosine--tRNA ligase, cytoplasmic;Tyrosine--tRNA ligase, cytoplasmic, N-terminally processed	Yars	sp|Q91WQ3|SYYC_MOUSE Tyrosine--tRNA ligase, cytoplasmic OS=Mus musculus OX=10090 GN=Yars PE=1 SV=3	1	6	6	6	1	1	1	5	5	5	1	1	1	5	5	5	1	1	1	5	5	5	13.3	13.3	13.3	59.105	528	528	0	37.366	By matching	By MS/MS	By matching	By MS/MS	By MS/MS	By MS/MS	2.3	2.3	2.3	11.2	11.4	11.2
Q91WS0	Q91WS0	2	2	2	CDGSH iron-sulfur domain-containing protein 1	Cisd1	sp|Q91WS0|CISD1_MOUSE CDGSH iron-sulfur domain-containing protein 1 OS=Mus musculus OX=10090 GN=Cisd1 PE=1 SV=1	1	2	2	2	2	2	2	2	2	2	2	2	2	2	2	2	2	2	2	2	2	2	25.9	25.9	25.9	12.097	108	108	0	29.5	By MS/MS	By MS/MS	By MS/MS	By MS/MS	By matching	By MS/MS	25.9	25.9	25.9	25.9	25.9	25.9
Q91X78	Q91X78	5	2	2	Erlin-1	Erlin1	sp|Q91X78|ERLN1_MOUSE Erlin-1 OS=Mus musculus OX=10090 GN=Erlin1 PE=1 SV=1	1	5	2	2	5	5	5	4	5	5	2	2	2	1	2	2	2	2	2	1	2	2	11.8	2.9	2.9	38.936	346	346	0.00078064	11.154	By MS/MS	By matching	By MS/MS	By matching	By matching	By matching	11.8	11.8	11.8	11.6	11.8	11.8
Q91YD3	Q91YD3	3	3	3	mRNA-decapping enzyme 1A	Dcp1a	sp|Q91YD3|DCP1A_MOUSE mRNA-decapping enzyme 1A OS=Mus musculus OX=10090 GN=Dcp1a PE=1 SV=1	1	3	3	3	2	2	3	0	2	1	2	2	3	0	2	1	2	2	3	0	2	1	9.5	9.5	9.5	65.218	602	602	0	36.189	By MS/MS	By MS/MS	By MS/MS		By MS/MS	By matching	5.5	7.5	9.5	0	5.5	2
Q91YE6	Q91YE6	3	3	3	Importin-9	Ipo9	sp|Q91YE6|IPO9_MOUSE Importin-9 OS=Mus musculus OX=10090 GN=Ipo9 PE=1 SV=3	1	3	3	3	1	2	3	0	1	1	1	2	3	0	1	1	1	2	3	0	1	1	5.7	5.7	5.7	116.05	1041	1041	0	42.802	By MS/MS	By MS/MS	By MS/MS		By MS/MS	By MS/MS	2	3.9	5.7	0	2	2
Q91YK2	Q91YK2	12	12	12	Ribosomal RNA processing protein 1 homolog B	Rrp1b	sp|Q91YK2|RRP1B_MOUSE Ribosomal RNA processing protein 1 homolog B OS=Mus musculus OX=10090 GN=Rrp1b PE=1 SV=2	1	12	12	12	12	12	10	9	9	11	12	12	10	9	9	11	12	12	10	9	9	11	23.2	23.2	23.2	80.581	724	724	0	110.83	By MS/MS	By MS/MS	By MS/MS	By MS/MS	By MS/MS	By MS/MS	23.2	23.2	17.8	15.9	16.3	19.8
Q91YN9	Q91YN9	6	6	6	BAG family molecular chaperone regulator 2	Bag2	sp|Q91YN9|BAG2_MOUSE BAG family molecular chaperone regulator 2 OS=Mus musculus OX=10090 GN=Bag2 PE=1 SV=1	1	6	6	6	6	5	6	3	5	6	6	5	6	3	5	6	6	5	6	3	5	6	31.9	31.9	31.9	23.473	210	210	0	47.537	By MS/MS	By MS/MS	By MS/MS	By MS/MS	By MS/MS	By MS/MS	31.9	27.1	31.9	15.7	21.4	31.9
Q91YQ5;Q9SFX3	Q91YQ5	25;1	25;1	25;1	Dolichyl-diphosphooligosaccharide--protein glycosyltransferase subunit 1	Rpn1	sp|Q91YQ5|RPN1_MOUSE Dolichyl-diphosphooligosaccharide--protein glycosyltransferase subunit 1 OS=Mus musculus OX=10090 GN=Rpn1 PE=1 SV=1	2	25	25	25	20	25	25	14	14	17	20	25	25	14	14	17	20	25	25	14	14	17	49	49	49	68.527	608	608;614	0	323.31	By MS/MS	By MS/MS	By MS/MS	By MS/MS	By MS/MS	By MS/MS	37.8	49	49	23.5	25.8	32.6
Q91YR7	Q91YR7	4	4	4	Pre-mRNA-processing factor 6	Prpf6	sp|Q91YR7|PRP6_MOUSE Pre-mRNA-processing factor 6 OS=Mus musculus OX=10090 GN=Prpf6 PE=1 SV=1	1	4	4	4	3	4	3	2	2	3	3	4	3	2	2	3	3	4	3	2	2	3	5.5	5.5	5.5	106.72	941	941	0	25.486	By MS/MS	By MS/MS	By MS/MS	By MS/MS	By matching	By MS/MS	4	5.5	4.3	2.8	2.2	4
Q91YR9	Q91YR9	2	2	2	Prostaglandin reductase 1	Ptgr1	sp|Q91YR9|PTGR1_MOUSE Prostaglandin reductase 1 OS=Mus musculus OX=10090 GN=Ptgr1 PE=1 SV=2	1	2	2	2	0	0	0	0	2	2	0	0	0	0	2	2	0	0	0	0	2	2	8.8	8.8	8.8	35.56	329	329	0	14.261					By MS/MS	By MS/MS	0	0	0	0	8.8	8.8
Q91YT0	Q91YT0	9	9	9	NADH dehydrogenase [ubiquinone] flavoprotein 1, mitochondrial	Ndufv1	sp|Q91YT0|NDUV1_MOUSE NADH dehydrogenase [ubiquinone] flavoprotein 1, mitochondrial OS=Mus musculus OX=10090 GN=Ndufv1 PE=1 SV=1	1	9	9	9	6	9	9	4	6	5	6	9	9	4	6	5	6	9	9	4	6	5	20.7	20.7	20.7	50.834	464	464	0	67.786	By MS/MS	By MS/MS	By MS/MS	By MS/MS	By MS/MS	By MS/MS	14	20.7	20.7	8.2	14.7	11.4
Q91YT7;Q9Y5A9	Q91YT7;Q9Y5A9	12;11	12;11	7;6	YTH domain-containing family protein 2	Ythdf2;YTHDF2	sp|Q91YT7|YTHD2_MOUSE YTH domain-containing family protein 2 OS=Mus musculus OX=10090 GN=Ythdf2 PE=1 SV=1;sp|Q9Y5A9|YTHD2_HUMAN YTH domain-containing family protein 2 OS=Homo sapiens OX=9606 GN=YTHDF2 PE=1 SV=2	2	12	12	7	12	9	10	9	7	8	12	9	10	9	7	8	7	5	6	5	3	4	25.2	25.2	16.6	62.279	579	579;579	0	323.31	By MS/MS	By MS/MS	By MS/MS	By MS/MS	By MS/MS	By MS/MS	25.2	18.5	21.2	18.5	14.2	16.2
Q91YU8	Q91YU8	4	4	4	Suppressor of SWI4 1 homolog	Ppan	sp|Q91YU8|SSF1_MOUSE Suppressor of SWI4 1 homolog OS=Mus musculus OX=10090 GN=Ppan PE=1 SV=2	1	4	4	4	3	4	4	2	2	3	3	4	4	2	2	3	3	4	4	2	2	3	11.7	11.7	11.7	52.755	470	470	0	30.975	By MS/MS	By MS/MS	By MS/MS	By MS/MS	By MS/MS	By MS/MS	8.9	11.7	11.7	5.5	5.5	8.9
Q91Z49	Q91Z49	4	4	4	UAP56-interacting factor	Fyttd1	sp|Q91Z49|UIF_MOUSE UAP56-interacting factor OS=Mus musculus OX=10090 GN=Fyttd1 PE=1 SV=1	1	4	4	4	4	4	4	3	4	4	4	4	4	3	4	4	4	4	4	3	4	4	17	17	17	35.887	317	317	0	79.179	By MS/MS	By MS/MS	By MS/MS	By MS/MS	By MS/MS	By MS/MS	17	17	17	11.7	17	17
Q91ZN5	Q91ZN5	2	2	2	Adenosine 3-phospho 5-phosphosulfate transporter 1	Slc35b2	sp|Q91ZN5|S35B2_MOUSE Adenosine 3-phospho 5-phosphosulfate transporter 1 OS=Mus musculus OX=10090 GN=Slc35b2 PE=1 SV=1	1	2	2	2	1	2	2	2	1	1	1	2	2	2	1	1	1	2	2	2	1	1	5.8	5.8	5.8	47.369	431	431	0	11.461	By MS/MS	By MS/MS	By MS/MS	By MS/MS	By MS/MS	By MS/MS	2.6	5.8	5.8	5.8	2.6	2.6
Q91ZW3	Q91ZW3	3	3	3	SWI/SNF-related matrix-associated actin-dependent regulator of chromatin subfamily A member 5	Smarca5	sp|Q91ZW3|SMCA5_MOUSE SWI/SNF-related matrix-associated actin-dependent regulator of chromatin subfamily A member 5 OS=Mus musculus OX=10090 GN=Smarca5 PE=1 SV=1	1	3	3	3	2	2	2	1	2	3	2	2	2	1	2	3	2	2	2	1	2	3	3.5	3.5	3.5	121.63	1051	1051	0	19.347	By MS/MS	By MS/MS	By matching	By matching	By MS/MS	By MS/MS	2.6	2.6	2.6	1.4	2.6	3.5
Q920B9	Q920B9	14	14	14	FACT complex subunit SPT16	Supt16h	sp|Q920B9|SP16H_MOUSE FACT complex subunit SPT16 OS=Mus musculus OX=10090 GN=Supt16h PE=1 SV=2	1	14	14	14	11	11	7	10	12	13	11	11	7	10	12	13	11	11	7	10	12	13	16.1	16.1	16.1	119.82	1047	1047	0	123.92	By MS/MS	By MS/MS	By MS/MS	By MS/MS	By MS/MS	By MS/MS	12.7	12.7	8.9	11.1	13.8	15.2
Q920E5	Q920E5	2	2	2	Farnesyl pyrophosphate synthase	Fdps	sp|Q920E5|FPPS_MOUSE Farnesyl pyrophosphate synthase OS=Mus musculus OX=10090 GN=Fdps PE=1 SV=1	1	2	2	2	1	1	2	1	1	1	1	1	2	1	1	1	1	1	2	1	1	1	7.9	7.9	7.9	40.581	353	353	0	14.901	By matching	By MS/MS	By MS/MS	By MS/MS	By matching	By matching	3.7	4.2	7.9	3.7	3.7	3.7
Q920Q6	Q920Q6	3	3	3	RNA-binding protein Musashi homolog 2	Msi2	sp|Q920Q6|MSI2H_MOUSE RNA-binding protein Musashi homolog 2 OS=Mus musculus OX=10090 GN=Msi2 PE=1 SV=1	1	3	3	3	2	2	3	0	2	1	2	2	3	0	2	1	2	2	3	0	2	1	13.6	13.6	13.6	36.938	346	346	0	26.685	By MS/MS	By MS/MS	By MS/MS		By MS/MS	By MS/MS	9	9	13.6	0	9	4.3
Q921F2	Q921F2	5	5	5	TAR DNA-binding protein 43	Tardbp	sp|Q921F2|TADBP_MOUSE TAR DNA-binding protein 43 OS=Mus musculus OX=10090 GN=Tardbp PE=1 SV=1	1	5	5	5	4	5	5	2	4	4	4	5	5	2	4	4	4	5	5	2	4	4	15.9	15.9	15.9	44.547	414	414	0	80.115	By MS/MS	By MS/MS	By MS/MS	By MS/MS	By MS/MS	By MS/MS	13	15.9	15.9	7.5	13	13
Q921G7	Q921G7	5	5	5	Electron transfer flavoprotein-ubiquinone oxidoreductase, mitochondrial	Etfdh	sp|Q921G7|ETFD_MOUSE Electron transfer flavoprotein-ubiquinone oxidoreductase, mitochondrial OS=Mus musculus OX=10090 GN=Etfdh PE=1 SV=1	1	5	5	5	3	2	4	5	4	5	3	2	4	5	4	5	3	2	4	5	4	5	9.6	9.6	9.6	68.09	616	616	0	32.042	By MS/MS	By MS/MS	By MS/MS	By MS/MS	By MS/MS	By MS/MS	5.5	3.7	7.8	9.6	7.3	9.6
Q921L3	Q921L3	4	4	4	Transmembrane and coiled-coil domain-containing protein 1	Tmco1	sp|Q921L3|TMCO1_MOUSE Calcium load-activated calcium channel OS=Mus musculus OX=10090 GN=Tmco1 PE=1 SV=1	1	4	4	4	1	3	1	2	2	2	1	3	1	2	2	2	1	3	1	2	2	2	24.5	24.5	24.5	21.175	188	188	0	27.569	By MS/MS	By MS/MS	By MS/MS	By MS/MS	By MS/MS	By MS/MS	4.3	20.2	8	11.7	11.7	11.7
Q921M3	Q921M3	23	23	23	Splicing factor 3B subunit 3	Sf3b3	sp|Q921M3|SF3B3_MOUSE Splicing factor 3B subunit 3 OS=Mus musculus OX=10090 GN=Sf3b3 PE=1 SV=1	1	23	23	23	16	19	21	12	11	18	16	19	21	12	11	18	16	19	21	12	11	18	25.6	25.6	25.6	135.55	1217	1217	0	216.8	By MS/MS	By MS/MS	By MS/MS	By MS/MS	By MS/MS	By MS/MS	15.5	19	23.5	10.8	10.8	18.2
Q921S7	Q921S7	7	7	7	39S ribosomal protein L37, mitochondrial	Mrpl37	sp|Q921S7|RM37_MOUSE 39S ribosomal protein L37, mitochondrial OS=Mus musculus OX=10090 GN=Mrpl37 PE=1 SV=1	1	7	7	7	5	7	4	2	6	5	5	7	4	2	6	5	5	7	4	2	6	5	21.3	21.3	21.3	48.34	423	423	0	62.478	By MS/MS	By MS/MS	By MS/MS	By MS/MS	By MS/MS	By MS/MS	15.8	21.3	11.6	7.3	18	15.6
Q922B2	Q922B2	10	10	10	Aspartate--tRNA ligase, cytoplasmic	Dars	sp|Q922B2|SYDC_MOUSE Aspartate--tRNA ligase, cytoplasmic OS=Mus musculus OX=10090 GN=Dars PE=1 SV=2	1	10	10	10	7	10	8	5	8	8	7	10	8	5	8	8	7	10	8	5	8	8	24.4	24.4	24.4	57.147	501	501	0	73.968	By MS/MS	By MS/MS	By MS/MS	By MS/MS	By MS/MS	By MS/MS	16	24.4	20.2	10.6	18.6	18.4
Q922D8	Q922D8	8	8	8	C-1-tetrahydrofolate synthase, cytoplasmic;Methylenetetrahydrofolate dehydrogenase;Methenyltetrahydrofolate cyclohydrolase;Formyltetrahydrofolate synthetase;C-1-tetrahydrofolate synthase, cytoplasmic, N-terminally processed	Mthfd1	sp|Q922D8|C1TC_MOUSE C-1-tetrahydrofolate synthase, cytoplasmic OS=Mus musculus OX=10090 GN=Mthfd1 PE=1 SV=4	1	8	8	8	5	6	5	6	6	7	5	6	5	6	6	7	5	6	5	6	6	7	11.9	11.9	11.9	101.2	935	935	0	57.816	By MS/MS	By MS/MS	By MS/MS	By MS/MS	By MS/MS	By MS/MS	6.8	8.6	7.3	8.6	8.6	10.2
Q922J9	Q922J9	5	5	5	Fatty acyl-CoA reductase 1	Far1	sp|Q922J9|FACR1_MOUSE Fatty acyl-CoA reductase 1 OS=Mus musculus OX=10090 GN=Far1 PE=1 SV=1	1	5	5	5	5	4	5	2	4	4	5	4	5	2	4	4	5	4	5	2	4	4	12	12	12	59.434	515	515	0	36.42	By MS/MS	By MS/MS	By MS/MS	By MS/MS	By MS/MS	By MS/MS	12	9.3	12	4.9	9.3	9.3
Q922K7	Q922K7	14	14	9	Probable 28S rRNA (cytosine-C(5))-methyltransferase	Nop2	sp|Q922K7|NOP2_MOUSE Probable 28S rRNA (cytosine-C(5))-methyltransferase OS=Mus musculus OX=10090 GN=Nop2 PE=1 SV=1	1	14	14	9	12	14	13	8	6	12	12	14	13	8	6	12	7	9	8	4	3	8	24	24	15.9	86.751	793	793	0	122.49	By MS/MS	By MS/MS	By MS/MS	By MS/MS	By MS/MS	By MS/MS	22.1	24	22.4	13.5	10.3	20.7
Q922Q1	Q922Q1	2	2	2	Mitochondrial amidoxime reducing component 2	Marc2	sp|Q922Q1|MARC2_MOUSE Mitochondrial amidoxime reducing component 2 OS=Mus musculus OX=10090 GN=Marc2 PE=1 SV=1	1	2	2	2	1	2	2	1	0	1	1	2	2	1	0	1	1	2	2	1	0	1	7.1	7.1	7.1	38.194	338	338	0	12.43	By matching	By MS/MS	By MS/MS	By matching		By matching	2.7	7.1	7.1	2.7	0	2.7
Q922Q4;Q922W5	Q922Q4	3;1	3;1	3;1	Pyrroline-5-carboxylate reductase 2	Pycr2	sp|Q922Q4|P5CR2_MOUSE Pyrroline-5-carboxylate reductase 2 OS=Mus musculus OX=10090 GN=Pycr2 PE=1 SV=1	2	3	3	3	1	3	3	1	2	2	1	3	3	1	2	2	1	3	3	1	2	2	13.8	13.8	13.8	33.659	320	320;309	0	21.025	By MS/MS	By MS/MS	By MS/MS	By MS/MS	By MS/MS	By MS/MS	5.3	13.8	13.8	3.4	8.8	8.8
Q922Q8	Q922Q8	11	11	11	Leucine-rich repeat-containing protein 59	Lrrc59	sp|Q922Q8|LRC59_MOUSE Leucine-rich repeat-containing protein 59 OS=Mus musculus OX=10090 GN=Lrrc59 PE=1 SV=1	1	11	11	11	9	11	11	3	9	8	9	11	11	3	9	8	9	11	11	3	9	8	47.6	47.6	47.6	34.877	307	307	0	136.37	By MS/MS	By MS/MS	By MS/MS	By MS/MS	By MS/MS	By MS/MS	34.2	47.6	47.6	9.4	34.2	29.3
Q922R8	Q922R8	7	7	7	Protein disulfide-isomerase A6	Pdia6	sp|Q922R8|PDIA6_MOUSE Protein disulfide-isomerase A6 OS=Mus musculus OX=10090 GN=Pdia6 PE=1 SV=3	1	7	7	7	3	3	4	7	7	7	3	3	4	7	7	7	3	3	4	7	7	7	22.5	22.5	22.5	48.1	440	440	0	59.838	By MS/MS	By MS/MS	By MS/MS	By MS/MS	By MS/MS	By MS/MS	10.2	10.2	13.4	22.5	22.5	22.5
Q922U1	Q922U1	3	3	3	U4/U6 small nuclear ribonucleoprotein Prp3	Prpf3	sp|Q922U1|PRPF3_MOUSE U4/U6 small nuclear ribonucleoprotein Prp3 OS=Mus musculus OX=10090 GN=Prpf3 PE=1 SV=1	1	3	3	3	2	2	2	1	1	1	2	2	2	1	1	1	2	2	2	1	1	1	8.2	8.2	8.2	77.454	683	683	0	28.22	By MS/MS	By MS/MS	By MS/MS	By MS/MS	By MS/MS	By matching	5	4.7	4.7	1.5	1.5	1.5
Q923D2	Q923D2	5	5	5	Flavin reductase (NADPH)	Blvrb	sp|Q923D2|BLVRB_MOUSE Flavin reductase (NADPH) OS=Mus musculus OX=10090 GN=Blvrb PE=1 SV=3	1	5	5	5	4	2	2	5	5	5	4	2	2	5	5	5	4	2	2	5	5	5	25.7	25.7	25.7	22.197	206	206	0	82.614	By MS/MS	By MS/MS	By MS/MS	By MS/MS	By MS/MS	By MS/MS	21.4	12.6	13.1	25.7	25.7	25.7
Q924C1	Q924C1	8	8	8	Exportin-5	Xpo5	sp|Q924C1|XPO5_MOUSE Exportin-5 OS=Mus musculus OX=10090 GN=Xpo5 PE=1 SV=1	1	8	8	8	3	8	7	1	1	1	3	8	7	1	1	1	3	8	7	1	1	1	9.1	9.1	9.1	136.97	1204	1204	0	53.847	By MS/MS	By MS/MS	By MS/MS	By MS/MS	By matching	By MS/MS	3.2	9.1	7.9	0.9	1	1
Q924T2	Q924T2	2	2	2	28S ribosomal protein S2, mitochondrial	Mrps2	sp|Q924T2|RT02_MOUSE 28S ribosomal protein S2, mitochondrial OS=Mus musculus OX=10090 GN=Mrps2 PE=1 SV=1	1	2	2	2	1	0	2	1	1	2	1	0	2	1	1	2	1	0	2	1	1	2	10.7	10.7	10.7	32.313	291	291	0	14.352	By MS/MS		By MS/MS	By MS/MS	By MS/MS	By MS/MS	3.4	0	10.7	3.4	3.4	10.7
Q925I1	Q925I1	2	2	2	ATPase family AAA domain-containing protein 3	Atad3	sp|Q925I1|ATAD3_MOUSE ATPase family AAA domain-containing protein 3 OS=Mus musculus OX=10090 GN=Atad3 PE=1 SV=1	1	2	2	2	1	2	2	0	0	1	1	2	2	0	0	1	1	2	2	0	0	1	4.9	4.9	4.9	66.741	591	591	0	12.814	By matching	By MS/MS	By MS/MS			By matching	1.4	4.9	4.9	0	0	1.4
Q93092;P37837	Q93092;P37837	9;6	9;6	9;6	Transaldolase	Taldo1;TALDO1	sp|Q93092|TALDO_MOUSE Transaldolase OS=Mus musculus OX=10090 GN=Taldo1 PE=1 SV=2;sp|P37837|TALDO_HUMAN Transaldolase OS=Homo sapiens OX=9606 GN=TALDO1 PE=1 SV=2	2	9	9	9	1	0	4	9	9	8	1	0	4	9	9	8	1	0	4	9	9	8	29.1	29.1	29.1	37.387	337	337;337	0	65.899	By matching		By MS/MS	By MS/MS	By MS/MS	By MS/MS	2.7	0	14.2	29.1	29.1	26.1
Q96QA5;Q9EST1;Q32M21;Q5Y4Y6	Q96QA5;Q9EST1;Q32M21;Q5Y4Y6	2;2;1;1	2;2;1;1	2;2;1;1	Gasdermin-A;Gasdermin-A2;Gasdermin-A3	GSDMA;Gsdma;Gsdma2;Gsdma3	sp|Q9EST1|GSDMA_MOUSE Gasdermin-A OS=Mus musculus OX=10090 GN=Gsdma PE=2 SV=1;sp|Q32M21|GSDA2_MOUSE Gasdermin-A2 OS=Mus musculus OX=10090 GN=Gsdma2 PE=2 SV=1;sp|Q5Y4Y6|GSDA3_MOUSE	4	2	2	2	2	2	2	1	2	2	2	2	2	1	2	2	2	2	2	1	2	2	4.7	4.7	4.7	49.364	445	445;446;443;464	0	12.497	By matching	By MS/MS	By MS/MS	By matching	By matching	By MS/MS	4.7	4.7	4.7	1.8	4.7	4.7
Q99020	Q99020	3	3	3	Heterogeneous nuclear ribonucleoprotein A/B	Hnrnpab	sp|Q99020|ROAA_MOUSE Heterogeneous nuclear ribonucleoprotein A/B OS=Mus musculus OX=10090 GN=Hnrnpab PE=1 SV=1	1	3	3	3	1	2	2	3	3	2	1	2	2	3	3	2	1	2	2	3	3	2	11.6	11.6	11.6	30.831	285	285	0	20.985	By matching	By MS/MS	By MS/MS	By MS/MS	By MS/MS	By MS/MS	2.8	7	7	11.6	11.6	7.4
Q99J47	Q99J47	2	2	2	Dehydrogenase/reductase SDR family member 7B	Dhrs7b	sp|Q99J47|DRS7B_MOUSE Dehydrogenase/reductase SDR family member 7B OS=Mus musculus OX=10090 GN=Dhrs7b PE=1 SV=1	1	2	2	2	2	2	2	1	0	1	2	2	2	1	0	1	2	2	2	1	0	1	7.1	7.1	7.1	34.986	323	323	0	12.304	By matching	By MS/MS	By MS/MS	By matching		By matching	7.1	7.1	7.1	2.8	0	2.8
Q99J62	Q99J62	3	3	3	Replication factor C subunit 4	Rfc4	sp|Q99J62|RFC4_MOUSE Replication factor C subunit 4 OS=Mus musculus OX=10090 GN=Rfc4 PE=1 SV=1	1	3	3	3	2	2	3	3	3	3	2	2	3	3	3	3	2	2	3	3	3	3	8.2	8.2	8.2	39.866	364	364	0	18.389	By MS/MS	By MS/MS	By MS/MS	By MS/MS	By MS/MS	By MS/MS	5.2	5.5	8.2	8.2	8.2	8.2
Q99J72	Q99J72	5	5	5	DNA dC->dU-editing enzyme APOBEC-3	Apobec3	sp|Q99J72|ABEC3_MOUSE DNA dC->dU-editing enzyme APOBEC-3 OS=Mus musculus OX=10090 GN=Apobec3 PE=1 SV=3	1	5	5	5	3	4	5	1	2	2	3	4	5	1	2	2	3	4	5	1	2	2	11.1	11.1	11.1	52.213	440	440	0	36.488	By MS/MS	By MS/MS	By MS/MS	By MS/MS	By MS/MS	By MS/MS	7.7	8	11.1	1.6	3.9	3.9
Q99J77	Q99J77	2	2	2		Nans	sp|Q99J77|SIAS_MOUSE Sialic acid synthase OS=Mus musculus OX=10090 GN=Nans PE=1 SV=1	1	2	2	2	0	0	0	2	2	2	0	0	0	2	2	2	0	0	0	2	2	2	8.6	8.6	8.6	40.024	359	359	0	14.094				By MS/MS	By MS/MS	By MS/MS	0	0	0	8.6	8.6	8.6
Q99J95	Q99J95	3	2	2	Cyclin-dependent kinase 9	Cdk9	sp|Q99J95|CDK9_MOUSE Cyclin-dependent kinase 9 OS=Mus musculus OX=10090 GN=Cdk9 PE=1 SV=1	1	3	2	2	2	3	3	3	3	3	1	2	2	2	2	2	1	2	2	2	2	2	7	4.8	4.8	42.761	372	372	0.0007728	10.986	By MS/MS	By matching	By matching	By MS/MS	By MS/MS	By MS/MS	4.6	7	7	7	7	7
Q99J99	Q99J99	2	2	2	3-mercaptopyruvate sulfurtransferase	Mpst	sp|Q99J99|THTM_MOUSE 3-mercaptopyruvate sulfurtransferase OS=Mus musculus OX=10090 GN=Mpst PE=1 SV=4	1	2	2	2	0	1	0	1	2	2	0	1	0	1	2	2	0	1	0	1	2	2	5.4	5.4	5.4	33.097	297	297	0	11.625		By matching		By matching	By matching	By MS/MS	0	2.4	0	2.4	5.4	5.4
Q99JB2	Q99JB2	7	7	7	Stomatin-like protein 2, mitochondrial	Stoml2	sp|Q99JB2|STML2_MOUSE Stomatin-like protein 2, mitochondrial OS=Mus musculus OX=10090 GN=Stoml2 PE=1 SV=1	1	7	7	7	3	6	4	3	2	2	3	6	4	3	2	2	3	6	4	3	2	2	30.3	30.3	30.3	38.384	353	353	0	63.732	By MS/MS	By MS/MS	By MS/MS	By MS/MS	By MS/MS	By MS/MS	11.6	25.5	19.5	11.6	8.8	8.8
Q99JF8	Q99JF8	3	3	3	PC4 and SFRS1-interacting protein	Psip1	sp|Q99JF8|PSIP1_MOUSE PC4 and SFRS1-interacting protein OS=Mus musculus OX=10090 GN=Psip1 PE=1 SV=1	1	3	3	3	1	1	1	3	2	3	1	1	1	3	2	3	1	1	1	3	2	3	7.2	7.2	7.2	59.696	528	528	0	20.023	By matching	By MS/MS	By matching	By MS/MS	By MS/MS	By MS/MS	2.1	2.1	2.1	7.2	3.6	7.2
Q99JI4	Q99JI4	4	4	4	26S proteasome non-ATPase regulatory subunit 6	Psmd6	sp|Q99JI4|PSMD6_MOUSE 26S proteasome non-ATPase regulatory subunit 6 OS=Mus musculus OX=10090 GN=Psmd6 PE=1 SV=1	1	4	4	4	2	3	3	2	2	4	2	3	3	2	2	4	2	3	3	2	2	4	11.8	11.8	11.8	45.536	389	389	0	24.461	By matching	By MS/MS	By MS/MS	By MS/MS	By MS/MS	By MS/MS	6.2	9.5	9.5	5.4	6.4	11.8
Q99JX4	Q99JX4	6	6	6	Eukaryotic translation initiation factor 3 subunit M	Eif3m	sp|Q99JX4|EIF3M_MOUSE Eukaryotic translation initiation factor 3 subunit M OS=Mus musculus OX=10090 GN=Eif3m PE=1 SV=1	1	6	6	6	5	5	5	2	4	4	5	5	5	2	4	4	5	5	5	2	4	4	23.5	23.5	23.5	42.516	374	374	0	84.585	By MS/MS	By MS/MS	By MS/MS	By MS/MS	By MS/MS	By MS/MS	18.2	18.2	18.7	5.1	13.4	13.4
Q99JY0	Q99JY0	7	7	7	Trifunctional enzyme subunit beta, mitochondrial;3-ketoacyl-CoA thiolase	Hadhb	sp|Q99JY0|ECHB_MOUSE Trifunctional enzyme subunit beta, mitochondrial OS=Mus musculus OX=10090 GN=Hadhb PE=1 SV=1	1	7	7	7	5	6	6	4	6	5	5	6	6	4	6	5	5	6	6	4	6	5	19.2	19.2	19.2	51.386	475	475	0	53.987	By MS/MS	By MS/MS	By MS/MS	By MS/MS	By MS/MS	By MS/MS	11.8	17.3	17.3	8.8	13.7	11.8
Q99JY9	Q99JY9	4	4	4	Actin-related protein 3	Actr3	sp|Q99JY9|ARP3_MOUSE Actin-related protein 3 OS=Mus musculus OX=10090 GN=Actr3 PE=1 SV=3	1	4	4	4	2	3	4	1	4	2	2	3	4	1	4	2	2	3	4	1	4	2	17.5	17.5	17.5	47.357	418	418	0	28.995	By MS/MS	By MS/MS	By MS/MS	By MS/MS	By MS/MS	By MS/MS	7.4	15.1	17.5	2.4	17.5	7.4
Q99K48	Q99K48	7	6	6	Non-POU domain-containing octamer-binding protein	Nono	sp|Q99K48|NONO_MOUSE Non-POU domain-containing octamer-binding protein OS=Mus musculus OX=10090 GN=Nono PE=1 SV=3	1	7	6	6	6	5	4	5	7	6	5	4	3	4	6	5	5	4	3	4	6	5	18	16.3	16.3	54.54	473	473	0	43.449	By MS/MS	By MS/MS	By MS/MS	By MS/MS	By MS/MS	By MS/MS	15.6	11.6	8.2	12.3	18	15.6
Q99K85	Q99K85	7	7	7	Phosphoserine aminotransferase	Psat1	sp|Q99K85|SERC_MOUSE Phosphoserine aminotransferase OS=Mus musculus OX=10090 GN=Psat1 PE=1 SV=1	1	7	7	7	4	3	3	5	6	6	4	3	3	5	6	6	4	3	3	5	6	6	21.1	21.1	21.1	40.472	370	370	0	46.545	By MS/MS	By MS/MS	By MS/MS	By MS/MS	By MS/MS	By MS/MS	11.6	8.4	9.2	14.6	17.6	17.6
Q99KB8	Q99KB8	3	3	3	Hydroxyacylglutathione hydrolase, mitochondrial	Hagh	sp|Q99KB8|GLO2_MOUSE Hydroxyacylglutathione hydrolase, mitochondrial OS=Mus musculus OX=10090 GN=Hagh PE=1 SV=2	1	3	3	3	0	0	0	1	3	2	0	0	0	1	3	2	0	0	0	1	3	2	11.3	11.3	11.3	34.084	309	309	0	18.129				By MS/MS	By MS/MS	By MS/MS	0	0	0	2.6	11.3	7.4
Q99KC8	Q99KC8	2	2	2	von Willebrand factor A domain-containing protein 5A	Vwa5a	sp|Q99KC8|VMA5A_MOUSE von Willebrand factor A domain-containing protein 5A OS=Mus musculus OX=10090 GN=Vwa5a PE=1 SV=2	1	2	2	2	0	1	1	2	2	2	0	1	1	2	2	2	0	1	1	2	2	2	2.6	2.6	2.6	87.142	793	793	0	11.874		By matching	By matching	By matching	By MS/MS	By MS/MS	0	1.3	1.3	2.6	2.6	2.6
Q99KF1	Q99KF1	2	2	2	Transmembrane emp24 domain-containing protein 9	Tmed9	sp|Q99KF1|TMED9_MOUSE Transmembrane emp24 domain-containing protein 9 OS=Mus musculus OX=10090 GN=Tmed9 PE=1 SV=2	1	2	2	2	1	2	2	1	1	0	1	2	2	1	1	0	1	2	2	1	1	0	8.1	8.1	8.1	27.127	235	235	0	11.342	By MS/MS	By MS/MS	By MS/MS	By MS/MS	By matching		3.8	8.1	8.1	3.8	3.8	0
Q99KG3	Q99KG3	5	5	5	RNA-binding protein 10	Rbm10	sp|Q99KG3|RBM10_MOUSE RNA-binding protein 10 OS=Mus musculus OX=10090 GN=Rbm10 PE=1 SV=1	1	5	5	5	3	4	4	2	3	5	3	4	4	2	3	5	3	4	4	2	3	5	6.3	6.3	6.3	103.49	930	930	0	31.73	By MS/MS	By MS/MS	By MS/MS	By MS/MS	By MS/MS	By MS/MS	4.1	5.4	5.4	2.5	4.1	6.3
Q99KI0	Q99KI0	17	17	17	Aconitate hydratase, mitochondrial	Aco2	sp|Q99KI0|ACON_MOUSE Aconitate hydratase, mitochondrial OS=Mus musculus OX=10090 GN=Aco2 PE=1 SV=1	1	17	17	17	5	7	7	16	16	16	5	7	7	16	16	16	5	7	7	16	16	16	25.8	25.8	25.8	85.462	780	780	0	148.68	By MS/MS	By MS/MS	By MS/MS	By MS/MS	By MS/MS	By MS/MS	8.2	11.8	12.6	23.7	23.7	23.7
Q99KI3	Q99KI3	4	4	4	ER membrane protein complex subunit 3	Emc3	sp|Q99KI3|EMC3_MOUSE ER membrane protein complex subunit 3 OS=Mus musculus OX=10090 GN=Emc3 PE=1 SV=3	1	4	4	4	2	4	3	1	1	2	2	4	3	1	1	2	2	4	3	1	1	2	21.5	21.5	21.5	29.98	261	261	0	38.862	By MS/MS	By MS/MS	By MS/MS	By MS/MS	By MS/MS	By MS/MS	9.6	21.5	16.5	3.1	3.1	9.6
Q99KK7	Q99KK7	5	5	5	Dipeptidyl peptidase 3	Dpp3	sp|Q99KK7|DPP3_MOUSE Dipeptidyl peptidase 3 OS=Mus musculus OX=10090 GN=Dpp3 PE=1 SV=2	1	5	5	5	1	0	0	1	2	5	1	0	0	1	2	5	1	0	0	1	2	5	10.3	10.3	10.3	82.897	738	738	0	37.819	By matching			By MS/MS	By MS/MS	By MS/MS	2.4	0	0	2.4	4.7	10.3
Q99KN9	Q99KN9	15	15	15	Clathrin interactor 1	Clint1	sp|Q99KN9|EPN4_MOUSE Clathrin interactor 1 OS=Mus musculus OX=10090 GN=Clint1 PE=1 SV=2	1	15	15	15	12	11	12	13	13	15	12	11	12	13	13	15	12	11	12	13	13	15	26	26	26	68.512	631	631	0	181.19	By MS/MS	By MS/MS	By MS/MS	By MS/MS	By MS/MS	By MS/MS	23.1	19.3	23.8	22.8	22.2	26
Q99KP6;Q9JMJ4;Q9UMS4	Q99KP6;Q9JMJ4;Q9UMS4	6;6;4	6;6;4	6;6;4	Pre-mRNA-processing factor 19	Prpf19;PRPF19	sp|Q99KP6|PRP19_MOUSE Pre-mRNA-processing factor 19 OS=Mus musculus OX=10090 GN=Prpf19 PE=1 SV=1;sp|Q9JMJ4|PRP19_RAT Pre-mRNA-processing factor 19 OS=Rattus norvegicus OX=10116 GN=Prpf19 PE=1 SV=2;sp|Q9UMS4|PRP19_HUMAN Pre-mRNA-processing factor 19 OS=Homo	3	6	6	6	3	5	6	3	3	3	3	5	6	3	3	3	3	5	6	3	3	3	20.8	20.8	20.8	55.238	504	504;504;504	0	50.261	By MS/MS	By MS/MS	By MS/MS	By MS/MS	By MS/MS	By MS/MS	7.5	17.5	20.8	7.5	7.5	7.5
Q99KY4	Q99KY4	3	3	3	Cyclin-G-associated kinase	Gak	sp|Q99KY4|GAK_MOUSE Cyclin-G-associated kinase OS=Mus musculus OX=10090 GN=Gak PE=1 SV=2	1	3	3	3	0	1	1	0	1	3	0	1	1	0	1	3	0	1	1	0	1	3	3.4	3.4	3.4	143.64	1305	1305	0	19.121		By matching	By matching		By matching	By MS/MS	0	1.2	1.2	0	1.2	3.4
Q99L45	Q99L45	4	4	4	Eukaryotic translation initiation factor 2 subunit 2	Eif2s2	sp|Q99L45|IF2B_MOUSE Eukaryotic translation initiation factor 2 subunit 2 OS=Mus musculus OX=10090 GN=Eif2s2 PE=1 SV=1	1	4	4	4	2	2	2	3	4	4	2	2	2	3	4	4	2	2	2	3	4	4	14.8	14.8	14.8	38.092	331	331	0	27.511	By MS/MS	By MS/MS	By MS/MS	By MS/MS	By MS/MS	By MS/MS	7.6	7.6	7.6	10.3	14.8	14.8
Q99L47	Q99L47	3	3	3	Hsc70-interacting protein	St13	sp|Q99L47|F10A1_MOUSE Hsc70-interacting protein OS=Mus musculus OX=10090 GN=St13 PE=1 SV=1	1	3	3	3	1	1	1	2	3	3	1	1	1	2	3	3	1	1	1	2	3	3	10	10	10	41.655	371	371	0	24.67	By MS/MS	By MS/MS	By matching	By MS/MS	By MS/MS	By MS/MS	2.7	2.7	2.7	5.9	10	10
Q99LC3	Q99LC3	4	4	4	NADH dehydrogenase [ubiquinone] 1 alpha subcomplex subunit 10, mitochondrial	Ndufa10	sp|Q99LC3|NDUAA_MOUSE NADH dehydrogenase [ubiquinone] 1 alpha subcomplex subunit 10, mitochondrial OS=Mus musculus OX=10090 GN=Ndufa10 PE=1 SV=1	1	4	4	4	1	3	3	0	1	1	1	3	3	0	1	1	1	3	3	0	1	1	13	13	13	40.603	355	355	0	40.355	By MS/MS	By MS/MS	By MS/MS		By MS/MS	By MS/MS	3.9	9.6	10.4	0	3.9	3.9
Q99LC5;REV__Q9R1X4	Q99LC5	5;1	5;1	5;1	Electron transfer flavoprotein subunit alpha, mitochondrial	Etfa	sp|Q99LC5|ETFA_MOUSE Electron transfer flavoprotein subunit alpha, mitochondrial OS=Mus musculus OX=10090 GN=Etfa PE=1 SV=2	2	5	5	5	3	1	2	4	3	5	3	1	2	4	3	5	3	1	2	4	3	5	19.2	19.2	19.2	35.009	333	333;1197	0	32.86	By MS/MS	By MS/MS	By MS/MS	By MS/MS	By MS/MS	By MS/MS	11.7	3.9	6.9	17.1	11.7	19.2
Q99LE6;Q9FJH6	Q99LE6	21;2	21;2	21;2	ATP-binding cassette sub-family F member 2	Abcf2	sp|Q99LE6|ABCF2_MOUSE ATP-binding cassette sub-family F member 2 OS=Mus musculus OX=10090 GN=Abcf2 PE=1 SV=1	2	21	21	21	20	20	20	18	14	21	20	20	20	18	14	21	20	20	20	18	14	21	33.8	33.8	33.8	71.781	628	628;595	0	159.6	By MS/MS	By MS/MS	By MS/MS	By MS/MS	By MS/MS	By MS/MS	33.6	32.3	32	27.9	24.4	33.8
Q99LF4	Q99LF4	9	9	9	tRNA-splicing ligase RtcB homolog	Rtcb	sp|Q99LF4|RTCB_MOUSE tRNA-splicing ligase RtcB homolog OS=Mus musculus OX=10090 GN=Rtcb PE=1 SV=1	1	9	9	9	8	9	9	7	5	7	8	9	9	7	5	7	8	9	9	7	5	7	23.4	23.4	23.4	55.249	505	505	0	64.169	By MS/MS	By MS/MS	By MS/MS	By MS/MS	By MS/MS	By MS/MS	20.2	23.4	23.4	16.6	11.1	16.6
Q99LH1	Q99LH1	7	7	7	Nucleolar GTP-binding protein 2	Gnl2	sp|Q99LH1|NOG2_MOUSE Nucleolar GTP-binding protein 2 OS=Mus musculus OX=10090 GN=Gnl2 PE=1 SV=2	1	7	7	7	5	6	6	3	4	5	5	6	6	3	4	5	5	6	6	3	4	5	12	12	12	83.345	728	728	0	48.58	By MS/MS	By MS/MS	By MS/MS	By MS/MS	By MS/MS	By MS/MS	9.2	10.9	10.3	5.6	7.7	9.2
Q99LL5	Q99LL5	7	7	7	Periodic tryptophan protein 1 homolog	Pwp1	sp|Q99LL5|PWP1_MOUSE Periodic tryptophan protein 1 homolog OS=Mus musculus OX=10090 GN=Pwp1 PE=1 SV=1	1	7	7	7	2	6	7	2	3	4	2	6	7	2	3	4	2	6	7	2	3	4	20.6	20.6	20.6	55.586	501	501	0	80.452	By MS/MS	By MS/MS	By MS/MS	By MS/MS	By MS/MS	By MS/MS	3.8	17.4	20.6	3.8	6.8	8.6
Q99LM9	Q99LM9	3	3	3	Transcriptional adapter 1	Tada1	sp|Q99LM9|TADA1_MOUSE Transcriptional adapter 1 OS=Mus musculus OX=10090 GN=Tada1 PE=2 SV=1	1	3	3	3	1	3	2	0	2	2	1	3	2	0	2	2	1	3	2	0	2	2	7.8	7.8	7.8	37.408	335	335	0	18.439	By MS/MS	By MS/MS	By MS/MS		By MS/MS	By MS/MS	3.3	7.8	3.6	0	3.6	3.6
Q99LS3	Q99LS3	2	2	2	Phosphoserine phosphatase	Psph	sp|Q99LS3|SERB_MOUSE Phosphoserine phosphatase OS=Mus musculus OX=10090 GN=Psph PE=1 SV=1	1	2	2	2	0	0	0	1	1	1	0	0	0	1	1	1	0	0	0	1	1	1	9.3	9.3	9.3	25.096	225	225	0	11.263				By MS/MS	By MS/MS	By MS/MS	0	0	0	4	5.3	5.3
Q99LX0;Q99497	Q99LX0;Q99497	8;6	8;6	8;6	Protein deglycase DJ-1	Park7;PARK7	sp|Q99LX0|PARK7_MOUSE Protein/nucleic acid deglycase DJ-1 OS=Mus musculus OX=10090 GN=Park7 PE=1 SV=1;sp|Q99497|PARK7_HUMAN Protein/nucleic acid deglycase DJ-1 OS=Homo sapiens OX=9606 GN=PARK7 PE=1 SV=2	2	8	8	8	3	5	6	7	8	7	3	5	6	7	8	7	3	5	6	7	8	7	51.3	51.3	51.3	20.021	189	189;189	0	64.08	By MS/MS	By MS/MS	By MS/MS	By MS/MS	By MS/MS	By MS/MS	19	37.6	41.3	37	51.3	37
Q99M31	Q99M31	2	2	2	Heat shock 70 kDa protein 14	Hspa14	sp|Q99M31|HSP7E_MOUSE Heat shock 70 kDa protein 14 OS=Mus musculus OX=10090 GN=Hspa14 PE=1 SV=2	1	2	2	2	1	2	2	0	2	2	1	2	2	0	2	2	1	2	2	0	2	2	5.9	5.9	5.9	54.65	509	509	0	12.995	By matching	By matching	By MS/MS		By MS/MS	By MS/MS	3.1	5.9	5.9	0	5.9	5.9
Q99M87	Q99M87	2	2	2	DnaJ homolog subfamily A member 3, mitochondrial	Dnaja3	sp|Q99M87|DNJA3_MOUSE DnaJ homolog subfamily A member 3, mitochondrial OS=Mus musculus OX=10090 GN=Dnaja3 PE=1 SV=1	1	2	2	2	2	2	2	1	1	1	2	2	2	1	1	1	2	2	2	1	1	1	5.8	5.8	5.8	52.443	480	480	0	12.047	By MS/MS	By MS/MS	By MS/MS	By MS/MS	By MS/MS	By MS/MS	5.8	5.8	5.8	2.5	2.5	2.5
Q99MD9	Q99MD9	3	3	3	Nuclear autoantigenic sperm protein	Nasp	sp|Q99MD9|NASP_MOUSE Nuclear autoantigenic sperm protein OS=Mus musculus OX=10090 GN=Nasp PE=1 SV=2	1	3	3	3	0	0	0	3	3	3	0	0	0	3	3	3	0	0	0	3	3	3	3.6	3.6	3.6	83.953	773	773	0	18.49				By MS/MS	By MS/MS	By MS/MS	0	0	0	3.6	3.6	3.6
Q99ME9;Q9C6I8	Q99ME9	13;1	13;1	13;1	Nucleolar GTP-binding protein 1	Gtpbp4	sp|Q99ME9|NOG1_MOUSE Nucleolar GTP-binding protein 1 OS=Mus musculus OX=10090 GN=Gtpbp4 PE=1 SV=3	2	13	13	13	13	13	13	11	12	12	13	13	13	11	12	12	13	13	13	11	12	12	21.3	21.3	21.3	74.112	634	634;671	0	98.758	By MS/MS	By MS/MS	By MS/MS	By MS/MS	By MS/MS	By MS/MS	21.3	21.3	21.3	17.4	20	19.9
Q99MJ9	Q99MJ9	7	7	7	ATP-dependent RNA helicase DDX50	Ddx50	sp|Q99MJ9|DDX50_MOUSE ATP-dependent RNA helicase DDX50 OS=Mus musculus OX=10090 GN=Ddx50 PE=2 SV=1	1	7	7	7	5	6	7	2	4	4	5	6	7	2	4	4	5	6	7	2	4	4	12.1	12.1	12.1	82.175	734	734	0	44.629	By MS/MS	By MS/MS	By MS/MS	By MS/MS	By MS/MS	By MS/MS	8.3	9.8	12.1	2.5	6	6
Q99MN1	Q99MN1	11	11	11	Lysine--tRNA ligase	Kars	sp|Q99MN1|SYK_MOUSE Lysine--tRNA ligase OS=Mus musculus OX=10090 GN=Kars PE=1 SV=1	1	11	11	11	8	8	11	5	4	8	8	8	11	5	4	8	8	8	11	5	4	8	20.5	20.5	20.5	67.839	595	595	0	81.064	By MS/MS	By MS/MS	By MS/MS	By MS/MS	By MS/MS	By MS/MS	12.4	15.8	20.5	9.7	6.9	13.8
Q99N84	Q99N84	2	2	2	28S ribosomal protein S18b, mitochondrial	Mrps18b	sp|Q99N84|RT18B_MOUSE 28S ribosomal protein S18b, mitochondrial OS=Mus musculus OX=10090 GN=Mrps18b PE=1 SV=1	1	2	2	2	2	2	2	0	2	2	2	2	2	0	2	2	2	2	2	0	2	2	14.6	14.6	14.6	28.702	254	254	0	17.077	By MS/MS	By MS/MS	By MS/MS		By MS/MS	By MS/MS	14.6	14.6	14.6	0	14.6	14.6
Q99N93	Q99N93	2	2	2	39S ribosomal protein L16, mitochondrial	Mrpl16	sp|Q99N93|RM16_MOUSE 39S ribosomal protein L16, mitochondrial OS=Mus musculus OX=10090 GN=Mrpl16 PE=1 SV=1	1	2	2	2	2	2	2	1	1	1	2	2	2	1	1	1	2	2	2	1	1	1	10.4	10.4	10.4	28.803	251	251	0	14.814	By MS/MS	By MS/MS	By MS/MS	By MS/MS	By matching	By matching	10.4	10.4	10.4	4	4	4
Q99N94	Q99N94	2	2	2	39S ribosomal protein L9, mitochondrial	Mrpl9	sp|Q99N94|RM09_MOUSE 39S ribosomal protein L9, mitochondrial OS=Mus musculus OX=10090 GN=Mrpl9 PE=1 SV=2	1	2	2	2	2	1	0	1	1	2	2	1	0	1	1	2	2	1	0	1	1	2	8.3	8.3	8.3	30.244	265	265	0	11.846	By matching	By MS/MS		By MS/MS	By MS/MS	By MS/MS	8.3	4.5	0	3.8	4.5	8.3
Q99N96	Q99N96	2	2	2	39S ribosomal protein L1, mitochondrial	Mrpl1	sp|Q99N96|RM01_MOUSE 39S ribosomal protein L1, mitochondrial OS=Mus musculus OX=10090 GN=Mrpl1 PE=1 SV=2	1	2	2	2	1	1	1	0	1	1	1	1	1	0	1	1	1	1	1	0	1	1	8.3	8.3	8.3	37.596	336	336	0	12.385	By MS/MS	By MS/MS	By MS/MS		By MS/MS	By MS/MS	3.6	4.8	3.6	0	3.6	3.6
Q99NB9	Q99NB9	21	21	21	Splicing factor 3B subunit 1	Sf3b1	sp|Q99NB9|SF3B1_MOUSE Splicing factor 3B subunit 1 OS=Mus musculus OX=10090 GN=Sf3b1 PE=1 SV=1	1	21	21	21	14	20	18	10	12	13	14	20	18	10	12	13	14	20	18	10	12	13	21	21	21	145.81	1304	1304	0	192.21	By MS/MS	By MS/MS	By MS/MS	By MS/MS	By MS/MS	By MS/MS	15.4	19.6	19.9	9	11.4	13
Q99NH0	Q99NH0	18	18	18	Ankyrin repeat domain-containing protein 17	Ankrd17	sp|Q99NH0|ANR17_MOUSE Ankyrin repeat domain-containing protein 17 OS=Mus musculus OX=10090 GN=Ankrd17 PE=1 SV=2	1	18	18	18	10	15	15	5	9	9	10	15	15	5	9	9	10	15	15	5	9	9	11.3	11.3	11.3	274.21	2603	2603	0	165.69	By MS/MS	By MS/MS	By MS/MS	By MS/MS	By MS/MS	By MS/MS	6.1	9.6	8.9	2.2	5.5	4.9
Q99P31	Q99P31	2	2	2	Hsp70-binding protein 1	Hspbp1	sp|Q99P31|HPBP1_MOUSE Hsp70-binding protein 1 OS=Mus musculus OX=10090 GN=Hspbp1 PE=1 SV=1	1	2	2	2	2	1	1	0	1	1	2	1	1	0	1	1	2	1	1	0	1	1	5.9	5.9	5.9	39.166	357	357	0	11.415	By MS/MS	By MS/MS	By MS/MS		By matching	By matching	5.9	3.1	3.1	0	3.1	3.1
Q99P72	Q99P72	2	2	2	Reticulon-4	Rtn4	sp|Q99P72|RTN4_MOUSE Reticulon-4 OS=Mus musculus OX=10090 GN=Rtn4 PE=1 SV=2	1	2	2	2	1	1	2	2	2	2	1	1	2	2	2	2	1	1	2	2	2	2	2.8	2.8	2.8	126.61	1162	1162	0	14.589	By MS/MS	By MS/MS	By MS/MS	By MS/MS	By MS/MS	By MS/MS	1.1	1.1	2.8	2.8	2.8	2.8
Q99PL5	Q99PL5	31	31	31	Ribosome-binding protein 1	Rrbp1	sp|Q99PL5|RRBP1_MOUSE Ribosome-binding protein 1 OS=Mus musculus OX=10090 GN=Rrbp1 PE=1 SV=2	1	31	31	31	28	27	26	23	24	24	28	27	26	23	24	24	28	27	26	23	24	24	21.4	21.4	21.4	172.88	1605	1605	0	323.31	By MS/MS	By MS/MS	By MS/MS	By MS/MS	By MS/MS	By MS/MS	19.4	20	19.3	16.8	16.8	17.3
Q99PT1	Q99PT1	4	4	4	Rho GDP-dissociation inhibitor 1	Arhgdia	sp|Q99PT1|GDIR1_MOUSE Rho GDP-dissociation inhibitor 1 OS=Mus musculus OX=10090 GN=Arhgdia PE=1 SV=3	1	4	4	4	1	1	1	4	4	4	1	1	1	4	4	4	1	1	1	4	4	4	23.5	23.5	23.5	23.407	204	204	0	40.386	By MS/MS	By MS/MS	By MS/MS	By MS/MS	By MS/MS	By MS/MS	7.8	7.8	7.8	23.5	23.5	23.5
Q99PU8	Q99PU8	31	31	31	Putative ATP-dependent RNA helicase DHX30	Dhx30	sp|Q99PU8|DHX30_MOUSE ATP-dependent RNA helicase DHX30 OS=Mus musculus OX=10090 GN=Dhx30 PE=1 SV=1	1	31	31	31	26	26	29	19	22	27	26	26	29	19	22	27	26	26	29	19	22	27	31.4	31.4	31.4	136.67	1217	1217	0	277.59	By MS/MS	By MS/MS	By MS/MS	By MS/MS	By MS/MS	By MS/MS	25.6	27	29.7	16.5	21.3	25.9
Q99PV0;Q9SSD2;Q9T0I6	Q99PV0	27;5;4	27;5;4	27;5;4	Pre-mRNA-processing-splicing factor 8	Prpf8	sp|Q99PV0|PRP8_MOUSE Pre-mRNA-processing-splicing factor 8 OS=Mus musculus OX=10090 GN=Prpf8 PE=1 SV=2	3	27	27	27	17	25	24	7	12	16	17	25	24	7	12	16	17	25	24	7	12	16	15.4	15.4	15.4	273.61	2335	2335;2359;2359	0	215.95	By MS/MS	By MS/MS	By MS/MS	By MS/MS	By MS/MS	By MS/MS	8.7	14.2	13.7	2.8	5.7	8
Q9CPP6	Q9CPP6	3	3	3	NADH dehydrogenase [ubiquinone] 1 alpha subcomplex subunit 5	Ndufa5	sp|Q9CPP6|NDUA5_MOUSE NADH dehydrogenase [ubiquinone] 1 alpha subcomplex subunit 5 OS=Mus musculus OX=10090 GN=Ndufa5 PE=1 SV=3	1	3	3	3	2	1	2	0	0	0	2	1	2	0	0	0	2	1	2	0	0	0	27.6	27.6	27.6	13.36	116	116	0	18.135	By MS/MS	By MS/MS	By MS/MS				13.8	7.8	21.6	0	0	0
Q9CPQ1;P11951	Q9CPQ1;P11951	2;1	2;1	2;1	Cytochrome c oxidase subunit 6C;Cytochrome c oxidase subunit 6C-2	Cox6c;Cox6c2	sp|Q9CPQ1|COX6C_MOUSE Cytochrome c oxidase subunit 6C OS=Mus musculus OX=10090 GN=Cox6c PE=1 SV=3;sp|P11951|CX6C2_RAT Cytochrome c oxidase subunit 6C-2 OS=Rattus norvegicus OX=10116 GN=Cox6c2 PE=1 SV=3	2	2	2	2	2	2	2	2	2	2	2	2	2	2	2	2	2	2	2	2	2	2	25	25	25	8.4689	76	76;76	0	20.727	By MS/MS	By MS/MS	By MS/MS	By MS/MS	By MS/MS	By matching	25	25	25	25	25	25
Q9CPQ3	Q9CPQ3	3	3	3	Mitochondrial import receptor subunit TOM22 homolog	Tomm22	sp|Q9CPQ3|TOM22_MOUSE Mitochondrial import receptor subunit TOM22 homolog OS=Mus musculus OX=10090 GN=Tomm22 PE=1 SV=3	1	3	3	3	2	3	2	0	1	1	2	3	2	0	1	1	2	3	2	0	1	1	39.4	39.4	39.4	15.537	142	142	0	25.356	By MS/MS	By MS/MS	By MS/MS		By MS/MS	By MS/MS	22.5	39.4	24.6	0	7.7	7.7
Q9CPQ8	Q9CPQ8	3	3	3	ATP synthase subunit g, mitochondrial	Atp5l	sp|Q9CPQ8|ATP5L_MOUSE ATP synthase subunit g, mitochondrial OS=Mus musculus OX=10090 GN=Atp5l PE=1 SV=1	1	3	3	3	2	2	3	1	3	2	2	2	3	1	3	2	2	2	3	1	3	2	41.7	41.7	41.7	11.424	103	103	0	20.623	By MS/MS	By MS/MS	By MS/MS	By matching	By MS/MS	By MS/MS	27.2	27.2	41.7	8.7	41.7	23.3
Q9CPR4	Q9CPR4	14	14	14	60S ribosomal protein L17	Rpl17	sp|Q9CPR4|RL17_MOUSE 60S ribosomal protein L17 OS=Mus musculus OX=10090 GN=Rpl17 PE=1 SV=3	1	14	14	14	13	14	13	12	13	13	13	14	13	12	13	13	13	14	13	12	13	13	56.5	56.5	56.5	21.423	184	184	0	307.71	By MS/MS	By MS/MS	By MS/MS	By MS/MS	By MS/MS	By MS/MS	56.5	56.5	56.5	47.8	56.5	56.5
Q9CPR5	Q9CPR5	2	2	2	39S ribosomal protein L15, mitochondrial	Mrpl15	sp|Q9CPR5|RM15_MOUSE 39S ribosomal protein L15, mitochondrial OS=Mus musculus OX=10090 GN=Mrpl15 PE=1 SV=1	1	2	2	2	0	2	2	0	0	0	0	2	2	0	0	0	0	2	2	0	0	0	10.8	10.8	10.8	33.541	295	295	0	16.535		By MS/MS	By MS/MS				0	10.8	10.8	0	0	0
Q9CPT4;Q969H8	Q9CPT4;Q969H8	2;1	2;1	2;1	Myeloid-derived growth factor	Mydgf;MYDGF	sp|Q9CPT4|MYDGF_MOUSE Myeloid-derived growth factor OS=Mus musculus OX=10090 GN=Mydgf PE=1 SV=1;sp|Q969H8|MYDGF_HUMAN Myeloid-derived growth factor OS=Homo sapiens OX=9606 GN=MYDGF PE=1 SV=1	2	2	2	2	0	0	0	2	2	2	0	0	0	2	2	2	0	0	0	2	2	2	14.5	14.5	14.5	17.982	166	166;173	0	12.881				By MS/MS	By MS/MS	By MS/MS	0	0	0	14.5	14.5	14.5
Q9CPT5	Q9CPT5	8	8	8	Nucleolar protein 16	Nop16	sp|Q9CPT5|NOP16_MOUSE Nucleolar protein 16 OS=Mus musculus OX=10090 GN=Nop16 PE=1 SV=1	1	8	8	8	8	8	8	6	8	8	8	8	8	6	8	8	8	8	8	6	8	8	42.1	42.1	42.1	21.139	178	178	0	95.426	By MS/MS	By MS/MS	By MS/MS	By MS/MS	By MS/MS	By MS/MS	42.1	42.1	42.1	32	42.1	42.1
Q9CPU0	Q9CPU0	5	5	5	Lactoylglutathione lyase	Glo1	sp|Q9CPU0|LGUL_MOUSE Lactoylglutathione lyase OS=Mus musculus OX=10090 GN=Glo1 PE=1 SV=3	1	5	5	5	3	3	3	4	5	5	3	3	3	4	5	5	3	3	3	4	5	5	27.7	27.7	27.7	20.809	184	184	0	33.907	By matching	By matching	By matching	By MS/MS	By MS/MS	By MS/MS	19.6	19.6	19.6	18.5	27.7	27.7
Q9CPV4	Q9CPV4	6	6	6	Glyoxalase domain-containing protein 4	Glod4	sp|Q9CPV4|GLOD4_MOUSE Glyoxalase domain-containing protein 4 OS=Mus musculus OX=10090 GN=Glod4 PE=1 SV=1	1	6	6	6	1	1	2	5	5	4	1	1	2	5	5	4	1	1	2	5	5	4	26.5	26.5	26.5	33.316	298	298	0	44.525	By matching	By matching	By MS/MS	By MS/MS	By MS/MS	By MS/MS	3.4	3.4	6.4	20.5	23.2	19.8
Q9CPY7	Q9CPY7	4	4	4	Cytosol aminopeptidase	Lap3	sp|Q9CPY7|AMPL_MOUSE Cytosol aminopeptidase OS=Mus musculus OX=10090 GN=Lap3 PE=1 SV=3	1	4	4	4	0	1	1	1	2	2	0	1	1	1	2	2	0	1	1	1	2	2	10	10	10	56.141	519	519	0	30.965		By matching	By MS/MS	By MS/MS	By MS/MS	By MS/MS	0	2.3	3.1	2.3	4.6	4.6
Q9CQ06	Q9CQ06	2	2	2	39S ribosomal protein L24, mitochondrial	Mrpl24	sp|Q9CQ06|RM24_MOUSE 39S ribosomal protein L24, mitochondrial OS=Mus musculus OX=10090 GN=Mrpl24 PE=1 SV=1	1	2	2	2	1	2	2	1	1	1	1	2	2	1	1	1	1	2	2	1	1	1	13.9	13.9	13.9	24.944	216	216	0	12.367	By matching	By MS/MS	By MS/MS	By MS/MS	By matching	By matching	6.5	13.9	13.9	6.5	6.5	6.5
Q9CQ22	Q9CQ22	2	2	2	Ragulator complex protein LAMTOR1	Lamtor1	sp|Q9CQ22|LTOR1_MOUSE Ragulator complex protein LAMTOR1 OS=Mus musculus OX=10090 GN=Lamtor1 PE=1 SV=1	1	2	2	2	1	2	2	0	2	1	1	2	2	0	2	1	1	2	2	0	2	1	15.5	15.5	15.5	17.749	161	161	0.0007734	10.994	By MS/MS	By MS/MS	By matching		By MS/MS	By matching	8.1	15.5	15.5	0	15.5	8.1
Q9CQ40	Q9CQ40	3	3	3	39S ribosomal protein L49, mitochondrial	Mrpl49	sp|Q9CQ40|RM49_MOUSE 39S ribosomal protein L49, mitochondrial OS=Mus musculus OX=10090 GN=Mrpl49 PE=1 SV=1	1	3	3	3	2	3	3	2	3	1	2	3	3	2	3	1	2	3	3	2	3	1	22.3	22.3	22.3	19.133	166	166	0	36.607	By MS/MS	By MS/MS	By MS/MS	By MS/MS	By MS/MS	By MS/MS	15.1	22.3	22.3	15.1	22.3	6.6
Q9CQ45	Q9CQ45	2	2	2	Neudesin	Nenf	sp|Q9CQ45|NENF_MOUSE Neudesin OS=Mus musculus OX=10090 GN=Nenf PE=1 SV=1	1	2	2	2	0	0	0	1	1	2	0	0	0	1	1	2	0	0	0	1	1	2	15.2	15.2	15.2	18.904	171	171	0	11.983				By matching	By MS/MS	By MS/MS	0	0	0	6.4	6.4	15.2
Q9CQ60	Q9CQ60	5	5	5	6-phosphogluconolactonase	Pgls	sp|Q9CQ60|6PGL_MOUSE 6-phosphogluconolactonase OS=Mus musculus OX=10090 GN=Pgls PE=1 SV=1	1	5	5	5	1	1	1	4	5	5	1	1	1	4	5	5	1	1	1	4	5	5	25.7	25.7	25.7	27.254	257	257	0	31.864	By matching	By matching	By matching	By MS/MS	By MS/MS	By MS/MS	6.2	6.2	6.2	19.8	25.7	25.7
Q9CQ75	Q9CQ75	2	2	2	NADH dehydrogenase [ubiquinone] 1 alpha subcomplex subunit 2	Ndufa2	sp|Q9CQ75|NDUA2_MOUSE NADH dehydrogenase [ubiquinone] 1 alpha subcomplex subunit 2 OS=Mus musculus OX=10090 GN=Ndufa2 PE=1 SV=3	1	2	2	2	2	2	2	1	1	1	2	2	2	1	1	1	2	2	2	1	1	1	24.2	24.2	24.2	10.916	99	99	0	18.15	By MS/MS	By MS/MS	By MS/MS	By matching	By matching	By matching	24.2	24.2	24.2	10.1	10.1	10.1
Q9CQ91	Q9CQ91	2	2	2	NADH dehydrogenase [ubiquinone] 1 alpha subcomplex subunit 3	Ndufa3	sp|Q9CQ91|NDUA3_MOUSE NADH dehydrogenase [ubiquinone] 1 alpha subcomplex subunit 3 OS=Mus musculus OX=10090 GN=Ndufa3 PE=1 SV=1	1	2	2	2	1	2	1	0	0	0	1	2	1	0	0	0	1	2	1	0	0	0	41.7	41.7	41.7	9.3308	84	84	0	13.337	By MS/MS	By MS/MS	By MS/MS				13.1	41.7	13.1	0	0	0
Q9CQA3	Q9CQA3	2	2	2	Succinate dehydrogenase [ubiquinone] iron-sulfur subunit, mitochondrial	Sdhb	sp|Q9CQA3|SDHB_MOUSE Succinate dehydrogenase [ubiquinone] iron-sulfur subunit, mitochondrial OS=Mus musculus OX=10090 GN=Sdhb PE=1 SV=1	1	2	2	2	2	2	2	1	2	1	2	2	2	1	2	1	2	2	2	1	2	1	8.2	8.2	8.2	31.814	282	282	0	14.018	By matching	By MS/MS	By MS/MS	By MS/MS	By MS/MS	By MS/MS	8.2	8.2	8.2	3.2	8.2	3.2
Q9CQB5;Q8N5K1	Q9CQB5;Q8N5K1	4;3	4;3	4;3	CDGSH iron-sulfur domain-containing protein 2	Cisd2;CISD2	sp|Q9CQB5|CISD2_MOUSE CDGSH iron-sulfur domain-containing protein 2 OS=Mus musculus OX=10090 GN=Cisd2 PE=1 SV=1;sp|Q8N5K1|CISD2_HUMAN CDGSH iron-sulfur domain-containing protein 2 OS=Homo sapiens OX=9606 GN=CISD2 PE=1 SV=1	2	4	4	4	3	3	4	2	2	3	3	3	4	2	2	3	3	3	4	2	2	3	37	37	37	15.242	135	135;135	0	30.015	By MS/MS	By MS/MS	By MS/MS	By MS/MS	By MS/MS	By MS/MS	26.7	26.7	37	17	17	26.7
Q9CQC7	Q9CQC7	4	4	4	NADH dehydrogenase [ubiquinone] 1 beta subcomplex subunit 4	Ndufb4	sp|Q9CQC7|NDUB4_MOUSE NADH dehydrogenase [ubiquinone] 1 beta subcomplex subunit 4 OS=Mus musculus OX=10090 GN=Ndufb4 PE=1 SV=3	1	4	4	4	3	4	4	2	2	2	3	4	4	2	2	2	3	4	4	2	2	2	45.7	45.7	45.7	15.081	129	129	0	25.448	By MS/MS	By MS/MS	By MS/MS	By MS/MS	By matching	By matching	35.7	45.7	45.7	18.6	16.3	16.3
Q9CQE3	Q9CQE3	2	2	2	28S ribosomal protein S17, mitochondrial	Mrps17	sp|Q9CQE3|RT17_MOUSE 28S ribosomal protein S17, mitochondrial OS=Mus musculus OX=10090 GN=Mrps17 PE=1 SV=1	1	2	2	2	2	2	2	1	2	2	2	2	2	1	2	2	2	2	2	1	2	2	27.5	27.5	27.5	13.382	120	120	0	14.366	By matching	By matching	By MS/MS	By matching	By matching	By MS/MS	27.5	27.5	27.5	7.5	27.5	27.5
Q9CQE8	Q9CQE8	5	5	5	UPF0568 protein C14orf166 homolog		sp|Q9CQE8|RTRAF_MOUSE RNA transcription, translation and transport factor protein OS=Mus musculus OX=10090 GN=RTRAF PE=1 SV=1	1	5	5	5	3	4	4	0	3	2	3	4	4	0	3	2	3	4	4	0	3	2	23.4	23.4	23.4	28.152	244	244	0	36.589	By MS/MS	By MS/MS	By MS/MS		By MS/MS	By MS/MS	14.3	20.1	19.7	0	13.5	10.2
Q9CQF0	Q9CQF0	3	3	3	39S ribosomal protein L11, mitochondrial	Mrpl11	sp|Q9CQF0|RM11_MOUSE 39S ribosomal protein L11, mitochondrial OS=Mus musculus OX=10090 GN=Mrpl11 PE=1 SV=1	1	3	3	3	3	3	1	2	2	3	3	3	1	2	2	3	3	3	1	2	2	3	23.4	23.4	23.4	20.68	192	192	0	19.913	By MS/MS	By MS/MS	By MS/MS	By MS/MS	By MS/MS	By MS/MS	23.4	23.4	8.9	15.1	17.2	23.4
Q9CQF3	Q9CQF3	4	4	4	Cleavage and polyadenylation specificity factor subunit 5	Nudt21	sp|Q9CQF3|CPSF5_MOUSE Cleavage and polyadenylation specificity factor subunit 5 OS=Mus musculus OX=10090 GN=Nudt21 PE=1 SV=1	1	4	4	4	2	0	1	2	4	4	2	0	1	2	4	4	2	0	1	2	4	4	18.1	18.1	18.1	26.24	227	227	0	26.07	By MS/MS		By MS/MS	By MS/MS	By MS/MS	By MS/MS	14.1	0	7.9	11	18.1	18.1
Q9CQH3	Q9CQH3	4	4	4	NADH dehydrogenase [ubiquinone] 1 beta subcomplex subunit 5, mitochondrial	Ndufb5	sp|Q9CQH3|NDUB5_MOUSE NADH dehydrogenase [ubiquinone] 1 beta subcomplex subunit 5, mitochondrial OS=Mus musculus OX=10090 GN=Ndufb5 PE=1 SV=1	1	4	4	4	2	4	2	1	2	1	2	4	2	1	2	1	2	4	2	1	2	1	20.6	20.6	20.6	21.71	189	189	0	26.212	By MS/MS	By MS/MS	By MS/MS	By MS/MS	By MS/MS	By MS/MS	12.7	20.6	12.7	6.9	12.7	6.9
Q9CQJ8	Q9CQJ8	2	2	2	NADH dehydrogenase [ubiquinone] 1 beta subcomplex subunit 9	Ndufb9	sp|Q9CQJ8|NDUB9_MOUSE NADH dehydrogenase [ubiquinone] 1 beta subcomplex subunit 9 OS=Mus musculus OX=10090 GN=Ndufb9 PE=1 SV=3	1	2	2	2	1	2	2	1	1	1	1	2	2	1	1	1	1	2	2	1	1	1	23.5	23.5	23.5	21.984	179	179	0	22.165	By MS/MS	By MS/MS	By MS/MS	By matching	By matching	By matching	7.8	23.5	23.5	7.8	7.8	7.8
Q9CQL5	Q9CQL5	2	2	2	39S ribosomal protein L18, mitochondrial	Mrpl18	sp|Q9CQL5|RM18_MOUSE 39S ribosomal protein L18, mitochondrial OS=Mus musculus OX=10090 GN=Mrpl18 PE=1 SV=1	1	2	2	2	1	1	2	1	0	1	1	1	2	1	0	1	1	1	2	1	0	1	10	10	10	20.677	180	180	0	12.136	By MS/MS	By MS/MS	By MS/MS	By MS/MS		By MS/MS	5	5	10	5	0	5
Q9CQM5	Q9CQM5	2	2	2	Thioredoxin domain-containing protein 17	Txndc17	sp|Q9CQM5|TXD17_MOUSE Thioredoxin domain-containing protein 17 OS=Mus musculus OX=10090 GN=Txndc17 PE=1 SV=1	1	2	2	2	1	1	1	1	2	2	1	1	1	1	2	2	1	1	1	1	2	2	18.7	18.7	18.7	14.015	123	123	0	13.131	By matching	By matching	By MS/MS	By MS/MS	By MS/MS	By MS/MS	7.3	7.3	7.3	7.3	18.7	18.7
Q9CQM9	Q9CQM9	3	3	3	Glutaredoxin-3	Glrx3	sp|Q9CQM9|GLRX3_MOUSE Glutaredoxin-3 OS=Mus musculus OX=10090 GN=Glrx3 PE=1 SV=1	1	3	3	3	1	1	2	1	2	2	1	1	2	1	2	2	1	1	2	1	2	2	10.7	10.7	10.7	37.778	337	337	0	17.058	By matching	By matching	By MS/MS	By MS/MS	By MS/MS	By MS/MS	3.6	3.9	7.4	3.6	6.8	6.8
Q9CQN1	Q9CQN1	3	3	3	Heat shock protein 75 kDa, mitochondrial	Trap1	sp|Q9CQN1|TRAP1_MOUSE Heat shock protein 75 kDa, mitochondrial OS=Mus musculus OX=10090 GN=Trap1 PE=1 SV=1	1	3	3	3	1	1	0	1	3	3	1	1	0	1	3	3	1	1	0	1	3	3	6.8	6.8	6.8	80.208	706	706	0	27.004	By matching	By matching		By matching	By MS/MS	By MS/MS	2.8	1.8	0	1.8	6.8	6.8
Q9CQN7	Q9CQN7	4	4	4	39S ribosomal protein L41, mitochondrial	Mrpl41	sp|Q9CQN7|RM41_MOUSE 39S ribosomal protein L41, mitochondrial OS=Mus musculus OX=10090 GN=Mrpl41 PE=1 SV=1	1	4	4	4	4	3	3	3	4	4	4	3	3	3	4	4	4	3	3	3	4	4	37	37	37	15.261	135	135	0	27.571	By MS/MS	By MS/MS	By MS/MS	By MS/MS	By MS/MS	By MS/MS	37	29.6	29.6	25.9	37	37
Q9CQQ7	Q9CQQ7	4	4	4	ATP synthase F(0) complex subunit B1, mitochondrial	Atp5f1	sp|Q9CQQ7|AT5F1_MOUSE ATP synthase F(0) complex subunit B1, mitochondrial OS=Mus musculus OX=10090 GN=Atp5f1 PE=1 SV=1	1	4	4	4	2	4	3	2	2	2	2	4	3	2	2	2	2	4	3	2	2	2	17.6	17.6	17.6	28.948	256	256	0	23.853	By MS/MS	By MS/MS	By MS/MS	By MS/MS	By MS/MS	By MS/MS	6.2	17.6	12.5	6.2	6.2	6.2
Q9CQR2	Q9CQR2	6	6	6	40S ribosomal protein S21	Rps21	sp|Q9CQR2|RS21_MOUSE 40S ribosomal protein S21 OS=Mus musculus OX=10090 GN=Rps21 PE=1 SV=1	1	6	6	6	6	6	5	4	6	6	6	6	5	4	6	6	6	6	5	4	6	6	59	59	59	9.1413	83	83	0	178	By MS/MS	By MS/MS	By MS/MS	By MS/MS	By MS/MS	By MS/MS	59	59	59	41	59	59
Q9CQS8	Q9CQS8	2	2	2	Protein transport protein Sec61 subunit beta	Sec61b	sp|Q9CQS8|SC61B_MOUSE Protein transport protein Sec61 subunit beta OS=Mus musculus OX=10090 GN=Sec61b PE=1 SV=3	1	2	2	2	2	2	2	1	1	2	2	2	2	1	1	2	2	2	2	1	1	2	26	26	26	9.9583	96	96	0	17.957	By MS/MS	By MS/MS	By MS/MS	By MS/MS	By MS/MS	By MS/MS	26	26	26	10.4	10.4	26
Q9CQU3	Q9CQU3	3	3	3	Protein RER1	Rer1	sp|Q9CQU3|RER1_MOUSE Protein RER1 OS=Mus musculus OX=10090 GN=Rer1 PE=1 SV=1	1	3	3	3	2	3	3	2	1	3	2	3	3	2	1	3	2	3	3	2	1	3	24.5	24.5	24.5	22.988	196	196	0	26.209	By MS/MS	By MS/MS	By MS/MS	By matching	By matching	By matching	14.8	24.5	24.5	14.8	9.2	24.5
Q9CQV8	Q9CQV8	9	5	4	14-3-3 protein beta/alpha;14-3-3 protein beta/alpha, N-terminally processed	Ywhab	sp|Q9CQV8|1433B_MOUSE 14-3-3 protein beta/alpha OS=Mus musculus OX=10090 GN=Ywhab PE=1 SV=3	1	9	5	4	6	5	7	8	8	9	3	2	4	5	5	5	2	1	3	4	4	4	37.8	26.4	22.8	28.086	246	246	0	74.7	By MS/MS	By MS/MS	By MS/MS	By MS/MS	By MS/MS	By MS/MS	24	19.5	29.7	37.4	37.4	37.8
Q9CQW2	Q9CQW2	2	2	2	ADP-ribosylation factor-like protein 8B	Arl8b	sp|Q9CQW2|ARL8B_MOUSE ADP-ribosylation factor-like protein 8B OS=Mus musculus OX=10090 GN=Arl8b PE=1 SV=1	1	2	2	2	0	2	1	1	2	2	0	2	1	1	2	2	0	2	1	1	2	2	8.6	8.6	8.6	21.539	186	186	0	11.669		By matching	By MS/MS	By MS/MS	By MS/MS	By MS/MS	0	8.6	3.8	4.8	8.6	8.6
Q9CQX2	Q9CQX2	3	3	3	Cytochrome b5 type B	Cyb5b	sp|Q9CQX2|CYB5B_MOUSE Cytochrome b5 type B OS=Mus musculus OX=10090 GN=Cyb5b PE=1 SV=1	1	3	3	3	0	3	1	1	1	0	0	3	1	1	1	0	0	3	1	1	1	0	24.7	24.7	24.7	16.318	146	146	0	24.994		By MS/MS	By MS/MS	By MS/MS	By MS/MS		0	24.7	8.9	15.8	15.8	0
Q9CQY5	Q9CQY5	4	4	4	Magnesium transporter protein 1	Magt1	sp|Q9CQY5|MAGT1_MOUSE Magnesium transporter protein 1 OS=Mus musculus OX=10090 GN=Magt1 PE=1 SV=1	1	4	4	4	3	4	4	2	2	2	3	4	4	2	2	2	3	4	4	2	2	2	11.6	11.6	11.6	37.969	335	335	0	25.752	By MS/MS	By MS/MS	By MS/MS	By MS/MS	By matching	By MS/MS	9	11.6	11.6	5.7	6	6.3
Q9CR47	Q9CR47	4	4	4	Ribosome biogenesis protein NSA2 homolog	Nsa2	sp|Q9CR47|NSA2_MOUSE Ribosome biogenesis protein NSA2 homolog OS=Mus musculus OX=10090 GN=Nsa2 PE=2 SV=1	1	4	4	4	2	2	4	1	1	1	2	2	4	1	1	1	2	2	4	1	1	1	15	15	15	30.036	260	260	0	28.415	By MS/MS	By MS/MS	By MS/MS	By matching	By MS/MS	By MS/MS	10.8	10.8	15	5	5.8	5.8
Q9CR57	Q9CR57	6	6	6	60S ribosomal protein L14	Rpl14	sp|Q9CR57|RL14_MOUSE 60S ribosomal protein L14 OS=Mus musculus OX=10090 GN=Rpl14 PE=1 SV=3	1	6	6	6	6	6	6	6	6	6	6	6	6	6	6	6	6	6	6	6	6	6	26.3	26.3	26.3	23.564	217	217	0	83.639	By MS/MS	By MS/MS	By MS/MS	By MS/MS	By MS/MS	By MS/MS	26.3	26.3	26.3	26.3	26.3	26.3
Q9CR61	Q9CR61	2	2	2	NADH dehydrogenase [ubiquinone] 1 beta subcomplex subunit 7	Ndufb7	sp|Q9CR61|NDUB7_MOUSE NADH dehydrogenase [ubiquinone] 1 beta subcomplex subunit 7 OS=Mus musculus OX=10090 GN=Ndufb7 PE=1 SV=3	1	2	2	2	2	1	1	1	1	1	2	1	1	1	1	1	2	1	1	1	1	1	19	19	19	16.331	137	137	0	12.027	By MS/MS	By MS/MS	By MS/MS	By matching	By matching	By matching	19	7.3	7.3	7.3	7.3	7.3
Q9CR62	Q9CR62	2	2	2	Mitochondrial 2-oxoglutarate/malate carrier protein	Slc25a11	sp|Q9CR62|M2OM_MOUSE Mitochondrial 2-oxoglutarate/malate carrier protein OS=Mus musculus OX=10090 GN=Slc25a11 PE=1 SV=3	1	2	2	2	2	2	2	2	2	2	2	2	2	2	2	2	2	2	2	2	2	2	7.3	7.3	7.3	34.155	314	314	0	12.767	By MS/MS	By MS/MS	By MS/MS	By MS/MS	By MS/MS	By MS/MS	7.3	7.3	7.3	7.3	7.3	7.3
Q9CR67	Q9CR67	3	3	3	Transmembrane protein 33	Tmem33	sp|Q9CR67|TMM33_MOUSE Transmembrane protein 33 OS=Mus musculus OX=10090 GN=Tmem33 PE=1 SV=1	1	3	3	3	1	3	2	1	1	2	1	3	2	1	1	2	1	3	2	1	1	2	11.3	11.3	11.3	28.031	247	247	0	30.787	By MS/MS	By MS/MS	By MS/MS	By matching	By MS/MS	By MS/MS	4.9	11.3	8.5	4.9	4.9	8.5
Q9CRB9	Q9CRB9	5	5	5	MICOS complex subunit Mic19	Chchd3	sp|Q9CRB9|MIC19_MOUSE MICOS complex subunit Mic19 OS=Mus musculus OX=10090 GN=Chchd3 PE=1 SV=1	1	5	5	5	5	5	5	5	5	5	5	5	5	5	5	5	5	5	5	5	5	5	24.7	24.7	24.7	26.334	227	227	0	34.961	By MS/MS	By MS/MS	By MS/MS	By MS/MS	By MS/MS	By MS/MS	24.7	24.7	24.7	24.7	24.7	24.7
Q9CRC8	Q9CRC8	2	2	2	Leucine-rich repeat-containing protein 40	Lrrc40	sp|Q9CRC8|LRC40_MOUSE Leucine-rich repeat-containing protein 40 OS=Mus musculus OX=10090 GN=Lrrc40 PE=1 SV=2	1	2	2	2	0	1	0	1	2	2	0	1	0	1	2	2	0	1	0	1	2	2	4	4	4	68.075	602	602	0	11.935		By matching		By matching	By MS/MS	By MS/MS	0	1.7	0	1.7	4	4
Q9CRD2	Q9CRD2	6	6	6	ER membrane protein complex subunit 2	Emc2	sp|Q9CRD2|EMC2_MOUSE ER membrane protein complex subunit 2 OS=Mus musculus OX=10090 GN=Emc2 PE=1 SV=1	1	6	6	6	4	4	6	2	2	3	4	4	6	2	2	3	4	4	6	2	2	3	25.9	25.9	25.9	34.934	297	297	0	38.896	By MS/MS	By MS/MS	By MS/MS	By matching	By MS/MS	By matching	14.8	14.8	25.9	7.7	7.7	10.8
Q9CRT8	Q9CRT8	3	3	3	Exportin-T	Xpot	sp|Q9CRT8|XPOT_MOUSE Exportin-T OS=Mus musculus OX=10090 GN=Xpot PE=1 SV=3	1	3	3	3	2	3	3	1	1	1	2	3	3	1	1	1	2	3	3	1	1	1	4.7	4.7	4.7	109.73	963	963	0	20.043	By MS/MS	By MS/MS	By MS/MS	By matching	By matching	By matching	2.8	4.7	4.7	1.3	1.5	1.5
Q9CSN1	Q9CSN1	2	2	2	SNW domain-containing protein 1	Snw1	sp|Q9CSN1|SNW1_MOUSE SNW domain-containing protein 1 OS=Mus musculus OX=10090 GN=Snw1 PE=1 SV=3	1	2	2	2	0	2	0	0	0	0	0	2	0	0	0	0	0	2	0	0	0	0	6	6	6	61.475	536	536	0	14.904		By MS/MS					0	6	0	0	0	0
Q9CW03	Q9CW03	7	7	7	Structural maintenance of chromosomes protein 3	Smc3	sp|Q9CW03|SMC3_MOUSE Structural maintenance of chromosomes protein 3 OS=Mus musculus OX=10090 GN=Smc3 PE=1 SV=2	1	7	7	7	1	4	3	4	3	5	1	4	3	4	3	5	1	4	3	4	3	5	8.1	8.1	8.1	141.55	1217	1217	0	46.851	By matching	By MS/MS	By MS/MS	By MS/MS	By MS/MS	By MS/MS	1.2	4.2	3.3	4.4	3.1	5.8
Q9CWF2;Q7TMM9	Q9CWF2;Q7TMM9	18;17	3;2	2;1	Tubulin beta-2B chain;Tubulin beta-2A chain	Tubb2b;Tubb2a	sp|Q9CWF2|TBB2B_MOUSE Tubulin beta-2B chain OS=Mus musculus OX=10090 GN=Tubb2b PE=1 SV=1;sp|Q7TMM9|TBB2A_MOUSE Tubulin beta-2A chain OS=Mus musculus OX=10090 GN=Tubb2a PE=1 SV=1	2	18	3	2	15	17	17	12	15	15	3	2	2	1	2	2	2	1	1	0	1	1	47.4	8.8	6.1	49.953	445	445;445	0	22.113	By MS/MS	By MS/MS	By MS/MS	By MS/MS	By MS/MS	By MS/MS	38	44.7	44.7	25.6	35.3	35.3
Q9CWJ9	Q9CWJ9	6	6	6	Bifunctional purine biosynthesis protein PURH;Phosphoribosylaminoimidazolecarboxamide formyltransferase;IMP cyclohydrolase	Atic	sp|Q9CWJ9|PUR9_MOUSE Bifunctional purine biosynthesis protein PURH OS=Mus musculus OX=10090 GN=Atic PE=1 SV=2	1	6	6	6	1	5	5	3	3	5	1	5	5	3	3	5	1	5	5	3	3	5	17.1	17.1	17.1	64.217	592	592	0	44.682	By MS/MS	By MS/MS	By MS/MS	By MS/MS	By MS/MS	By MS/MS	2.9	13.9	13.9	7.6	7.9	13.7
Q9CWK3	Q9CWK3	2	2	2	CD2 antigen cytoplasmic tail-binding protein 2	Cd2bp2	sp|Q9CWK3|CD2B2_MOUSE CD2 antigen cytoplasmic tail-binding protein 2 OS=Mus musculus OX=10090 GN=Cd2bp2 PE=1 SV=1	1	2	2	2	0	2	1	0	0	0	0	2	1	0	0	0	0	2	1	0	0	0	6.4	6.4	6.4	37.694	342	342	0.0007716	10.951		By MS/MS	By MS/MS				0	6.4	3.2	0	0	0
Q9CWN7	Q9CWN7	7	7	7	CCR4-NOT transcription complex subunit 11	Cnot11	sp|Q9CWN7|CNO11_MOUSE CCR4-NOT transcription complex subunit 11 OS=Mus musculus OX=10090 GN=Cnot11 PE=1 SV=1	1	7	7	7	5	7	6	1	5	5	5	7	6	1	5	5	5	7	6	1	5	5	20	20	20	54.959	505	505	0	84.348	By MS/MS	By MS/MS	By MS/MS	By MS/MS	By MS/MS	By MS/MS	15.8	20	20	2.4	15.8	15.8
Q9CWZ3	Q9CWZ3	5	5	5	RNA-binding protein 8A	Rbm8a	sp|Q9CWZ3|RBM8A_MOUSE RNA-binding protein 8A OS=Mus musculus OX=10090 GN=Rbm8a PE=1 SV=4	1	5	5	5	3	4	3	3	2	4	3	4	3	3	2	4	3	4	3	3	2	4	37.4	37.4	37.4	19.889	174	174	0	58.676	By MS/MS	By MS/MS	By MS/MS	By MS/MS	By MS/MS	By MS/MS	32.2	37.4	32.2	32.2	17.2	22.4
Q9CX11	Q9CX11	3	3	3	rRNA-processing protein UTP23 homolog	Utp23	sp|Q9CX11|UTP23_MOUSE rRNA-processing protein UTP23 homolog OS=Mus musculus OX=10090 GN=Utp23 PE=2 SV=1	1	3	3	3	1	2	3	1	1	1	1	2	3	1	1	1	1	2	3	1	1	1	16.1	16.1	16.1	28.38	249	249	0	19.121	By matching	By MS/MS	By MS/MS	By matching	By matching	By matching	4.4	11.2	16.1	4.4	4.4	4.4
Q9CX30	Q9CX30	2	2	2	Protein YIF1B	Yif1b	sp|Q9CX30|YIF1B_MOUSE Protein YIF1B OS=Mus musculus OX=10090 GN=Yif1b PE=1 SV=2	1	2	2	2	0	2	1	0	0	1	0	2	1	0	0	1	0	2	1	0	0	1	8	8	8	33.982	311	311	0	12.852		By MS/MS	By MS/MS			By matching	0	8	4.2	0	0	4.2
Q9CX34	Q9CX34	3	3	3	Suppressor of G2 allele of SKP1 homolog	Sugt1	sp|Q9CX34|SGT1_MOUSE Protein SGT1 homolog OS=Mus musculus OX=10090 GN=Sugt1 PE=1 SV=3	1	3	3	3	0	0	1	2	3	3	0	0	1	2	3	3	0	0	1	2	3	3	11.6	11.6	11.6	38.158	336	336	0	20.196			By matching	By matching	By MS/MS	By MS/MS	0	0	4.2	7.4	11.6	11.6
Q9CX86	Q9CX86	3	3	3	Heterogeneous nuclear ribonucleoprotein A0	Hnrnpa0	sp|Q9CX86|ROA0_MOUSE Heterogeneous nuclear ribonucleoprotein A0 OS=Mus musculus OX=10090 GN=Hnrnpa0 PE=1 SV=1	1	3	3	3	2	3	3	1	3	3	2	3	3	1	3	3	2	3	3	1	3	3	13.8	13.8	13.8	30.53	305	305	0	35.175	By MS/MS	By MS/MS	By MS/MS	By MS/MS	By MS/MS	By MS/MS	7.2	13.8	13.8	2.3	13.8	13.8
Q9CXE7	Q9CXE7	2	2	2	Transmembrane emp24 domain-containing protein 5	Tmed5	sp|Q9CXE7|TMED5_MOUSE Transmembrane emp24 domain-containing protein 5 OS=Mus musculus OX=10090 GN=Tmed5 PE=1 SV=1	1	2	2	2	1	2	1	1	1	2	1	2	1	1	1	2	1	2	1	1	1	2	9.2	9.2	9.2	26.172	229	229	0	12.712	By MS/MS	By MS/MS	By MS/MS	By matching	By MS/MS	By MS/MS	5.2	9.2	5.2	3.9	5.2	9.2
Q9CXK8	Q9CXK8	3	3	3	60S ribosome subunit biogenesis protein NIP7 homolog	Nip7	sp|Q9CXK8|NIP7_MOUSE 60S ribosome subunit biogenesis protein NIP7 homolog OS=Mus musculus OX=10090 GN=Nip7 PE=1 SV=1	1	3	3	3	2	2	3	1	2	1	2	2	3	1	2	1	2	2	3	1	2	1	23.9	23.9	23.9	20.451	180	180	0	21.808	By MS/MS	By MS/MS	By MS/MS	By matching	By MS/MS	By MS/MS	13.3	18.3	23.9	5.6	13.3	7.8
Q9CXW2	Q9CXW2	5	5	5	28S ribosomal protein S22, mitochondrial	Mrps22	sp|Q9CXW2|RT22_MOUSE 28S ribosomal protein S22, mitochondrial OS=Mus musculus OX=10090 GN=Mrps22 PE=1 SV=1	1	5	5	5	4	5	5	4	5	4	4	5	5	4	5	4	4	5	5	4	5	4	15.9	15.9	15.9	41.192	359	359	0	32.759	By MS/MS	By MS/MS	By MS/MS	By MS/MS	By MS/MS	By MS/MS	12.3	15.9	15.9	12.3	15.9	12.3
Q9CXW3	Q9CXW3	4	4	4	Calcyclin-binding protein	Cacybp	sp|Q9CXW3|CYBP_MOUSE Calcyclin-binding protein OS=Mus musculus OX=10090 GN=Cacybp PE=1 SV=1	1	4	4	4	2	1	3	3	3	4	2	1	3	3	3	4	2	1	3	3	3	4	21	21	21	26.51	229	229	0	24.873	By MS/MS	By MS/MS	By MS/MS	By MS/MS	By MS/MS	By MS/MS	7	3.9	17	17	17	21
Q9CXW4	Q9CXW4	11	11	11	60S ribosomal protein L11	Rpl11	sp|Q9CXW4|RL11_MOUSE 60S ribosomal protein L11 OS=Mus musculus OX=10090 GN=Rpl11 PE=1 SV=4	1	11	11	11	10	10	11	9	9	8	10	10	11	9	9	8	10	10	11	9	9	8	50.6	50.6	50.6	20.252	178	178	0	135.13	By MS/MS	By MS/MS	By MS/MS	By MS/MS	By MS/MS	By MS/MS	50	50	50.6	48.3	42.7	41
Q9CXY6	Q9CXY6	7	7	7	Interleukin enhancer-binding factor 2	Ilf2	sp|Q9CXY6|ILF2_MOUSE Interleukin enhancer-binding factor 2 OS=Mus musculus OX=10090 GN=Ilf2 PE=1 SV=1	1	7	7	7	7	7	5	3	7	6	7	7	5	3	7	6	7	7	5	3	7	6	20.8	20.8	20.8	43.062	390	390	0	52.79	By MS/MS	By MS/MS	By MS/MS	By MS/MS	By MS/MS	By MS/MS	20.8	20.8	17.7	9.5	20.8	17.7
Q9CXZ1	Q9CXZ1	2	2	2	NADH dehydrogenase [ubiquinone] iron-sulfur protein 4, mitochondrial	Ndufs4	sp|Q9CXZ1|NDUS4_MOUSE NADH dehydrogenase [ubiquinone] iron-sulfur protein 4, mitochondrial OS=Mus musculus OX=10090 GN=Ndufs4 PE=1 SV=3	1	2	2	2	2	1	2	1	2	1	2	1	2	1	2	1	2	1	2	1	2	1	14.3	14.3	14.3	19.784	175	175	0	13.822	By MS/MS	By MS/MS	By MS/MS	By matching	By matching	By matching	14.3	8.6	14.3	5.7	14.3	8.6
Q9CY27	Q9CY27	5	5	5	Very-long-chain enoyl-CoA reductase	Tecr	sp|Q9CY27|TECR_MOUSE Very-long-chain enoyl-CoA reductase OS=Mus musculus OX=10090 GN=Tecr PE=1 SV=1	1	5	5	5	3	5	5	1	2	3	3	5	5	1	2	3	3	5	5	1	2	3	14.9	14.9	14.9	36.09	308	308	0	35.45	By MS/MS	By MS/MS	By MS/MS	By MS/MS	By MS/MS	By MS/MS	10.4	14.9	14.9	3.6	7.5	10.4
Q9CY50	Q9CY50	4	4	4	Translocon-associated protein subunit alpha	Ssr1	sp|Q9CY50|SSRA_MOUSE Translocon-associated protein subunit alpha OS=Mus musculus OX=10090 GN=Ssr1 PE=1 SV=1	1	4	4	4	2	4	4	2	2	2	2	4	4	2	2	2	2	4	4	2	2	2	21	21	21	32.065	286	286	0	49.663	By MS/MS	By MS/MS	By MS/MS	By MS/MS	By MS/MS	By MS/MS	6.6	21	21	6.6	6.6	6.6
Q9CY57	Q9CY57	3	3	3	Chromatin target of PRMT1 protein	Chtop	sp|Q9CY57|CHTOP_MOUSE Chromatin target of PRMT1 protein OS=Mus musculus OX=10090 GN=Chtop PE=1 SV=2	1	3	3	3	2	3	3	2	2	2	2	3	3	2	2	2	2	3	3	2	2	2	19.7	19.7	19.7	26.585	249	249	0	52.529	By MS/MS	By MS/MS	By MS/MS	By MS/MS	By MS/MS	By MS/MS	11.6	19.7	19.7	11.6	11.6	11.6
Q9CY58	Q9CY58	31	31	31	Plasminogen activator inhibitor 1 RNA-binding protein	Serbp1	sp|Q9CY58|PAIRB_MOUSE Plasminogen activator inhibitor 1 RNA-binding protein OS=Mus musculus OX=10090 GN=Serbp1 PE=1 SV=2	1	31	31	31	30	30	29	28	28	28	30	30	29	28	28	28	30	30	29	28	28	28	65.4	65.4	65.4	44.714	407	407	0	323.31	By MS/MS	By MS/MS	By MS/MS	By MS/MS	By MS/MS	By MS/MS	64.6	64.6	57.5	52.1	60	56
Q9CY66	Q9CY66	5	5	5	H/ACA ribonucleoprotein complex subunit 1	Gar1	sp|Q9CY66|GAR1_MOUSE H/ACA ribonucleoprotein complex subunit 1 OS=Mus musculus OX=10090 GN=Gar1 PE=1 SV=1	1	5	5	5	4	4	5	2	4	4	4	4	5	2	4	4	4	4	5	2	4	4	23.4	23.4	23.4	23.474	231	231	0	60.23	By MS/MS	By MS/MS	By MS/MS	By MS/MS	By MS/MS	By MS/MS	15.6	15.6	23.4	6.9	15.6	15.6
Q9CY73	Q9CY73	3	3	3	39S ribosomal protein L44, mitochondrial	Mrpl44	sp|Q9CY73|RM44_MOUSE 39S ribosomal protein L44, mitochondrial OS=Mus musculus OX=10090 GN=Mrpl44 PE=1 SV=3	1	3	3	3	2	2	3	1	2	3	2	2	3	1	2	3	2	2	3	1	2	3	9.9	9.9	9.9	37.527	333	333	0	26.42	By MS/MS	By MS/MS	By MS/MS	By matching	By MS/MS	By MS/MS	7.5	7.5	9.9	2.4	7.5	9.9
Q9CYA6	Q9CYA6	2	2	2	Zinc finger CCHC domain-containing protein 8	Zcchc8	sp|Q9CYA6|ZCHC8_MOUSE Zinc finger CCHC domain-containing protein 8 OS=Mus musculus OX=10090 GN=Zcchc8 PE=1 SV=3	1	2	2	2	0	1	1	0	0	0	0	1	1	0	0	0	0	1	1	0	0	0	5.6	5.6	5.6	78.025	709	709	0	13.394		By MS/MS	By MS/MS				0	3	2.7	0	0	0
Q9CYC6	Q9CYC6	3	3	3	m7GpppN-mRNA hydrolase	Dcp2	sp|Q9CYC6|DCP2_MOUSE m7GpppN-mRNA hydrolase OS=Mus musculus OX=10090 GN=Dcp2 PE=1 SV=2	1	3	3	3	1	1	1	1	2	3	1	1	1	1	2	3	1	1	1	1	2	3	8.5	8.5	8.5	48.379	422	422	0	16.3	By MS/MS	By matching	By matching	By MS/MS	By MS/MS	By MS/MS	2.1	2.1	2.1	2.1	4.3	8.5
Q9CYH2	Q9CYH2	2	2	2	Redox-regulatory protein FAM213A	Fam213a	sp|Q9CYH2|F213A_MOUSE Redox-regulatory protein FAM213A OS=Mus musculus OX=10090 GN=Fam213a PE=1 SV=2	1	2	2	2	2	2	2	1	2	1	2	2	2	1	2	1	2	2	2	1	2	1	11	11	11	24.394	218	218	0	11.548	By MS/MS	By MS/MS	By MS/MS	By matching	By MS/MS	By MS/MS	11	11	11	6	11	5
Q9CYH6	Q9CYH6	5	5	5	Ribosome biogenesis regulatory protein homolog	Rrs1	sp|Q9CYH6|RRS1_MOUSE Ribosome biogenesis regulatory protein homolog OS=Mus musculus OX=10090 GN=Rrs1 PE=1 SV=1	1	5	5	5	2	4	3	4	5	5	2	4	3	4	5	5	2	4	3	4	5	5	15.3	15.3	15.3	41.551	365	365	0	33.033	By MS/MS	By MS/MS	By MS/MS	By MS/MS	By MS/MS	By MS/MS	6.8	12.3	10.1	12.1	15.3	15.3
Q9CYN2	Q9CYN2	2	2	2	Signal peptidase complex subunit 2	Spcs2	sp|Q9CYN2|SPCS2_MOUSE Signal peptidase complex subunit 2 OS=Mus musculus OX=10090 GN=Spcs2 PE=1 SV=1	1	2	2	2	1	2	2	0	1	0	1	2	2	0	1	0	1	2	2	0	1	0	8.4	8.4	8.4	24.977	226	226	0	17.538	By MS/MS	By MS/MS	By MS/MS		By MS/MS		8	8.4	8.4	0	8	0
Q9CYN9	Q9CYN9	7	7	7	Renin receptor	Atp6ap2	sp|Q9CYN9|RENR_MOUSE Renin receptor OS=Mus musculus OX=10090 GN=Atp6ap2 PE=1 SV=2	1	7	7	7	3	6	6	1	0	0	3	6	6	1	0	0	3	6	6	1	0	0	24.6	24.6	24.6	39.091	350	350	0	49.214	By MS/MS	By MS/MS	By MS/MS	By matching			8.6	20.9	19.4	2.3	0	0
Q9CYP7;P58005;P58043;P58004	Q9CYP7;P58005	3;2;1;1	3;2;1;1	3;2;1;1	Sestrin-3	Sesn3;SESN3	sp|Q9CYP7|SESN3_MOUSE Sestrin-3 OS=Mus musculus OX=10090 GN=Sesn3 PE=1 SV=1;sp|P58005|SESN3_HUMAN Sestrin-3 OS=Homo sapiens OX=9606 GN=SESN3 PE=1 SV=2	4	3	3	3	3	3	2	2	3	3	3	3	2	2	3	3	3	3	2	2	3	3	8.5	8.5	8.5	57.02	492	492;492;480;480	0	22.562	By MS/MS	By MS/MS	By MS/MS	By MS/MS	By MS/MS	By MS/MS	8.5	8.5	5.5	5.5	8.5	8.5
Q9CYX7	Q9CYX7	2	2	2	RRP15-like protein	Rrp15	sp|Q9CYX7|RRP15_MOUSE RRP15-like protein OS=Mus musculus OX=10090 GN=Rrp15 PE=1 SV=2	1	2	2	2	2	2	2	2	2	2	2	2	2	2	2	2	2	2	2	2	2	2	6.4	6.4	6.4	31.058	281	281	0	18.709	By MS/MS	By MS/MS	By MS/MS	By MS/MS	By MS/MS	By MS/MS	6.4	6.4	6.4	6.4	6.4	6.4
Q9CZ13	Q9CZ13	13	13	13	Cytochrome b-c1 complex subunit 1, mitochondrial	Uqcrc1	sp|Q9CZ13|QCR1_MOUSE Cytochrome b-c1 complex subunit 1, mitochondrial OS=Mus musculus OX=10090 GN=Uqcrc1 PE=1 SV=2	1	13	13	13	9	13	12	6	7	9	9	13	12	6	7	9	9	13	12	6	7	9	36.2	36.2	36.2	52.851	480	480	0	182.25	By MS/MS	By MS/MS	By MS/MS	By MS/MS	By MS/MS	By MS/MS	20	36.2	36	14.6	20	20
Q9CZ44	Q9CZ44	2	2	2	NSFL1 cofactor p47	Nsfl1c	sp|Q9CZ44|NSF1C_MOUSE NSFL1 cofactor p47 OS=Mus musculus OX=10090 GN=Nsfl1c PE=1 SV=1	1	2	2	2	0	0	0	2	2	2	0	0	0	2	2	2	0	0	0	2	2	2	6.5	6.5	6.5	40.709	370	370	0	12.672				By MS/MS	By MS/MS	By MS/MS	0	0	0	6.5	6.5	6.5
Q9CZD3;P41250	Q9CZD3;P41250	2;1	2;1	2;1	Glycine--tRNA ligase	Gars;GARS	sp|Q9CZD3|GARS_MOUSE Glycine--tRNA ligase OS=Mus musculus OX=10090 GN=Gars PE=1 SV=1;sp|P41250|GARS_HUMAN Glycine--tRNA ligase OS=Homo sapiens OX=9606 GN=GARS PE=1 SV=3	2	2	2	2	1	1	1	0	1	2	1	1	1	0	1	2	1	1	1	0	1	2	3.3	3.3	3.3	81.877	729	729;739	0	13.131	By MS/MS	By matching	By matching		By matching	By MS/MS	1.8	1.8	1.8	0	1.8	3.3
Q9CZM2	Q9CZM2	15	15	15	60S ribosomal protein L15	Rpl15	sp|Q9CZM2|RL15_MOUSE 60S ribosomal protein L15 OS=Mus musculus OX=10090 GN=Rpl15 PE=1 SV=4	1	15	15	15	14	15	15	14	14	15	14	15	15	14	14	15	14	15	15	14	14	15	54.4	54.4	54.4	24.146	204	204	0	323.31	By MS/MS	By MS/MS	By MS/MS	By MS/MS	By MS/MS	By MS/MS	48.5	54.4	54.4	48.5	48.5	54.4
Q9CZN7	Q9CZN7	7	7	7	Serine hydroxymethyltransferase	Shmt2	sp|Q9CZN7|GLYM_MOUSE Serine hydroxymethyltransferase, mitochondrial OS=Mus musculus OX=10090 GN=Shmt2 PE=1 SV=1	1	7	7	7	7	6	6	5	7	5	7	6	6	5	7	5	7	6	6	5	7	5	15.1	15.1	15.1	55.758	504	504	0	42.954	By MS/MS	By MS/MS	By MS/MS	By MS/MS	By MS/MS	By MS/MS	15.1	13.3	12.9	9.3	15.1	8.9
Q9CZU3	Q9CZU3	4	4	4	Superkiller viralicidic activity 2-like 2	Skiv2l2	sp|Q9CZU3|MTREX_MOUSE Exosome RNA helicase MTR4 OS=Mus musculus OX=10090 GN=Mtrex PE=1 SV=1	1	4	4	4	4	4	1	0	2	3	4	4	1	0	2	3	4	4	1	0	2	3	4.4	4.4	4.4	117.64	1040	1040	0	25.172	By matching	By MS/MS	By MS/MS		By matching	By MS/MS	4.4	4.4	1.3	0	2.3	3.5
Q9CZU6	Q9CZU6	7	7	7	Citrate synthase, mitochondrial	Cs	sp|Q9CZU6|CISY_MOUSE Citrate synthase, mitochondrial OS=Mus musculus OX=10090 GN=Cs PE=1 SV=1	1	7	7	7	4	5	5	5	7	6	4	5	5	5	7	6	4	5	5	5	7	6	16.2	16.2	16.2	51.736	464	464	0	49.678	By MS/MS	By MS/MS	By MS/MS	By MS/MS	By MS/MS	By MS/MS	9.3	11.6	11.4	10.8	16.2	14.2
Q9CZW5	Q9CZW5	2	2	2	Mitochondrial import receptor subunit TOM70	Tomm70a	sp|Q9CZW5|TOM70_MOUSE Mitochondrial import receptor subunit TOM70 OS=Mus musculus OX=10090 GN=Tomm70 PE=1 SV=2	1	2	2	2	1	2	2	0	0	0	1	2	2	0	0	0	1	2	2	0	0	0	4.6	4.6	4.6	67.589	611	611	0	13.338	By MS/MS	By MS/MS	By MS/MS				1.8	4.6	4.6	0	0	0
Q9CZX8	Q9CZX8	13	13	13	40S ribosomal protein S19	Rps19	sp|Q9CZX8|RS19_MOUSE 40S ribosomal protein S19 OS=Mus musculus OX=10090 GN=Rps19 PE=1 SV=3	1	13	13	13	13	12	13	13	13	13	13	12	13	13	13	13	13	12	13	13	13	13	62.1	62.1	62.1	16.085	145	145	0	114.12	By MS/MS	By MS/MS	By MS/MS	By MS/MS	By MS/MS	By MS/MS	62.1	56.6	62.1	62.1	62.1	62.1
Q9D024	Q9D024	3	3	3	Coiled-coil domain-containing protein 47	Ccdc47	sp|Q9D024|CCD47_MOUSE Coiled-coil domain-containing protein 47 OS=Mus musculus OX=10090 GN=Ccdc47 PE=1 SV=2	1	3	3	3	3	2	3	0	0	1	3	2	3	0	0	1	3	2	3	0	0	1	10.4	10.4	10.4	55.843	483	483	0	43.853	By MS/MS	By MS/MS	By MS/MS			By MS/MS	10.4	6.6	10.4	0	0	3.1
Q9D051	Q9D051	4	4	4	Pyruvate dehydrogenase E1 component subunit beta, mitochondrial	Pdhb	sp|Q9D051|ODPB_MOUSE Pyruvate dehydrogenase E1 component subunit beta, mitochondrial OS=Mus musculus OX=10090 GN=Pdhb PE=1 SV=1	1	4	4	4	1	1	2	2	4	4	1	1	2	2	4	4	1	1	2	2	4	4	13.9	13.9	13.9	38.937	359	359	0	26.044	By MS/MS	By MS/MS	By MS/MS	By MS/MS	By MS/MS	By MS/MS	3.3	4.5	7.8	6.4	13.9	13.9
Q9D0B6	Q9D0B6	7	7	7	Protein PBDC1	Pbdc1	sp|Q9D0B6|PBDC1_MOUSE Protein PBDC1 OS=Mus musculus OX=10090 GN=Pbdc1 PE=1 SV=1	1	7	7	7	6	7	7	6	5	4	6	7	7	6	5	4	6	7	7	6	5	4	42.9	42.9	42.9	22.223	198	198	0	81.471	By MS/MS	By MS/MS	By MS/MS	By MS/MS	By MS/MS	By MS/MS	35.4	42.9	42.9	35.4	30.3	21.7
Q9D0D4	Q9D0D4	3	3	3	Probable dimethyladenosine transferase	Dimt1	sp|Q9D0D4|DIM1_MOUSE Probable dimethyladenosine transferase OS=Mus musculus OX=10090 GN=Dimt1 PE=2 SV=1	1	3	3	3	2	1	3	1	1	1	2	1	3	1	1	1	2	1	3	1	1	1	12.1	12.1	12.1	35.274	313	313	0	18.704	By MS/MS	By MS/MS	By MS/MS	By matching	By MS/MS	By MS/MS	7	2.9	12.1	2.9	2.9	2.9
Q9D0E1;Q91VC4	Q9D0E1	35;1	35;1	35;1	Heterogeneous nuclear ribonucleoprotein M	Hnrnpm	sp|Q9D0E1|HNRPM_MOUSE Heterogeneous nuclear ribonucleoprotein M OS=Mus musculus OX=10090 GN=Hnrnpm PE=1 SV=3	2	35	35	35	31	34	33	27	26	28	31	34	33	27	26	28	31	34	33	27	26	28	56.1	56.1	56.1	77.648	729	729;438	0	323.31	By MS/MS	By MS/MS	By MS/MS	By MS/MS	By MS/MS	By MS/MS	45.4	55.1	50.1	39.6	40.2	43.2
Q9D0F3	Q9D0F3	5	5	5	Protein ERGIC-53	Lman1	sp|Q9D0F3|LMAN1_MOUSE Protein ERGIC-53 OS=Mus musculus OX=10090 GN=Lman1 PE=1 SV=1	1	5	5	5	1	3	5	1	1	1	1	3	5	1	1	1	1	3	5	1	1	1	19.5	19.5	19.5	57.788	517	517	0	61.871	By MS/MS	By MS/MS	By MS/MS	By MS/MS	By matching	By matching	3.9	10.8	19.5	1.5	1.5	1.5
Q9D0F6	Q9D0F6	2	2	2	Replication factor C subunit 5	Rfc5	sp|Q9D0F6|RFC5_MOUSE Replication factor C subunit 5 OS=Mus musculus OX=10090 GN=Rfc5 PE=1 SV=1	1	2	2	2	1	1	2	0	1	1	1	1	2	0	1	1	1	1	2	0	1	1	8.8	8.8	8.8	38.096	339	339	0	12.237	By MS/MS	By matching	By MS/MS		By MS/MS	By MS/MS	3.5	3.5	8.8	0	3.5	3.5
Q9D0G0	Q9D0G0	2	2	2	28S ribosomal protein S30, mitochondrial	Mrps30	sp|Q9D0G0|RT30_MOUSE 28S ribosomal protein S30, mitochondrial OS=Mus musculus OX=10090 GN=Mrps30 PE=1 SV=1	1	2	2	2	0	0	0	2	1	2	0	0	0	2	1	2	0	0	0	2	1	2	5.2	5.2	5.2	49.939	442	442	0	12.194				By MS/MS	By MS/MS	By matching	0	0	0	5.2	2.7	5.2
Q9D0I9	Q9D0I9	11	11	11	Arginine--tRNA ligase, cytoplasmic	Rars	sp|Q9D0I9|SYRC_MOUSE Arginine--tRNA ligase, cytoplasmic OS=Mus musculus OX=10090 GN=Rars PE=1 SV=2	1	11	11	11	8	10	10	8	6	8	8	10	10	8	6	8	8	10	10	8	6	8	21.2	21.2	21.2	75.673	660	660	0	87.437	By MS/MS	By MS/MS	By MS/MS	By MS/MS	By MS/MS	By MS/MS	15.2	18.8	18.8	15.3	11.7	15.3
Q9D0K2	Q9D0K2	6	6	6	Succinyl-CoA:3-ketoacid coenzyme A transferase 1, mitochondrial	Oxct1	sp|Q9D0K2|SCOT1_MOUSE Succinyl-CoA:3-ketoacid coenzyme A transferase 1, mitochondrial OS=Mus musculus OX=10090 GN=Oxct1 PE=1 SV=1	1	6	6	6	2	3	3	4	6	3	2	3	3	4	6	3	2	3	3	4	6	3	15.6	15.6	15.6	55.988	520	520	0	37.77	By MS/MS	By MS/MS	By MS/MS	By MS/MS	By MS/MS	By MS/MS	4.2	9.4	9.4	7.7	15.6	6.3
Q9D0L7	Q9D0L7	3	3	3	Armadillo repeat-containing protein 10	Armc10	sp|Q9D0L7|ARM10_MOUSE Armadillo repeat-containing protein 10 OS=Mus musculus OX=10090 GN=Armc10 PE=1 SV=1	1	3	3	3	2	2	3	1	1	1	2	2	3	1	1	1	2	2	3	1	1	1	13.1	13.1	13.1	33.31	306	306	0	19.791	By matching	By matching	By MS/MS	By matching	By matching	By matching	8.8	7.8	13.1	3.6	3.6	3.6
Q9D0M3	Q9D0M3	5	5	5	Cytochrome c1, heme protein, mitochondrial	Cyc1	sp|Q9D0M3|CY1_MOUSE Cytochrome c1, heme protein, mitochondrial OS=Mus musculus OX=10090 GN=Cyc1 PE=1 SV=1	1	5	5	5	4	4	5	2	3	3	4	4	5	2	3	3	4	4	5	2	3	3	21.2	21.2	21.2	35.327	325	325	0	44.684	By MS/MS	By MS/MS	By MS/MS	By MS/MS	By MS/MS	By MS/MS	13.8	13.8	21.2	7.1	10.8	10.8
Q9D0R2;P26639;Q8BLY2	Q9D0R2;P26639	5;4;1	5;4;1	5;4;1	Threonine--tRNA ligase, cytoplasmic	Tars;TARS	sp|Q9D0R2|SYTC_MOUSE Threonine--tRNA ligase, cytoplasmic OS=Mus musculus OX=10090 GN=Tars PE=1 SV=2;sp|P26639|SYTC_HUMAN Threonine--tRNA ligase, cytoplasmic OS=Homo sapiens OX=9606 GN=TARS PE=1 SV=3	3	5	5	5	4	3	2	5	3	5	4	3	2	5	3	5	4	3	2	5	3	5	8.3	8.3	8.3	83.355	722	722;723;790	0	29.67	By MS/MS	By MS/MS	By MS/MS	By MS/MS	By MS/MS	By MS/MS	6.6	4.7	3.6	8.3	5.5	8.3
Q9D0R8	Q9D0R8	3	3	3	Protein LSM12 homolog	Lsm12	sp|Q9D0R8|LSM12_MOUSE Protein LSM12 homolog OS=Mus musculus OX=10090 GN=Lsm12 PE=1 SV=1	1	3	3	3	3	3	3	3	2	2	3	3	3	3	2	2	3	3	3	3	2	2	20	20	20	21.701	195	195	0	20.947	By MS/MS	By MS/MS	By MS/MS	By matching	By MS/MS	By MS/MS	20	20	20	20	15.4	15.4
Q9D0T1	Q9D0T1	5	5	5	NHP2-like protein 1;NHP2-like protein 1, N-terminally processed	Nhp2l1	sp|Q9D0T1|NH2L1_MOUSE NHP2-like protein 1 OS=Mus musculus OX=10090 GN=Snu13 PE=1 SV=4	1	5	5	5	4	2	3	4	5	5	4	2	3	4	5	5	4	2	3	4	5	5	32	32	32	14.173	128	128	0	44.529	By MS/MS	By MS/MS	By MS/MS	By MS/MS	By MS/MS	By MS/MS	31.2	15.6	25	31.2	32	32
Q9D1A2	Q9D1A2	5	5	5	Cytosolic non-specific dipeptidase	Cndp2	sp|Q9D1A2|CNDP2_MOUSE Cytosolic non-specific dipeptidase OS=Mus musculus OX=10090 GN=Cndp2 PE=1 SV=1	1	5	5	5	1	1	2	4	4	4	1	1	2	4	4	4	1	1	2	4	4	4	12.8	12.8	12.8	52.767	475	475	0	33.879	By MS/MS	By MS/MS	By matching	By MS/MS	By MS/MS	By MS/MS	2.3	2.3	5.9	9.3	10.5	10.7
Q9D1B9	Q9D1B9	3	3	3	39S ribosomal protein L28, mitochondrial	Mrpl28	sp|Q9D1B9|RM28_MOUSE 39S ribosomal protein L28, mitochondrial OS=Mus musculus OX=10090 GN=Mrpl28 PE=1 SV=3	1	3	3	3	2	2	2	3	3	3	2	2	2	3	3	3	2	2	2	3	3	3	13.6	13.6	13.6	30.169	257	257	0	18.319	By MS/MS	By MS/MS	By MS/MS	By MS/MS	By MS/MS	By MS/MS	8.2	8.2	8.2	13.6	13.6	13.6
Q9D1D4	Q9D1D4	5	5	5	Transmembrane emp24 domain-containing protein 10	Tmed10	sp|Q9D1D4|TMEDA_MOUSE Transmembrane emp24 domain-containing protein 10 OS=Mus musculus OX=10090 GN=Tmed10 PE=1 SV=1	1	5	5	5	4	5	5	4	4	3	4	5	5	4	4	3	4	5	5	4	4	3	31.5	31.5	31.5	24.911	219	219	0	43.904	By MS/MS	By MS/MS	By MS/MS	By MS/MS	By MS/MS	By MS/MS	24.2	31.5	31.5	24.2	24.2	14.6
Q9D1G1	Q9D1G1	4	2	1	Ras-related protein Rab-1B	Rab1b	sp|Q9D1G1|RAB1B_MOUSE Ras-related protein Rab-1B OS=Mus musculus OX=10090 GN=Rab1b PE=1 SV=1	1	4	2	1	2	3	3	3	2	3	1	1	1	1	1	2	0	0	0	0	0	1	27.9	12.9	8	22.187	201	201	0	24.832	By MS/MS	By MS/MS	By MS/MS	By MS/MS	By MS/MS	By MS/MS	10.4	19.9	19.9	19.9	10.4	18.4
Q9D1J3	Q9D1J3	4	4	4	SAP domain-containing ribonucleoprotein	Sarnp	sp|Q9D1J3|SARNP_MOUSE SAP domain-containing ribonucleoprotein OS=Mus musculus OX=10090 GN=Sarnp PE=1 SV=3	1	4	4	4	0	1	0	4	4	3	0	1	0	4	4	3	0	1	0	4	4	3	22.9	22.9	22.9	23.532	210	210	0	29.031		By matching		By MS/MS	By MS/MS	By MS/MS	0	4.8	0	22.9	22.9	18.1
Q9D1M7	Q9D1M7	3	3	3	Peptidyl-prolyl cis-trans isomerase FKBP11	Fkbp11	sp|Q9D1M7|FKB11_MOUSE Peptidyl-prolyl cis-trans isomerase FKBP11 OS=Mus musculus OX=10090 GN=Fkbp11 PE=1 SV=1	1	3	3	3	2	3	3	2	2	1	2	3	3	2	2	1	2	3	3	2	2	1	19.4	19.4	19.4	22.137	201	201	0	18.204	By MS/MS	By MS/MS	By MS/MS	By MS/MS	By MS/MS	By MS/MS	10.4	19.4	19.4	10.4	10.4	5.5
Q9D1N9	Q9D1N9	3	3	3	39S ribosomal protein L21, mitochondrial	Mrpl21	sp|Q9D1N9|RM21_MOUSE 39S ribosomal protein L21, mitochondrial OS=Mus musculus OX=10090 GN=Mrpl21 PE=1 SV=1	1	3	3	3	2	3	2	1	2	2	2	3	2	1	2	2	2	3	2	1	2	2	19.1	19.1	19.1	23.366	209	209	0	20.311	By MS/MS	By MS/MS	By MS/MS	By MS/MS	By MS/MS	By MS/MS	9.1	19.1	14.8	4.8	9.1	9.1
Q9D1R9	Q9D1R9	7	7	7	60S ribosomal protein L34	Rpl34	sp|Q9D1R9|RL34_MOUSE 60S ribosomal protein L34 OS=Mus musculus OX=10090 GN=Rpl34 PE=1 SV=2	1	7	7	7	7	5	6	7	7	7	7	5	6	7	7	7	7	5	6	7	7	7	37.6	37.6	37.6	13.293	117	117	0	67.314	By MS/MS	By MS/MS	By MS/MS	By MS/MS	By MS/MS	By MS/MS	37.6	29.9	29.9	37.6	37.6	37.6
Q9D2G2;Q9FLQ4;Q8H107	Q9D2G2;Q9FLQ4;Q8H107	2;1;1	2;1;1	2;1;1	Dihydrolipoyllysine-residue succinyltransferase component of 2-oxoglutarate dehydrogenase complex, mitochondrial;Dihydrolipoyllysine-residue succinyltransferase component of 2-oxoglutarate dehydrogenase complex 1, mitochondrial;Dihydrolipoyllysine-residue succinyltransferase component of 2-oxoglutarate dehydrogenase complex 2, mitochondrial	Dlst	sp|Q9D2G2|ODO2_MOUSE Dihydrolipoyllysine-residue succinyltransferase component of 2-oxoglutarate dehydrogenase complex, mitochondrial OS=Mus musculus OX=10090 GN=Dlst PE=1 SV=1;sp|Q9FLQ4|ODO2A_ARATH Dihydrolipoyllysine-residue succinyltransferase component	3	2	2	2	1	2	2	1	1	1	1	2	2	1	1	1	1	2	2	1	1	1	6.4	6.4	6.4	48.994	454	454;464;464	0	13.148	By MS/MS	By MS/MS	By MS/MS	By MS/MS	By MS/MS	By MS/MS	1.8	6.4	6.4	1.8	1.8	1.8
Q9D2M8;Q9CZY3	Q9D2M8;Q9CZY3	4;3	4;3	4;3	Ubiquitin-conjugating enzyme E2 variant 2;Ubiquitin-conjugating enzyme E2 variant 1	Ube2v2;Ube2v1	sp|Q9D2M8|UB2V2_MOUSE Ubiquitin-conjugating enzyme E2 variant 2 OS=Mus musculus OX=10090 GN=Ube2v2 PE=1 SV=4;sp|Q9CZY3|UB2V1_MOUSE Ubiquitin-conjugating enzyme E2 variant 1 OS=Mus musculus OX=10090 GN=Ube2v1 PE=1 SV=1	2	4	4	4	1	0	0	4	3	4	1	0	0	4	3	4	1	0	0	4	3	4	24.8	24.8	24.8	16.367	145	145;147	0	24.209	By matching			By MS/MS	By MS/MS	By MS/MS	6.9	0	0	24.8	20	24.8
Q9D2R0	Q9D2R0	2	2	2	Acetoacetyl-CoA synthetase	Aacs	sp|Q9D2R0|AACS_MOUSE Acetoacetyl-CoA synthetase OS=Mus musculus OX=10090 GN=Aacs PE=1 SV=1	1	2	2	2	1	1	0	1	1	1	1	1	0	1	1	1	1	1	0	1	1	1	3.1	3.1	3.1	75.199	672	672	0	11.822	By matching	By matching		By matching	By MS/MS	By MS/MS	1.5	1.5	0	1.5	1.5	1.6
Q9D2X5	Q9D2X5	3	3	3	MAU2 chromatid cohesion factor homolog	Mau2	sp|Q9D2X5|SCC4_MOUSE MAU2 chromatid cohesion factor homolog OS=Mus musculus OX=10090 GN=Mau2 PE=1 SV=3	1	3	3	3	0	0	3	0	0	0	0	0	3	0	0	0	0	0	3	0	0	0	6.6	6.6	6.6	69.579	619	619	0	18.272			By MS/MS				0	0	6.6	0	0	0
Q9D358	Q9D358	2	2	2	Low molecular weight phosphotyrosine protein phosphatase	Acp1	sp|Q9D358|PPAC_MOUSE Low molecular weight phosphotyrosine protein phosphatase OS=Mus musculus OX=10090 GN=Acp1 PE=1 SV=3	1	2	2	2	0	1	0	2	2	2	0	1	0	2	2	2	0	1	0	2	2	2	17.1	17.1	17.1	18.192	158	158	0	12.911		By matching		By MS/MS	By MS/MS	By MS/MS	0	5.7	0	17.1	17.1	17.1
Q9D554	Q9D554	3	3	3	Splicing factor 3A subunit 3	Sf3a3	sp|Q9D554|SF3A3_MOUSE Splicing factor 3A subunit 3 OS=Mus musculus OX=10090 GN=Sf3a3 PE=1 SV=2	1	3	3	3	3	3	3	2	2	2	3	3	3	2	2	2	3	3	3	2	2	2	8.4	8.4	8.4	58.841	501	501	0	25.096	By MS/MS	By MS/MS	By MS/MS	By MS/MS	By MS/MS	By MS/MS	8.4	8.4	8.4	4.2	4.2	4.2
Q9D5T0	Q9D5T0	3	3	3	ATPase family AAA domain-containing protein 1	Atad1	sp|Q9D5T0|ATAD1_MOUSE ATPase family AAA domain-containing protein 1 OS=Mus musculus OX=10090 GN=Atad1 PE=1 SV=1	1	3	3	3	0	2	3	0	0	0	0	2	3	0	0	0	0	2	3	0	0	0	12.7	12.7	12.7	40.744	361	361	0	20.93		By MS/MS	By MS/MS				0	9.4	12.7	0	0	0
Q9D662	Q9D662	3	3	2	Protein transport protein Sec23B	Sec23b	sp|Q9D662|SC23B_MOUSE Protein transport protein Sec23B OS=Mus musculus OX=10090 GN=Sec23b PE=1 SV=1	1	3	3	2	0	2	2	0	2	3	0	2	2	0	2	3	0	1	1	0	1	2	5.6	5.6	3.3	86.436	767	767	0	21.93		By MS/MS	By MS/MS		By matching	By MS/MS	0	4	4	0	4	5.6
Q9D6J5	Q9D6J5	3	3	3	NADH dehydrogenase [ubiquinone] 1 beta subcomplex subunit 8, mitochondrial	Ndufb8	sp|Q9D6J5|NDUB8_MOUSE NADH dehydrogenase [ubiquinone] 1 beta subcomplex subunit 8, mitochondrial OS=Mus musculus OX=10090 GN=Ndufb8 PE=1 SV=1	1	3	3	3	2	3	3	2	1	1	2	3	3	2	1	1	2	3	3	2	1	1	21	21	21	21.876	186	186	0	19.566	By MS/MS	By MS/MS	By MS/MS	By MS/MS	By matching	By MS/MS	14.5	21	21	14.5	8.6	5.9
Q9D6J6	Q9D6J6	6	6	6	NADH dehydrogenase [ubiquinone] flavoprotein 2, mitochondrial	Ndufv2	sp|Q9D6J6|NDUV2_MOUSE NADH dehydrogenase [ubiquinone] flavoprotein 2, mitochondrial OS=Mus musculus OX=10090 GN=Ndufv2 PE=1 SV=2	1	6	6	6	3	5	5	3	4	5	3	5	5	3	4	5	3	5	5	3	4	5	29	29	29	27.285	248	248	0	60.417	By MS/MS	By MS/MS	By MS/MS	By MS/MS	By MS/MS	By MS/MS	20.2	24.6	24.6	16.9	20.6	25
Q9D6Z1	Q9D6Z1	19	19	19	Nucleolar protein 56	Nop56	sp|Q9D6Z1|NOP56_MOUSE Nucleolar protein 56 OS=Mus musculus OX=10090 GN=Nop56 PE=1 SV=2	1	19	19	19	15	17	16	13	13	17	15	17	16	13	13	17	15	17	16	13	13	17	37.2	37.2	37.2	64.464	580	580	0	173.7	By MS/MS	By MS/MS	By MS/MS	By MS/MS	By MS/MS	By MS/MS	27.6	31.6	33.6	24	24.1	31.9
Q9D706	Q9D706	2	2	2	RNA polymerase II-associated protein 3	Rpap3	sp|Q9D706|RPAP3_MOUSE RNA polymerase II-associated protein 3 OS=Mus musculus OX=10090 GN=Rpap3 PE=1 SV=1	1	2	2	2	2	0	1	0	0	2	2	0	1	0	0	2	2	0	1	0	0	2	4.2	4.2	4.2	74.095	660	660	0	11.925	By MS/MS		By MS/MS			By matching	4.2	0	2.4	0	0	4.2
Q9D773	Q9D773	2	2	2	39S ribosomal protein L2, mitochondrial	Mrpl2	sp|Q9D773|RM02_MOUSE 39S ribosomal protein L2, mitochondrial OS=Mus musculus OX=10090 GN=Mrpl2 PE=1 SV=1	1	2	2	2	1	1	2	1	1	1	1	1	2	1	1	1	1	1	2	1	1	1	14.1	14.1	14.1	33.34	306	306	0	11.983	By matching	By MS/MS	By MS/MS	By MS/MS	By matching	By MS/MS	3.9	3.9	14.1	3.9	3.9	3.9
Q9D7H3	Q9D7H3	2	2	2	RNA 3-terminal phosphate cyclase	RtcA	sp|Q9D7H3|RTCA_MOUSE RNA 3-terminal phosphate cyclase OS=Mus musculus OX=10090 GN=RtcA PE=1 SV=2	1	2	2	2	1	1	2	1	1	1	1	1	2	1	1	1	1	1	2	1	1	1	6.6	6.6	6.6	39.254	366	366	0	11.841	By MS/MS	By MS/MS	By MS/MS	By MS/MS	By MS/MS	By MS/MS	2.7	2.7	6.6	2.7	2.7	2.7
Q9D7N3	Q9D7N3	4	4	4	28S ribosomal protein S9, mitochondrial	Mrps9	sp|Q9D7N3|RT09_MOUSE 28S ribosomal protein S9, mitochondrial OS=Mus musculus OX=10090 GN=Mrps9 PE=1 SV=3	1	4	4	4	1	4	4	1	1	3	1	4	4	1	1	3	1	4	4	1	1	3	13.3	13.3	13.3	44.929	390	390	0	28.106	By matching	By MS/MS	By MS/MS	By MS/MS	By MS/MS	By matching	2.8	13.3	13.3	2.8	2.8	10.3
Q9D7S7	Q9D7S7	3	3	3	60S ribosomal protein L22-like 1	Rpl22l1	sp|Q9D7S7|RL22L_MOUSE 60S ribosomal protein L22-like 1 OS=Mus musculus OX=10090 GN=Rpl22l1 PE=1 SV=1	1	3	3	3	3	3	3	3	3	3	3	3	3	3	3	3	3	3	3	3	3	3	25.4	25.4	25.4	14.467	122	122	0	60.252	By MS/MS	By MS/MS	By MS/MS	By MS/MS	By MS/MS	By MS/MS	25.4	25.4	25.4	25.4	25.4	25.4
Q9D819	Q9D819	2	2	2	Inorganic pyrophosphatase	Ppa1	sp|Q9D819|IPYR_MOUSE Inorganic pyrophosphatase OS=Mus musculus OX=10090 GN=Ppa1 PE=1 SV=1	1	2	2	2	0	0	0	1	2	2	0	0	0	1	2	2	0	0	0	1	2	2	10.4	10.4	10.4	32.667	289	289	0	14.49				By MS/MS	By MS/MS	By matching	0	0	0	5.2	10.4	10.4
Q9D824	Q9D824	2	2	2	Pre-mRNA 3-end-processing factor FIP1	Fip1l1	sp|Q9D824|FIP1_MOUSE Pre-mRNA 3-end-processing factor FIP1 OS=Mus musculus OX=10090 GN=Fip1l1 PE=1 SV=1	1	2	2	2	0	1	0	0	1	2	0	1	0	0	1	2	0	1	0	0	1	2	5.5	5.5	5.5	64.958	581	581	0	12.921		By MS/MS			By MS/MS	By MS/MS	0	3.3	0	0	3.3	5.5
Q9D880	Q9D880	3	3	3	Mitochondrial import inner membrane translocase subunit TIM50	Timm50	sp|Q9D880|TIM50_MOUSE Mitochondrial import inner membrane translocase subunit TIM50 OS=Mus musculus OX=10090 GN=Timm50 PE=1 SV=1	1	3	3	3	1	2	2	2	2	3	1	2	2	2	2	3	1	2	2	2	2	3	10.8	10.8	10.8	39.776	353	353	0	20.561	By matching	By MS/MS	By MS/MS	By MS/MS	By MS/MS	By MS/MS	3.1	6.2	6.2	6.2	6.2	10.8
Q9D883;Q3T127;Q8WU68;Q8BGJ9;Q7TP17	Q9D883;Q3T127;Q8WU68;Q8BGJ9;Q7TP17	2;1;1;1;1	2;1;1;1;1	2;1;1;1;1	Splicing factor U2AF 35 kDa subunit;Splicing factor U2AF 26 kDa subunit	U2af1;U2AF1L4;U2af1l4	sp|Q9D883|U2AF1_MOUSE Splicing factor U2AF 35 kDa subunit OS=Mus musculus OX=10090 GN=U2af1 PE=1 SV=4;sp|Q3T127|U2AF4_BOVIN Splicing factor U2AF 26 kDa subunit OS=Bos taurus OX=9913 GN=U2AF1L4 PE=2 SV=1;sp|Q8WU68|U2AF4_HUMAN Splicing factor U2AF 26 kDa sub	5	2	2	2	1	1	2	0	0	1	1	1	2	0	0	1	1	1	2	0	0	1	11.3	11.3	11.3	27.815	239	239;220;220;220;220	0	13.072	By matching	By MS/MS	By MS/MS			By MS/MS	5.9	5.9	11.3	0	0	5.4
Q9D892	Q9D892	3	3	3	Inosine triphosphate pyrophosphatase	Itpa	sp|Q9D892|ITPA_MOUSE Inosine triphosphate pyrophosphatase OS=Mus musculus OX=10090 GN=Itpa PE=1 SV=2	1	3	3	3	0	0	0	1	2	3	0	0	0	1	2	3	0	0	0	1	2	3	17.7	17.7	17.7	21.897	198	198	0	22.436				By matching	By MS/MS	By MS/MS	0	0	0	3.5	12.1	17.7
Q9D898	Q9D898	2	2	2	Actin-related protein 2/3 complex subunit 5-like protein	Arpc5l	sp|Q9D898|ARP5L_MOUSE Actin-related protein 2/3 complex subunit 5-like protein OS=Mus musculus OX=10090 GN=Arpc5l PE=1 SV=1	1	2	2	2	1	1	1	1	2	2	1	1	1	1	2	2	1	1	1	1	2	2	16.3	16.3	16.3	16.98	153	153	0	11.634	By MS/MS	By matching	By matching	By MS/MS	By MS/MS	By MS/MS	7.8	7.8	7.8	7.8	16.3	16.3
Q9D8C3	Q9D8C3	5	5	5	Putative bifunctional UDP-N-acetylglucosamine transferase and deubiquitinase ALG13	Alg13	sp|Q9D8C3|ALG13_MOUSE Putative bifunctional UDP-N-acetylglucosamine transferase and deubiquitinase ALG13 OS=Mus musculus OX=10090 GN=Alg13 PE=1 SV=2	1	5	5	5	3	5	5	2	2	3	3	5	5	2	2	3	3	5	5	2	2	3	5.1	5.1	5.1	128.66	1166	1166	0	31.561	By MS/MS	By MS/MS	By MS/MS	By MS/MS	By MS/MS	By MS/MS	2.2	5.1	5.1	1.3	1.3	2.2
Q9D8E6	Q9D8E6	30	30	30	60S ribosomal protein L4	Rpl4	sp|Q9D8E6|RL4_MOUSE 60S ribosomal protein L4 OS=Mus musculus OX=10090 GN=Rpl4 PE=1 SV=3	1	30	30	30	26	29	30	28	30	28	26	29	30	28	30	28	26	29	30	28	30	28	53	53	53	47.153	419	419	0	323.31	By MS/MS	By MS/MS	By MS/MS	By MS/MS	By MS/MS	By MS/MS	51.6	52.7	53	52.5	53	52.5
Q9D8M4	Q9D8M4	2	2	2	60S ribosomal protein L7-like 1	Rpl7l1	sp|Q9D8M4|RL7L_MOUSE 60S ribosomal protein L7-like 1 OS=Mus musculus OX=10090 GN=Rpl7l1 PE=1 SV=1	1	2	2	2	2	2	2	1	2	2	2	2	2	1	2	2	2	2	2	1	2	2	9.3	9.3	9.3	28.543	246	246	0	13.373	By MS/MS	By MS/MS	By MS/MS	By MS/MS	By MS/MS	By MS/MS	9.3	9.3	9.3	3.7	9.3	9.3
Q9D8N0	Q9D8N0	9	9	9	Elongation factor 1-gamma	Eef1g	sp|Q9D8N0|EF1G_MOUSE Elongation factor 1-gamma OS=Mus musculus OX=10090 GN=Eef1g PE=1 SV=3	1	9	9	9	7	9	9	6	6	7	7	9	9	6	6	7	7	9	9	6	6	7	24.7	24.7	24.7	50.06	437	437	0	79.429	By MS/MS	By MS/MS	By MS/MS	By MS/MS	By MS/MS	By MS/MS	18.8	24.7	24.7	13.7	13.7	18.8
Q9D8U8	Q9D8U8	3	3	3	Sorting nexin-5	Snx5	sp|Q9D8U8|SNX5_MOUSE Sorting nexin-5 OS=Mus musculus OX=10090 GN=Snx5 PE=1 SV=1	1	3	3	3	1	1	1	1	3	2	1	1	1	1	3	2	1	1	1	1	3	2	9.9	9.9	9.9	46.797	404	404	0	24.227	By MS/MS	By matching	By matching	By matching	By MS/MS	By MS/MS	3.5	3.5	3.5	2.7	9.9	6.2
Q9D8V0	Q9D8V0	2	2	2	Minor histocompatibility antigen H13	Hm13	sp|Q9D8V0|HM13_MOUSE Minor histocompatibility antigen H13 OS=Mus musculus OX=10090 GN=Hm13 PE=1 SV=1	1	2	2	2	1	2	2	2	1	2	1	2	2	2	1	2	1	2	2	2	1	2	5.6	5.6	5.6	41.747	378	378	0.0015361	10.641	By matching	By matching	By MS/MS	By matching	By matching	By matching	3.2	5.6	5.6	5.6	2.4	5.6
Q9D8V7	Q9D8V7	4	4	4	Signal peptidase complex catalytic subunit SEC11C	Sec11c	sp|Q9D8V7|SC11C_MOUSE Signal peptidase complex catalytic subunit SEC11C OS=Mus musculus OX=10090 GN=Sec11c PE=1 SV=3	1	4	4	4	2	4	3	1	2	2	2	4	3	1	2	2	2	4	3	1	2	2	20.3	20.3	20.3	21.66	192	192	0	29.698	By matching	By MS/MS	By MS/MS	By matching	By MS/MS	By matching	9.4	20.3	19.8	4.2	9.4	9.4
Q9D8W5	Q9D8W5	3	3	3	26S proteasome non-ATPase regulatory subunit 12	Psmd12	sp|Q9D8W5|PSD12_MOUSE 26S proteasome non-ATPase regulatory subunit 12 OS=Mus musculus OX=10090 GN=Psmd12 PE=1 SV=4	1	3	3	3	1	1	3	2	3	3	1	1	3	2	3	3	1	1	3	2	3	3	7.2	7.2	7.2	52.895	456	456	0	20.369	By MS/MS	By matching	By MS/MS	By MS/MS	By MS/MS	By MS/MS	2.4	2.2	7.2	4.8	7.2	7.2
Q9D8X5	Q9D8X5	4	4	4	CCR4-NOT transcription complex subunit 8	Cnot8	sp|Q9D8X5|CNOT8_MOUSE CCR4-NOT transcription complex subunit 8 OS=Mus musculus OX=10090 GN=Cnot8 PE=2 SV=1	1	4	4	4	4	4	3	1	3	3	4	4	3	1	3	3	4	4	3	1	3	3	17.8	17.8	17.8	33.574	292	292	0	91.665	By MS/MS	By MS/MS	By MS/MS	By MS/MS	By MS/MS	By MS/MS	17.8	17.8	13.7	3.8	12.7	14
Q9D903	Q9D903	8	8	8	Probable rRNA-processing protein EBP2	Ebna1bp2	sp|Q9D903|EBP2_MOUSE Probable rRNA-processing protein EBP2 OS=Mus musculus OX=10090 GN=Ebna1bp2 PE=2 SV=1	1	8	8	8	8	8	8	4	7	7	8	8	8	4	7	7	8	8	8	4	7	7	35	35	35	34.702	306	306	0	73.81	By MS/MS	By MS/MS	By MS/MS	By MS/MS	By MS/MS	By MS/MS	35	35	35	13.1	31.7	30.1
Q9D937	Q9D937	3	3	3	Uncharacterized protein C11orf98 homolog		sp|Q9D937|CK098_MOUSE Uncharacterized protein C11orf98 homolog OS=Mus musculus OX=10090 PE=1 SV=1	1	3	3	3	2	3	1	2	2	2	2	3	1	2	2	2	2	3	1	2	2	2	24.4	24.4	24.4	14.098	123	123	0	18.193	By MS/MS	By MS/MS	By MS/MS	By MS/MS	By MS/MS	By matching	22.8	24.4	11.4	22.8	22.8	22.8
Q9D945	Q9D945	3	3	3	Protein LLP homolog	Llph	sp|Q9D945|LLPH_MOUSE Protein LLP homolog OS=Mus musculus OX=10090 GN=Llph PE=1 SV=1	1	3	3	3	2	2	3	1	2	2	2	2	3	1	2	2	2	2	3	1	2	2	28.5	28.5	28.5	15.391	130	130	0	41.686	By MS/MS	By MS/MS	By MS/MS	By matching	By MS/MS	By MS/MS	23.1	23.1	28.5	12.3	23.1	23.1
Q9D958	Q9D958	2	2	2	Signal peptidase complex subunit 1	Spcs1	sp|Q9D958|SPCS1_MOUSE Signal peptidase complex subunit 1 OS=Mus musculus OX=10090 GN=Spcs1 PE=2 SV=3	1	2	2	2	2	2	1	1	2	1	2	2	1	1	2	1	2	2	1	1	2	1	8.1	8.1	8.1	18.186	161	161	0	15.244	By MS/MS	By MS/MS	By MS/MS	By matching	By matching	By matching	8.1	8.1	8.1	7.5	8.1	8.1
Q9DAR7	Q9DAR7	2	2	2	m7GpppX diphosphatase	Dcps	sp|Q9DAR7|DCPS_MOUSE m7GpppX diphosphatase OS=Mus musculus OX=10090 GN=Dcps PE=1 SV=1	1	2	2	2	1	0	0	1	2	2	1	0	0	1	2	2	1	0	0	1	2	2	6.5	6.5	6.5	38.988	338	338	0	12.538	By matching			By MS/MS	By MS/MS	By MS/MS	3.3	0	0	3.3	6.5	6.5
Q9DB05	Q9DB05	3	3	3	Alpha-soluble NSF attachment protein	Napa	sp|Q9DB05|SNAA_MOUSE Alpha-soluble NSF attachment protein OS=Mus musculus OX=10090 GN=Napa PE=1 SV=1	1	3	3	3	2	3	3	3	3	3	2	3	3	3	3	3	2	3	3	3	3	3	13.6	13.6	13.6	33.189	295	295	0	24.113	By MS/MS	By MS/MS	By MS/MS	By MS/MS	By MS/MS	By MS/MS	9.2	13.6	13.6	13.6	13.6	13.6
Q9DB15	Q9DB15	4	4	4	39S ribosomal protein L12, mitochondrial	Mrpl12	sp|Q9DB15|RM12_MOUSE 39S ribosomal protein L12, mitochondrial OS=Mus musculus OX=10090 GN=Mrpl12 PE=1 SV=2	1	4	4	4	3	4	3	4	4	4	3	4	3	4	4	4	3	4	3	4	4	4	24.9	24.9	24.9	21.708	201	201	0	27.827	By MS/MS	By MS/MS	By MS/MS	By MS/MS	By MS/MS	By MS/MS	19.4	24.9	19.4	24.9	24.9	24.9
Q9DB20	Q9DB20	7	7	7	ATP synthase subunit O, mitochondrial	Atp5o	sp|Q9DB20|ATPO_MOUSE ATP synthase subunit O, mitochondrial OS=Mus musculus OX=10090 GN=Atp5po PE=1 SV=1	1	7	7	7	5	7	6	4	4	5	5	7	6	4	4	5	5	7	6	4	4	5	46.5	46.5	46.5	23.363	213	213	0	57.178	By MS/MS	By MS/MS	By MS/MS	By MS/MS	By MS/MS	By MS/MS	31	46.5	39.9	20.7	20.7	31
Q9DB77	Q9DB77	9	9	9	Cytochrome b-c1 complex subunit 2, mitochondrial	Uqcrc2	sp|Q9DB77|QCR2_MOUSE Cytochrome b-c1 complex subunit 2, mitochondrial OS=Mus musculus OX=10090 GN=Uqcrc2 PE=1 SV=1	1	9	9	9	6	9	9	5	5	6	6	9	9	5	5	6	6	9	9	5	5	6	29.6	29.6	29.6	48.234	453	453	0	146	By MS/MS	By MS/MS	By MS/MS	By MS/MS	By MS/MS	By MS/MS	19.4	29.6	29.6	15.7	17	19.4
Q9DBD5	Q9DBD5	6	6	6	Proline-, glutamic acid- and leucine-rich protein 1	Pelp1	sp|Q9DBD5|PELP1_MOUSE Proline-, glutamic acid- and leucine-rich protein 1 OS=Mus musculus OX=10090 GN=Pelp1 PE=1 SV=2	1	6	6	6	6	5	6	3	3	5	6	5	6	3	3	5	6	5	6	3	3	5	7.8	7.8	7.8	118.07	1123	1123	0	49.642	By MS/MS	By MS/MS	By MS/MS	By MS/MS	By MS/MS	By MS/MS	7.8	6.7	7.8	2.8	2.8	5.1
Q9DBE9	Q9DBE9	5	5	5	pre-rRNA processing protein FTSJ3	Ftsj3	sp|Q9DBE9|SPB1_MOUSE pre-rRNA processing protein FTSJ3 OS=Mus musculus OX=10090 GN=Ftsj3 PE=1 SV=1	1	5	5	5	4	5	4	3	0	3	4	5	4	3	0	3	4	5	4	3	0	3	8.9	8.9	8.9	95.531	838	838	0	36.978	By MS/MS	By MS/MS	By MS/MS	By MS/MS		By MS/MS	6.7	8.9	6.7	4.1	0	4.8
[truncated: 143 more rows]
[truncated: 41 more columns]

## Sheet: peptides
Sequence	N-term cleavage window	C-term cleavage window	Amino acid before	First amino acid	Second amino acid	Second last amino acid	Last amino acid	Amino acid after	A Count	R Count	N Count	D Count	C Count	Q Count	E Count	G Count	H Count	I Count	L Count	K Count	M Count	F Count	P Count	S Count	T Count	W Count	Y Count	V Count	U Count	O Count	Length	Missed cleavages	Mass	Proteins	Leading razor protein	Start position	End position	Gene names	Protein names	Unique (Groups)	Unique (Proteins)	Charges	PEP	Score	Identification type C1	Identification type C2	Identification type C3	Identification type H1	Identification type H2
[truncated: 7,759 more rows]
[truncated: 31 more columns]

[truncated: 1 more sheets: DEP analysis]
